# Supplementary material for: Latitudinal diversity gradients in Mesozoic non-marine turtles
Source: R Soc Open Sci. 2016 Nov 23;3(11):160581. doi: 10.1098/rsos.160581 (PMC5180147; doi:10.1098/rsos.160581)
Supplement: File name: Nicholson_et_al_Dataset_1_ESM.xlsx Title: Dataset 1Description: Mesozoic turtle occurrence data downloaded from http://fossilworks.org and associated data summaries used in analyses [file rsos160581supp1.xlsx]

## Sheet: Fossilworks download Aug 2016
collection_no	source_database	collection.authorizer	class_name	order_name	family_name	parent_rank	parent_name	occurrence.genus_reso	occurrence.genus_name	taxon_no	original.genus_reso	original.genus_name	occurrence.authorizer	occurrence.enterer	occurrence.modifier	occurrence_no	occurrence.reference_no	original.authorizer	original.enterer	original.modifier	original.reference_no	preservation	collection.enterer	collection.modifier	collection.reference_no	pubyr	collection_name	collection_aka	country	state	county	latdec	lngdec	paleolatdec	paleolngdec	period	epoch	stage	10_my_bin	max_interval	min_interval	interval_base	interval_top	interval_midpoint	interpolated_base	interpolated_top	interpolated_mid	geological_group	formation
2225	PaleoDB	M. Patzkowsky	Reptilia	Testudines	Dermatemydidae	family	Dermatemydidae		Trachyaspis	37663			M. Patzkowsky	K. Layou		30260	66					not a trace	K. Layou		66	1869	V1sc-Jura		Switzerland			46.8333	6.51667	37.71	15.54	Cretaceous	Early/Lower Cretaceous	Valanginian	Cretaceous 1	Valanginian		140.2	136.4	138.3			0		V1sc-Jura
2225	PaleoDB	M. Patzkowsky	Reptilia	Testudines	Plesiochelyidae	family	Plesiochelyidae		Tropidemys	37701		Chelonia	D. Nicholson	D. Nicholson		30259	50311	M. Patzkowsky	K. Layou	J. Alroy	66	not a trace	K. Layou		66	1869	V1sc-Jura		Switzerland			46.8333	6.51667	37.71	15.54	Cretaceous	Early/Lower Cretaceous	Valanginian	Cretaceous 1	Valanginian		140.2	136.4	138.3			0		V1sc-Jura
7515	PaleoDB	M. Kosnik	Reptilia	Testudines		genus	Toxochelys		Toxochelys	128338		Toxochelys	M. Carrano	M. Carrano	M. Uhen	606693	787					body (3D)	M. Kosnik	U. Smith	463	1960	Sohl 001	Coon Creek type locality, former Dave weeks' place	United States	Tennessee	McNairy	35.2336	-88.6064	38.04	-59.79	Cretaceous	Late/Upper Cretaceous	Campanian	Cretaceous 7	Late/Upper Campanian		84.9	70.6	77.75	74.9	70.6	72.75		Ripley
11582	PaleoDB	E. Fara	Reptilia	Testudines	Lindholmemydidae	genus	Gravemys		Gravemys	217278		Mongolemys	M. Carrano	M. Carrano		1012536	39832					body (3D)	E. Fara	M. Carrano	59136	1977	Khermeen Tsav, Red Beds [SMPE] (PIN coll. 3142)	Khermin Tsav; Khermin-Tsab; Hermiin Tsav, Soviet-Mongolian Paleontological Expedition	Mongolia	Omnogov		43.3	99.6	40.33	88.92	Cretaceous	Late/Upper Cretaceous			Campanian	Maastrichtian	84.9	66.043	75.4715			0		Barun Goyot
11604	PaleoDB	M. Carrano	Reptilia	Testudines		genus	Shweboemys		Shweboemys	131544			M. Carrano	M. Carrano	M. Carrano	256454	4177					not a trace	M. Carrano	M. Carrano	57058	1984	Dongargaon Hill	Isisaurus type site	India	Maharashtra	Chandrapur	21.1833	80.3667	-26.68	62.71	Cretaceous	Late/Upper Cretaceous	Maastrichtian	Cretaceous 8	Maastrichtian		70.6	66.043	68.3215			0		Lameta
11804	PaleoDB	E. Fara	Reptilia	Testudines	Bothremydidae	tribe	Bothremydini		Podocnemis	109014			E. Fara	E. Fara	M. Carrano	138852	13146					body (3D)	E. Fara	T. Liebrecht	36673	1978	'Ein Yabrud quarries	Ein Jabrud	Palestinian Territory			31.9542	35.2583	10.71	29.38	Cretaceous	Late/Upper Cretaceous	Cenomanian	Cretaceous 5	Early/Lower Cenomanian	Middle Cenomanian	99.7	94.3	97	99.6	95.533	97.5665		Bet Meir/Amminadav
11804	PaleoDB	E. Fara	Reptilia	Testudines		genus	Podocnemis		Podocnemis	131532			M. Carrano	M. Carrano		961546	36673					body (3D)	E. Fara	T. Liebrecht	36673	1978	'Ein Yabrud quarries	Ein Jabrud	Palestinian Territory			31.9542	35.2583	10.71	29.38	Cretaceous	Late/Upper Cretaceous	Cenomanian	Cretaceous 5	Early/Lower Cenomanian	Middle Cenomanian	99.7	94.3	97	99.6	95.533	97.5665		Bet Meir/Amminadav
12816	PaleoDB	E. Fara	Reptilia	Testudines	Pleurosternidae	genus	Glyptops	n. gen.	Glyptops	65858	n. gen.	Glyptops	M. Carrano	M. Carrano	R. Benson	408768	23561					body (3D)	E. Fara	M. Carrano	10624	1881	Quarry 9, Como Bluff (YPM)	Mammal Quarry, WY-15	United States	Wyoming	Albany	41.8931	-106.002	37.45	-52.17	Jurassic	Late/Upper Jurassic			Kimmeridgian	Tithonian	155.7	145.5	150.6			0		Morrison
12816	PaleoDB	E. Fara	Reptilia	Testudines	Pleurosternidae	genus	Glyptops		Glyptops	65858			M. Carrano	M. Carrano	R. Benson	751977	718					body (3D)	E. Fara	M. Carrano	10624	1881	Quarry 9, Como Bluff (YPM)	Mammal Quarry, WY-15	United States	Wyoming	Albany	41.8931	-106.002	37.45	-52.17	Jurassic	Late/Upper Jurassic			Kimmeridgian	Tithonian	155.7	145.5	150.6			0		Morrison
12816	PaleoDB	E. Fara	Reptilia	Testudines	Pleurosternidae	genus	Dinochelys		Dinochelys	253384			M. Carrano	M. Carrano	R. Benson	751978	10663					body (3D)	E. Fara	M. Carrano	10624	1881	Quarry 9, Como Bluff (YPM)	Mammal Quarry, WY-15	United States	Wyoming	Albany	41.8931	-106.002	37.45	-52.17	Jurassic	Late/Upper Jurassic			Kimmeridgian	Tithonian	155.7	145.5	150.6			0		Morrison
13108	PaleoDB	M. Carrano	Reptilia	Testudines	Trionychidae	genus	Nemegtemys		Nemegtemys	289010			P. Mannion	J. Tennant		1194548	50209					body (3D)	M. Carrano	M. Carrano	4373	1994	Bugin Tsav [AMNH]	Buguin-Tzav	Mongolia	Omnogov		43.54	99.6	41.04	88.67	Cretaceous	Late/Upper Cretaceous	Maastrichtian	Cretaceous 8	Maastrichtian		70.6	66.043	68.3215			0		Nemegt
13108	PaleoDB	M. Carrano	Reptilia	Testudines	Trionychidae	genus	Gobiapalone		Gobiapalone	289013			P. Mannion	J. Tennant		1194584	50209					body (3D)	M. Carrano	M. Carrano	4373	1994	Bugin Tsav [AMNH]	Buguin-Tzav	Mongolia	Omnogov		43.54	99.6	41.04	88.67	Cretaceous	Late/Upper Cretaceous	Maastrichtian	Cretaceous 8	Maastrichtian		70.6	66.043	68.3215			0		Nemegt
13142	PaleoDB	E. Fara	Reptilia	Testudines	Adocidae	family	Adocidae		Adocus	37652			E. Fara	E. Fara	M. Carrano	149319	4381					body (3D)	E. Fara	M. Carrano	4377	1965	Bug Creek Anthills	Bug Creek, BCA, OMNH V1173	United States	Montana	McCone County	47.8	-106.1	54.52	-78.4	Cretaceous	Late/Upper Cretaceous	Maastrichtian	Cretaceous 8	Maastrichtian		70.6	66.043	68.3215			0		Hell Creek
13142	PaleoDB	E. Fara	Reptilia	Testudines	Compsemydidae	genus	Compsemys		Compsemys	63644			E. Fara	E. Fara	M. Carrano	149320	4381					body (3D)	E. Fara	M. Carrano	4377	1965	Bug Creek Anthills	Bug Creek, BCA, OMNH V1173	United States	Montana	McCone County	47.8	-106.1	54.52	-78.4	Cretaceous	Late/Upper Cretaceous	Maastrichtian	Cretaceous 8	Maastrichtian		70.6	66.043	68.3215			0		Hell Creek
13142	PaleoDB	E. Fara	Reptilia	Testudines	Baenidae	genus	Eubaena		Eubaena	63643			E. Fara	E. Fara	R. Benson	149322	704					body (3D)	E. Fara	M. Carrano	4377	1965	Bug Creek Anthills	Bug Creek, BCA, OMNH V1173	United States	Montana	McCone County	47.8	-106.1	54.52	-78.4	Cretaceous	Late/Upper Cretaceous	Maastrichtian	Cretaceous 8	Maastrichtian		70.6	66.043	68.3215			0		Hell Creek
13142	PaleoDB	E. Fara	Reptilia	Testudines	Baenidae	genus	Palatobaena		Palatobaena	67760			P. Mannion	P. Mannion	R. Benson	987357	704					body (3D)	E. Fara	M. Carrano	4377	1965	Bug Creek Anthills	Bug Creek, BCA, OMNH V1173	United States	Montana	McCone County	47.8	-106.1	54.52	-78.4	Cretaceous	Late/Upper Cretaceous	Maastrichtian	Cretaceous 8	Maastrichtian		70.6	66.043	68.3215			0		Hell Creek
13274	Fossilworks	J. Alroy	Reptilia	Testudines	Euraxemydidae	genus	Dirqadim	n. gen.	Dirqadim	131451			M. Uhen	M. Uhen	R. Benson	776538	27976					body (3D)	R. Whatley	M. Carrano	9649	1989	Hamada du Guir		Morocco			30.9	-3.96667	17.49	-3.82	Cretaceous				Late/Upper Albian	Early/Lower Cenomanian	105.3	94.3	99.8	103.733	97.567	100.65		Tegana
13274	Fossilworks	J. Alroy	Reptilia	Testudines		genus	Hamadachelys		Hamadachelys	131456			M. Uhen	M. Uhen	R. Benson	776539	27976					body (3D)	R. Whatley	M. Carrano	9649	1989	Hamada du Guir		Morocco			30.9	-3.96667	17.49	-3.82	Cretaceous				Late/Upper Albian	Early/Lower Cenomanian	105.3	94.3	99.8	103.733	97.567	100.65		Tegana
13334	PaleoDB	M. Carrano	Reptilia			genus	Kallokibotion		Kallokibotion	168584			M. Carrano	M. Carrano	M. Carrano	628834	19377					body (3D)	M. Carrano	M. Carrano	5971	1990	Tustea nesting site	Valioara	Romania	Hunedoara		45.6036	22.8451	32.48	21.13	Cretaceous	Late/Upper Cretaceous	Maastrichtian	Cretaceous 8	Maastrichtian		70.6	66.043	68.3215			0		Densus-Ciula
13347	PaleoDB	M. Carrano	Reptilia	Testudines	Haichemydidae	genus	Haichemys	n. gen.	Haichemys	235828			M. Carrano	M. Carrano		1333489	14217					body (3D)	M. Carrano	M. Carrano	5987	1970	Haichin Ula I [SMPE] (PIN coll. 4230)	Khaichin Ula, Soviet-Mongolian Paleontological Expedition	Mongolia	Ovorhangai		43.7206	99.9269	41.52	89.09	Cretaceous	Late/Upper Cretaceous	Maastrichtian	Cretaceous 8	Early/Lower Maastrichtian		70.6	66.043	68.3215	70.6	68.05	69.325		Nemegt
13776	PaleoDB	M. Carrano	Reptilia	Testudines	Nanhsiungchelyidae	genus	Zangerlia		Zangerlia	57306		Testudines	M. Carrano	M. Carrano	M. Carrano	404796	10452	M. Carrano	M. Carrano	T. Cleary	10453	not a trace	M. Carrano	M. Carrano	9899	1972	Khulsan (PMPE)	Polish-Mongolian Palaeontological Expedition, East Nemegt	Mongolia	Omnogov		43.4875	101.125	40.71	90.66	Cretaceous	Late/Upper Cretaceous	Campanian	Cretaceous 7	Campanian		84.9	70.6	77.75			0		Barun Goyot
14375	Fossilworks	J. Alroy	Reptilia	Testudines	Pleurosternidae	family	Pleurosternidae	?	Glyptops	37625			J. Alroy	J. Alroy	M. Carrano	289717	56060					not a trace	J. Alroy	M. Carrano	3184	1965	Butler Farm	SMU locality 20	United States	Texas	Wise	33.2833	-97.6167	30.73	-57.25	Cretaceous	Early/Lower Cretaceous	Albian	Cretaceous 4	Albian		112.6	99.7	106.15			0	Trinity	Antlers
14375	Fossilworks	J. Alroy	Reptilia		Solemydidae	family	Solemydidae		Naomichelys	63172			J. Alroy	J. Alroy	M. Carrano	289718	56060					body (3D)	J. Alroy	M. Carrano	3184	1965	Butler Farm	SMU locality 20	United States	Texas	Wise	33.2833	-97.6167	30.73	-57.25	Cretaceous	Early/Lower Cretaceous	Albian	Cretaceous 4	Albian		112.6	99.7	106.15			0	Trinity	Antlers
14388	Fossilworks	J. Alroy	Reptilia		Solemydidae	family	Solemydidae		Naomichelys	63172			J. Alroy	J. Alroy	M. Carrano	289733	56060					body (3D)	J. Alroy	M. Carrano	19641	1955	Greenwood Canyon	SMU locality 21	United States	Texas	Montague	33.5002	-97.5827	30.93	-57.15	Cretaceous	Early/Lower Cretaceous	Albian	Cretaceous 4	Albian		112.6	99.7	106.15			0	Trinity	Antlers
14392	Fossilworks	J. Alroy	Reptilia	Testudines	Pleurosternidae	family	Pleurosternidae		Glyptops	37625			M. Carrano	M. Carrano	R. Benson	468624	12427					not a trace	J. Alroy	M. Carrano	1212	1997	McLeod Prison (OMNH V706), Tomato Hill	Howard McLeod Correctional Center; HMCC	United States	Oklahoma	Atoka	34.4	-96.1	31.93	-50.83	Cretaceous	Early/Lower Cretaceous			Late/Upper Aptian	Early/Lower Albian	122.46	109	115.73	118.5	107.867	113.183	Trinity	Antlers
14392	Fossilworks	J. Alroy	Reptilia		Solemydidae	family	Solemydidae		Naomichelys	63172			J. Alroy	J. Alroy	R. Benson	520898	1219					body (3D)	J. Alroy	M. Carrano	1212	1997	McLeod Prison (OMNH V706), Tomato Hill	Howard McLeod Correctional Center; HMCC	United States	Oklahoma	Atoka	34.4	-96.1	31.93	-50.83	Cretaceous	Early/Lower Cretaceous			Late/Upper Aptian	Early/Lower Albian	122.46	109	115.73	118.5	107.867	113.183	Trinity	Antlers
14393	Fossilworks	J. Alroy	Reptilia		Solemydidae	family	Solemydidae	cf.	Naomichelys	63172			M. Carrano	M. Carrano		491399	1414					body (3D)	J. Alroy	M. Carrano	1414	1999	Moots Locality (UMNH VP 9)		United States	Utah	Iron	37.7	-113	42.59	-79.48	Cretaceous	Late/Upper Cretaceous	Coniacian	Cretaceous 6	Early/Lower Coniacian		89.3	85.8	87.55	89.3	88.133	88.7165		Straight Cliffs
14409	Fossilworks	J. Alroy	Reptilia		Solemydidae	family	Solemydidae	cf.	Naomichelys	63172			M. Carrano	M. Carrano		491367	1411					body (3D)	J. Alroy	M. Carrano	1411	1999	Parowan Canyon (Lower)	UMNH VP Locality 6, 62, 64	United States	Utah	Iron	37.7	-113	45.82	-83.46	Cretaceous	Late/Upper Cretaceous			Late/Upper Santonian	Early/Lower Campanian	85.8	70.6	78.2	84.267	79.2	81.7335		Iron Springs
14413	Fossilworks	J. Alroy	Reptilia		Solemydidae	family	Solemydidae	cf.	Naomichelys	63172			M. Carrano	M. Carrano		491380	1411					body (3D)	J. Alroy	M. Carrano	1411	1999	Pine Valley Mountains (MNA 1230)		United States	Utah	Washington	37.5	-113.5	45.74	-84.08	Cretaceous	Late/Upper Cretaceous			Late/Upper Santonian	Early/Lower Campanian	85.8	70.6	78.2	84.267	79.2	81.7335		Iron Springs
14421	Fossilworks	J. Alroy	Reptilia		Solemydidae	family	Solemydidae		Naomichelys	63172			M. Carrano	M. Carrano		491413	1414					body (3D)	J. Alroy	M. Carrano	1414	1999	Paul's Locality (UMNH VP 10)		United States	Utah	Iron	37.7	-113	45.95	-84.23	Cretaceous	Late/Upper Cretaceous	Campanian	Cretaceous 7	Early/Lower Campanian		84.9	70.6	77.75	83.5	79.2	81.35		Wahweap
14421	Fossilworks	J. Alroy	Reptilia	Testudines	Compsemydidae	family	Compsemydidae		Compsemys	37641			M. Carrano	M. Carrano		491414	1414					body (3D)	J. Alroy	M. Carrano	1414	1999	Paul's Locality (UMNH VP 10)		United States	Utah	Iron	37.7	-113	45.95	-84.23	Cretaceous	Late/Upper Cretaceous	Campanian	Cretaceous 7	Early/Lower Campanian		84.9	70.6	77.75	83.5	79.2	81.35		Wahweap
14437	Fossilworks	J. Alroy	Reptilia	Testudines	Baenidae	subfamily	Eubaeninae		Boremys	37638			J. Alroy	J. Alroy	M. Carrano	248057	1488					body (3D)	J. Alroy	M. Carrano	25474	1984	Careless Creek Quarry (CCQ)		United States	Montana	Wheatland	46.2	-109.9	53.42	-77	Cretaceous	Late/Upper Cretaceous	Campanian	Cretaceous 7	Middle Campanian	Late/Upper Campanian	84.9	70.6	77.75	79.2	70.6	74.9	Montana	Judith River
14437	Fossilworks	J. Alroy	Reptilia	Testudines	Baenidae	family	Baenidae		Neurankylus	37639			J. Alroy	J. Alroy	M. Carrano	248058	1488					not a trace	J. Alroy	M. Carrano	25474	1984	Careless Creek Quarry (CCQ)		United States	Montana	Wheatland	46.2	-109.9	53.42	-77	Cretaceous	Late/Upper Cretaceous	Campanian	Cretaceous 7	Middle Campanian	Late/Upper Campanian	84.9	70.6	77.75	79.2	70.6	74.9	Montana	Judith River
14452	Fossilworks	J. Alroy	Reptilia	Testudines	Baenidae	genus	Boremys		Boremys	66154			M. Carrano	M. Carrano	M. Carrano	483668	13103					body (3D)	J. Alroy	M. Carrano	2602	1992	Dispute Butte	UCMP V-82117	United States	Montana	Hill	48.9333	-110.567	56.15	-76.17	Cretaceous	Late/Upper Cretaceous	Campanian	Cretaceous 7	Middle Campanian	Late/Upper Campanian	84.9	70.6	77.75	79.2	70.6	74.9	Montana	Judith River
14452	Fossilworks	J. Alroy	Reptilia	Testudines	Trionychidae	tribe	Trionychini		Aspideretoides	67335			M. Carrano	M. Carrano	M. Carrano	483669	13103					not a trace	J. Alroy	M. Carrano	2602	1992	Dispute Butte	UCMP V-82117	United States	Montana	Hill	48.9333	-110.567	56.15	-76.17	Cretaceous	Late/Upper Cretaceous	Campanian	Cretaceous 7	Middle Campanian	Late/Upper Campanian	84.9	70.6	77.75	79.2	70.6	74.9	Montana	Judith River
14455	Fossilworks	J. Alroy	Reptilia	Testudines	Bothremydidae	genus	Chedighaii		Chedighaii	131494		Bothremys	J. Alroy	J. Alroy	M. Carrano	255606	1691					body (3D)	J. Alroy	M. Carrano	1691	1992	Ellisdale Site		United States	New Jersey	Monmouth	40.3	-74.3	39.42	-44.01	Cretaceous	Late/Upper Cretaceous	Campanian	Cretaceous 7	Judithian		84.9	70.6	77.75	77.05	70.6	73.825	Matawan	Marshalltown
14455	Fossilworks	J. Alroy	Reptilia	Testudines	Adocidae	genus	Adocus		Adocus	173225			J. Alroy	J. Alroy	M. Carrano	255607	1691					body (3D)	J. Alroy	M. Carrano	1691	1992	Ellisdale Site		United States	New Jersey	Monmouth	40.3	-74.3	39.42	-44.01	Cretaceous	Late/Upper Cretaceous	Campanian	Cretaceous 7	Judithian		84.9	70.6	77.75	77.05	70.6	73.825	Matawan	Marshalltown
14455	Fossilworks	J. Alroy	Reptilia	Testudines		unranked clade	Dermochelyoidae		Corsochelys	36338			J. Alroy	J. Alroy	M. Carrano	255609	1691					not a trace	J. Alroy	M. Carrano	1691	1992	Ellisdale Site		United States	New Jersey	Monmouth	40.3	-74.3	39.42	-44.01	Cretaceous	Late/Upper Cretaceous	Campanian	Cretaceous 7	Judithian		84.9	70.6	77.75	77.05	70.6	73.825	Matawan	Marshalltown
14456	Fossilworks	J. Alroy	Reptilia		Solemydidae	family	Solemydidae		Naomichelys	63172			P. Mannion	J. Tennant		1134154	46663					body (3D)	J. Alroy	M. Carrano	30749	1973	El Rosario	LACM 3302, 3310, 7172	Mexico	Baja California		30.2	-115.8	35.7	-86.56	Cretaceous	Late/Upper Cretaceous	Campanian	Cretaceous 7	Late/Upper Campanian		84.9	70.6	77.75	74.9	70.6	72.75		El Gallo
14458	Fossilworks	J. Alroy	Reptilia	Testudines	Baenidae	subfamily	Eubaeninae		Boremys	37638			M. Carrano	M. Carrano	M. Carrano	480373	17857					body (3D)	J. Alroy	M. Carrano	2237	1986	Fales Rocks 1	UW V-81006; UCMP V-81101	United States	Wyoming	Natrona	42.8544	-107.278	49.66	-75.82	Cretaceous	Late/Upper Cretaceous	Campanian	Cretaceous 7	Judithian		84.9	70.6	77.75			0		Mesaverde
14458	Fossilworks	J. Alroy	Reptilia	Testudines	Trionychidae	genus	Aspideretoides		Aspideretoides	259497			M. Carrano	M. Carrano		586533	17857					body (3D)	J. Alroy	M. Carrano	2237	1986	Fales Rocks 1	UW V-81006; UCMP V-81101	United States	Wyoming	Natrona	42.8544	-107.278	49.66	-75.82	Cretaceous	Late/Upper Cretaceous	Campanian	Cretaceous 7	Judithian		84.9	70.6	77.75			0		Mesaverde
14458	Fossilworks	J. Alroy	Reptilia	Testudines	Nanhsiungchelyidae	family	Nanhsiungchelyidae		Basilemys	37655			M. Carrano	M. Carrano		586535	17857					body (3D)	J. Alroy	M. Carrano	2237	1986	Fales Rocks 1	UW V-81006; UCMP V-81101	United States	Wyoming	Natrona	42.8544	-107.278	49.66	-75.82	Cretaceous	Late/Upper Cretaceous	Campanian	Cretaceous 7	Judithian		84.9	70.6	77.75			0		Mesaverde
14458	Fossilworks	J. Alroy	Reptilia	Testudines		subfamily	Lophochelyinae		Lophochelys	36354			M. Carrano	M. Carrano		586537	17857					not a trace	J. Alroy	M. Carrano	2237	1986	Fales Rocks 1	UW V-81006; UCMP V-81101	United States	Wyoming	Natrona	42.8544	-107.278	49.66	-75.82	Cretaceous	Late/Upper Cretaceous	Campanian	Cretaceous 7	Judithian		84.9	70.6	77.75			0		Mesaverde
14462	Fossilworks	J. Alroy	Reptilia	Testudines	Baenidae	subfamily	Eubaeninae		Boremys	37638			J. Alroy	J. Alroy	M. Carrano	248038	1488					body (3D)	J. Alroy	M. Carrano	1487	1989	Hidden Valley Quarry (HVQ)		United States	Montana	Golden Valley	46.4651	-109.297	53.54	-76.19	Cretaceous	Late/Upper Cretaceous	Campanian	Cretaceous 7	Middle Campanian	Late/Upper Campanian	84.9	70.6	77.75	79.2	70.6	74.9	Montana	Judith River
14462	Fossilworks	J. Alroy	Reptilia	Testudines	Adocidae	family	Adocidae		Adocus	37652			J. Alroy	J. Alroy	M. Carrano	248039	1488					body (3D)	J. Alroy	M. Carrano	1487	1989	Hidden Valley Quarry (HVQ)		United States	Montana	Golden Valley	46.4651	-109.297	53.54	-76.19	Cretaceous	Late/Upper Cretaceous	Campanian	Cretaceous 7	Middle Campanian	Late/Upper Campanian	84.9	70.6	77.75	79.2	70.6	74.9	Montana	Judith River
14462	Fossilworks	J. Alroy	Reptilia	Testudines	Nanhsiungchelyidae	family	Nanhsiungchelyidae		Basilemys	37655		Ceratopsia	M. Carrano	M. Carrano	M. Carrano	501497	13591	M. Carrano	M. Carrano	M. Carrano	14262	not a trace	J. Alroy	M. Carrano	1487	1989	Hidden Valley Quarry (HVQ)		United States	Montana	Golden Valley	46.4651	-109.297	53.54	-76.19	Cretaceous	Late/Upper Cretaceous	Campanian	Cretaceous 7	Middle Campanian	Late/Upper Campanian	84.9	70.6	77.75	79.2	70.6	74.9	Montana	Judith River
14471	Fossilworks	J. Alroy	Reptilia	Testudines	Baenidae	genus	Plesiobaena		Plesiobaena	67312			J. Alroy	J. Alroy	R. Benson	519988	14291					body (3D)	J. Alroy	M. Carrano	2994	1952	Manyberries (Oldman Formation)		Canada	Alberta		49.3	-110.6	56.5	-75.98	Cretaceous	Late/Upper Cretaceous	Campanian	Cretaceous 7	Judithian		84.9	70.6	77.75			0	Belly River	Oldman
14482	Fossilworks	J. Alroy	Reptilia	Testudines	Adocidae	family	Adocidae		Adocus	37652			M. Carrano	M. Carrano	M. Carrano	483671	13103					body (3D)	J. Alroy	M. Carrano	30644	1985	Put's Plunder (UCMP V-81234)		United States	Montana	Hill	48.9333	-110.583	56.16	-76.19	Cretaceous	Late/Upper Cretaceous	Campanian	Cretaceous 7	Middle Campanian		84.9	70.6	77.75	79.2	74.9	77.05	Montana	Judith River
14489	Fossilworks	J. Alroy	Reptilia	Testudines	Baenidae	subfamily	Eubaeninae	"	Baena	37628			J. Alroy	J. Alroy	M. Carrano	288564	2988					body (3D)	J. Alroy	J. Tennant	2988	1992	Terlingua	OMNH V58; TMM 43057	United States	Texas	Brewster	29.3167	-103.517	35.82	-76.99	Cretaceous	Late/Upper Cretaceous	Campanian	Cretaceous 7	Judithian		84.9	70.6	77.75			0		Aguja
14490	Fossilworks	J. Alroy	Reptilia	Testudines	Baenidae	subfamily	Eubaeninae		Boremys	37638			M. Carrano	M. Carrano	M. Carrano	501538	1487					body (3D)	J. Alroy	M. Carrano	1487	1989	Top Cat Quarry (TCQ)		United States	Montana	Golden Valley	46.1	-109.1	53.15	-76.17	Cretaceous	Late/Upper Cretaceous	Campanian	Cretaceous 7	Middle Campanian	Late/Upper Campanian	84.9	70.6	77.75	79.2	70.6	74.9	Montana	Judith River
14494	Fossilworks	J. Alroy	Reptilia	Testudines	Baenidae	subfamily	Eubaeninae		Boremys	37638			J. Alroy	J. Alroy	M. Carrano	521244	3313					body (3D)	J. Alroy	M. Carrano	3313	1993	Woodpile Creek	DUPLICATE REF 3312 or 3313 or 3314	Canada	Saskatchewan		49.1	-109.5	56.07	-74.89	Cretaceous	Late/Upper Cretaceous	Campanian	Cretaceous 7	Middle Campanian	Late/Upper Campanian	84.9	70.6	77.75	79.2	70.6	74.9	Montana	Judith River
14494	Fossilworks	J. Alroy	Reptilia	Testudines	Nanhsiungchelyidae	family	Nanhsiungchelyidae		Basilemys	37655			J. Alroy	J. Alroy	M. Carrano	521245	3313					body (3D)	J. Alroy	M. Carrano	3313	1993	Woodpile Creek	DUPLICATE REF 3312 or 3313 or 3314	Canada	Saskatchewan		49.1	-109.5	56.07	-74.89	Cretaceous	Late/Upper Cretaceous	Campanian	Cretaceous 7	Middle Campanian	Late/Upper Campanian	84.9	70.6	77.75	79.2	70.6	74.9	Montana	Judith River
14504	Fossilworks	J. Alroy	Reptilia	Testudines		genus	Prionochelys		Prionochelys	128358			M. Carrano	M. Carrano	M. Carrano	782312	2163					not a trace	J. Alroy	M. Carrano	2163	1979	Upper Hop Brook, Holmdel		United States	New Jersey	Monmouth	40.3	-74.3	40.52	-49.77	Cretaceous	Late/Upper Cretaceous	Maastrichtian	Cretaceous 8	Early/Lower Maastrichtian		70.6	66.043	68.3215	70.6	68.05	69.325	Monmouth	Mount Laurel
14505	Fossilworks	J. Alroy	Reptilia	Testudines	Nanhsiungchelyidae	genus	Basilemys		Basilemys	67765			M. Carrano	M. Carrano	M. Carrano	483627	13103					body (3D)	J. Alroy	J. Alroy	3880	1954	Altman Blowout	UCMP V-5616	United States	Wyoming	Niobrara	43.1833	-104.533	49.65	-79.37	Cretaceous	Late/Upper Cretaceous	Maastrichtian	Cretaceous 8	Lancian		70.6	66.043	68.3215			0		Lance
14505	Fossilworks	J. Alroy	Reptilia	Testudines	Compsemydidae	genus	Compsemys		Compsemys	63644			M. Carrano	M. Carrano	M. Carrano	483632	13103					body (3D)	J. Alroy	J. Alroy	3880	1954	Altman Blowout	UCMP V-5616	United States	Wyoming	Niobrara	43.1833	-104.533	49.65	-79.37	Cretaceous	Late/Upper Cretaceous	Maastrichtian	Cretaceous 8	Lancian		70.6	66.043	68.3215			0		Lance
14505	Fossilworks	J. Alroy	Reptilia	Testudines	Baenidae	subfamily	Eubaeninae		Stygiochelys	67758			M. Carrano	M. Carrano	M. Carrano	483644	13103					body (3D)	J. Alroy	J. Alroy	3880	1954	Altman Blowout	UCMP V-5616	United States	Wyoming	Niobrara	43.1833	-104.533	49.65	-79.37	Cretaceous	Late/Upper Cretaceous	Maastrichtian	Cretaceous 8	Lancian		70.6	66.043	68.3215			0		Lance
14505	Fossilworks	J. Alroy	Reptilia	Testudines	Compsemydidae	family	Compsemydidae		Compsemys	37641			R. Benson	R. Benson		1066745	42536					body (3D)	J. Alroy	J. Alroy	3880	1954	Altman Blowout	UCMP V-5616	United States	Wyoming	Niobrara	43.1833	-104.533	49.65	-79.37	Cretaceous	Late/Upper Cretaceous	Maastrichtian	Cretaceous 8	Lancian		70.6	66.043	68.3215			0		Lance
14505	Fossilworks	J. Alroy	Reptilia	Testudines	Baenidae	subfamily	Eubaeninae	cf.	Stygiochelys	67758			R. Benson	R. Benson		1066746	42536					body (3D)	J. Alroy	J. Alroy	3880	1954	Altman Blowout	UCMP V-5616	United States	Wyoming	Niobrara	43.1833	-104.533	49.65	-79.37	Cretaceous	Late/Upper Cretaceous	Maastrichtian	Cretaceous 8	Lancian		70.6	66.043	68.3215			0		Lance
14505	Fossilworks	J. Alroy	Reptilia	Testudines	Trionychidae	family	Trionychidae		Aspideretes	37675		Aspiderites	R. Benson	R. Benson		1066748	42536					body (3D)	J. Alroy	J. Alroy	3880	1954	Altman Blowout	UCMP V-5616	United States	Wyoming	Niobrara	43.1833	-104.533	49.65	-79.37	Cretaceous	Late/Upper Cretaceous	Maastrichtian	Cretaceous 8	Lancian		70.6	66.043	68.3215			0		Lance
14505	Fossilworks	J. Alroy	Reptilia	Testudines	Nanhsiungchelyidae	family	Nanhsiungchelyidae		Basilemys	37655			R. Benson	R. Benson		1066750	42536					body (3D)	J. Alroy	J. Alroy	3880	1954	Altman Blowout	UCMP V-5616	United States	Wyoming	Niobrara	43.1833	-104.533	49.65	-79.37	Cretaceous	Late/Upper Cretaceous	Maastrichtian	Cretaceous 8	Lancian		70.6	66.043	68.3215			0		Lance
14508	Fossilworks	J. Alroy	Reptilia	Testudines	Adocidae	family	Adocidae		Adocus	37652			M. Carrano	M. Carrano	M. Carrano	483516	13103					body (3D)	J. Alroy	M. Carrano	960	1982	Baldy Butte SW-Blazing Saddle	UCMP V-74116	United States	Montana	Garfield	47.55	-107.133	54.35	-80.26	Cretaceous	Late/Upper Cretaceous	Maastrichtian	Cretaceous 8	Lancian		70.6	66.043	68.3215	68.05	65.5	66.775		Hell Creek
14508	Fossilworks	J. Alroy	Reptilia	Testudines	Trionychidae	genus	Helopanoplia		Helopanoplia	67667			M. Carrano	M. Carrano	M. Carrano	483547	13103					not a trace	J. Alroy	M. Carrano	960	1982	Baldy Butte SW-Blazing Saddle	UCMP V-74116	United States	Montana	Garfield	47.55	-107.133	54.35	-80.26	Cretaceous	Late/Upper Cretaceous	Maastrichtian	Cretaceous 8	Lancian		70.6	66.043	68.3215	68.05	65.5	66.775		Hell Creek
14508	Fossilworks	J. Alroy	Reptilia	Testudines	Compsemydidae	genus	Compsemys		Compsemys	63644			M. Carrano	M. Carrano	M. Carrano	483548	13103					body (3D)	J. Alroy	M. Carrano	960	1982	Baldy Butte SW-Blazing Saddle	UCMP V-74116	United States	Montana	Garfield	47.55	-107.133	54.35	-80.26	Cretaceous	Late/Upper Cretaceous	Maastrichtian	Cretaceous 8	Lancian		70.6	66.043	68.3215	68.05	65.5	66.775		Hell Creek
14508	Fossilworks	J. Alroy	Reptilia	Testudines	Nanhsiungchelyidae	family	Nanhsiungchelyidae		Basilemys	37655			M. Carrano	M. Carrano	R. Benson	483563	13103					body (3D)	J. Alroy	M. Carrano	960	1982	Baldy Butte SW-Blazing Saddle	UCMP V-74116	United States	Montana	Garfield	47.55	-107.133	54.35	-80.26	Cretaceous	Late/Upper Cretaceous	Maastrichtian	Cretaceous 8	Lancian		70.6	66.043	68.3215	68.05	65.5	66.775		Hell Creek
14512	Fossilworks	J. Alroy	Reptilia	Testudines	Compsemydidae	genus	Compsemys		Compsemys	63644			M. Carrano	M. Carrano	M. Carrano	483564	13103					body (3D)	J. Alroy	M. Carrano	960	1982	Billy Creek 1	UCMP V-72211	United States	Montana	Garfield	47.6167	-107.317	54.45	-80.43	Cretaceous	Late/Upper Cretaceous	Maastrichtian	Cretaceous 8	Lancian		70.6	66.043	68.3215	68.05	65.5	66.775		Hell Creek
14512	Fossilworks	J. Alroy	Reptilia	Testudines	Compsemydidae	family	Compsemydidae		Compsemys	37641			M. Carrano	M. Carrano	M. Carrano	483565	13103					body (3D)	J. Alroy	M. Carrano	960	1982	Billy Creek 1	UCMP V-72211	United States	Montana	Garfield	47.6167	-107.317	54.45	-80.43	Cretaceous	Late/Upper Cretaceous	Maastrichtian	Cretaceous 8	Lancian		70.6	66.043	68.3215	68.05	65.5	66.775		Hell Creek
14512	Fossilworks	J. Alroy	Reptilia	Testudines	Chelydridae	family	Chelydridae	?	Emarginachelys	37709	?	Emarginochelys	M. Carrano	M. Carrano	M. Carrano	483566	13103					body (3D)	J. Alroy	M. Carrano	960	1982	Billy Creek 1	UCMP V-72211	United States	Montana	Garfield	47.6167	-107.317	54.45	-80.43	Cretaceous	Late/Upper Cretaceous	Maastrichtian	Cretaceous 8	Lancian		70.6	66.043	68.3215	68.05	65.5	66.775		Hell Creek
14512	Fossilworks	J. Alroy	Reptilia	Testudines	Baenidae	family	Baenidae	cf.	Neurankylus	37639			M. Carrano	M. Carrano	M. Carrano	483567	13103					not a trace	J. Alroy	M. Carrano	960	1982	Billy Creek 1	UCMP V-72211	United States	Montana	Garfield	47.6167	-107.317	54.45	-80.43	Cretaceous	Late/Upper Cretaceous	Maastrichtian	Cretaceous 8	Lancian		70.6	66.043	68.3215	68.05	65.5	66.775		Hell Creek
14512	Fossilworks	J. Alroy	Reptilia	Testudines		genus	Judithemys		Judithemys	253836		Clemmys	M. Carrano	M. Carrano	M. Carrano	483571	13103					body (3D)	J. Alroy	M. Carrano	960	1982	Billy Creek 1	UCMP V-72211	United States	Montana	Garfield	47.6167	-107.317	54.45	-80.43	Cretaceous	Late/Upper Cretaceous	Maastrichtian	Cretaceous 8	Lancian		70.6	66.043	68.3215	68.05	65.5	66.775		Hell Creek
14512	Fossilworks	J. Alroy	Reptilia	Testudines	Chelydridae	genus	Tullochelys		Tullochelys	319459		Chelydridae	P. Holroyd	P. Holroyd		483576	55096	M. Carrano	M. Carrano	M. Carrano	13103	not a trace	J. Alroy	M. Carrano	960	1982	Billy Creek 1	UCMP V-72211	United States	Montana	Garfield	47.6167	-107.317	54.45	-80.43	Cretaceous	Late/Upper Cretaceous	Maastrichtian	Cretaceous 8	Lancian		70.6	66.043	68.3215	68.05	65.5	66.775		Hell Creek
14513	Fossilworks	J. Alroy	Reptilia	Testudines	Trionychidae	subfamily	Plastomeninae		Helopanoplia	67666			M. Carrano	M. Carrano	M. Carrano	483595	13103					not a trace	J. Alroy	M. Carrano	960	1982	Billy Creek 2	UCMP V-75173	United States	Montana	Garfield	47.6167	-107.317	54.45	-80.43	Cretaceous	Late/Upper Cretaceous	Maastrichtian	Cretaceous 8	Lancian		70.6	66.043	68.3215	68.05	65.5	66.775		Hell Creek
14513	Fossilworks	J. Alroy	Reptilia	Testudines	Compsemydidae	family	Compsemydidae		Compsemys	37641			M. Carrano	M. Carrano	M. Carrano	483596	13103					body (3D)	J. Alroy	M. Carrano	960	1982	Billy Creek 2	UCMP V-75173	United States	Montana	Garfield	47.6167	-107.317	54.45	-80.43	Cretaceous	Late/Upper Cretaceous	Maastrichtian	Cretaceous 8	Lancian		70.6	66.043	68.3215	68.05	65.5	66.775		Hell Creek
14513	Fossilworks	J. Alroy	Reptilia	Testudines	Adocidae	family	Adocidae		Adocus	37652			M. Carrano	M. Carrano	M. Carrano	483597	13103					body (3D)	J. Alroy	M. Carrano	960	1982	Billy Creek 2	UCMP V-75173	United States	Montana	Garfield	47.6167	-107.317	54.45	-80.43	Cretaceous	Late/Upper Cretaceous	Maastrichtian	Cretaceous 8	Lancian		70.6	66.043	68.3215	68.05	65.5	66.775		Hell Creek
14513	Fossilworks	J. Alroy	Reptilia	Testudines	Nanhsiungchelyidae	family	Nanhsiungchelyidae		Basilemys	37655			M. Carrano	M. Carrano	M. Carrano	483598	13103					body (3D)	J. Alroy	M. Carrano	960	1982	Billy Creek 2	UCMP V-75173	United States	Montana	Garfield	47.6167	-107.317	54.45	-80.43	Cretaceous	Late/Upper Cretaceous	Maastrichtian	Cretaceous 8	Lancian		70.6	66.043	68.3215	68.05	65.5	66.775		Hell Creek
14513	Fossilworks	J. Alroy	Reptilia	Testudines	Compsemydidae	genus	Compsemys		Compsemys	63644			M. Carrano	M. Carrano	M. Carrano	483606	13103					body (3D)	J. Alroy	M. Carrano	960	1982	Billy Creek 2	UCMP V-75173	United States	Montana	Garfield	47.6167	-107.317	54.45	-80.43	Cretaceous	Late/Upper Cretaceous	Maastrichtian	Cretaceous 8	Lancian		70.6	66.043	68.3215	68.05	65.5	66.775		Hell Creek
14514	Fossilworks	J. Alroy	Reptilia	Testudines	Trionychidae	genus	Helopanoplia	cf.	Helopanoplia	67667			M. Carrano	M. Carrano	M. Carrano	464360	1129					not a trace	J. Alroy	M. Carrano	1129	1982	Robber's Roost (UW V-79032)	UCMP V-84215, Black Butte	United States	Wyoming	Sweetwater	41.5683	-108.668	48.87	-84.54	Cretaceous	Late/Upper Cretaceous	Maastrichtian	Cretaceous 8	Lancian		70.6	66.043	68.3215	68.05	65.5	66.775		Lance
14514	Fossilworks	J. Alroy	Reptilia	Testudines	Adocidae	family	Adocidae		Adocus	37652			M. Carrano	M. Carrano	M. Carrano	464361	1129					body (3D)	J. Alroy	M. Carrano	1129	1982	Robber's Roost (UW V-79032)	UCMP V-84215, Black Butte	United States	Wyoming	Sweetwater	41.5683	-108.668	48.87	-84.54	Cretaceous	Late/Upper Cretaceous	Maastrichtian	Cretaceous 8	Lancian		70.6	66.043	68.3215	68.05	65.5	66.775		Lance
14514	Fossilworks	J. Alroy	Reptilia	Testudines	Nanhsiungchelyidae	family	Nanhsiungchelyidae	cf.	Basilemys	37655			M. Carrano	M. Carrano	M. Carrano	464362	1129					body (3D)	J. Alroy	M. Carrano	1129	1982	Robber's Roost (UW V-79032)	UCMP V-84215, Black Butte	United States	Wyoming	Sweetwater	41.5683	-108.668	48.87	-84.54	Cretaceous	Late/Upper Cretaceous	Maastrichtian	Cretaceous 8	Lancian		70.6	66.043	68.3215	68.05	65.5	66.775		Lance
14514	Fossilworks	J. Alroy	Reptilia	Testudines	Compsemydidae	genus	Compsemys		Compsemys	63644			M. Carrano	M. Carrano	M. Carrano	464363	1129					body (3D)	J. Alroy	M. Carrano	1129	1982	Robber's Roost (UW V-79032)	UCMP V-84215, Black Butte	United States	Wyoming	Sweetwater	41.5683	-108.668	48.87	-84.54	Cretaceous	Late/Upper Cretaceous	Maastrichtian	Cretaceous 8	Lancian		70.6	66.043	68.3215	68.05	65.5	66.775		Lance
14514	Fossilworks	J. Alroy	Reptilia	Testudines	Baenidae	subfamily	Eubaeninae	cf.	Eubaena	37631			M. Carrano	M. Carrano	M. Carrano	464365	1129					body (3D)	J. Alroy	M. Carrano	1129	1982	Robber's Roost (UW V-79032)	UCMP V-84215, Black Butte	United States	Wyoming	Sweetwater	41.5683	-108.668	48.87	-84.54	Cretaceous	Late/Upper Cretaceous	Maastrichtian	Cretaceous 8	Lancian		70.6	66.043	68.3215	68.05	65.5	66.775		Lance
14514	Fossilworks	J. Alroy	Reptilia	Testudines	Trionychidae	family	Trionychidae		Plastomenus	37681			M. Carrano	M. Carrano	M. Carrano	464366	1129					body (3D)	J. Alroy	M. Carrano	1129	1982	Robber's Roost (UW V-79032)	UCMP V-84215, Black Butte	United States	Wyoming	Sweetwater	41.5683	-108.668	48.87	-84.54	Cretaceous	Late/Upper Cretaceous	Maastrichtian	Cretaceous 8	Lancian		70.6	66.043	68.3215	68.05	65.5	66.775		Lance
14515	Fossilworks	J. Alroy	Reptilia	Testudines	Compsemydidae	family	Compsemydidae		Compsemys	37641			M. Carrano	M. Carrano		819366	13103					body (3D)	J. Alroy	M. Carrano	3198	1965	Brownie Butte	UCMP V-73097	United States	Montana	Garfield	47.6	-107	54.37	-80.08	Cretaceous	Late/Upper Cretaceous	Maastrichtian	Cretaceous 8	Lancian		70.6	66.043	68.3215			0		Hell Creek
14516	Fossilworks	J. Alroy	Reptilia	Testudines	Baenidae	genus	Palatobaena		Palatobaena	67760			P. Mannion	P. Mannion	P. Mannion	987355	38165					body (3D)	J. Alroy	M. Carrano	962	1984	Bug Creek Anthills (Reworked)	UCMP V-65127, V-70201	United States	Montana	McCone	47.8	-106.1	54.38	-78.99	Cretaceous	Late/Upper Cretaceous	Maastrichtian	Cretaceous 8	Lancian		70.6	66.043	68.3215			0		Hell Creek
14519	Fossilworks	J. Alroy	Reptilia	Testudines	Baenidae	subfamily	Eubaeninae	cf.	Baena	37628			M. Carrano	M. Carrano	M. Carrano	487812	803					body (3D)	J. Alroy	M. Carrano	1239	1964	Bushy Tailed Blowout	UCMP V-5711 (BTB locality)	United States	Wyoming	Niobrara	43.15	-104.567	49.62	-79.42	Cretaceous	Late/Upper Cretaceous	Maastrichtian	Cretaceous 8	Lancian		70.6	66.043	68.3215	68.05	65.5	66.775		Lance
14519	Fossilworks	J. Alroy	Reptilia	Testudines	Trionychidae	genus	Hummelichelys		Hummelichelys	238431		Aspideretes	M. Carrano	M. Carrano	M. Carrano	487816	803					body (3D)	J. Alroy	M. Carrano	1239	1964	Bushy Tailed Blowout	UCMP V-5711 (BTB locality)	United States	Wyoming	Niobrara	43.15	-104.567	49.62	-79.42	Cretaceous	Late/Upper Cretaceous	Maastrichtian	Cretaceous 8	Lancian		70.6	66.043	68.3215	68.05	65.5	66.775		Lance
14519	Fossilworks	J. Alroy	Reptilia	Testudines	Nanhsiungchelyidae	family	Nanhsiungchelyidae		Basilemys	37655			M. Carrano	M. Carrano	M. Carrano	487817	803					body (3D)	J. Alroy	M. Carrano	1239	1964	Bushy Tailed Blowout	UCMP V-5711 (BTB locality)	United States	Wyoming	Niobrara	43.15	-104.567	49.62	-79.42	Cretaceous	Late/Upper Cretaceous	Maastrichtian	Cretaceous 8	Lancian		70.6	66.043	68.3215	68.05	65.5	66.775		Lance
14519	Fossilworks	J. Alroy	Reptilia	Testudines	Compsemydidae	genus	Compsemys		Compsemys	63644			M. Carrano	M. Carrano	R. Benson	487823	803					body (3D)	J. Alroy	M. Carrano	1239	1964	Bushy Tailed Blowout	UCMP V-5711 (BTB locality)	United States	Wyoming	Niobrara	43.15	-104.567	49.62	-79.42	Cretaceous	Late/Upper Cretaceous	Maastrichtian	Cretaceous 8	Lancian		70.6	66.043	68.3215	68.05	65.5	66.775		Lance
14519	Fossilworks	J. Alroy	Reptilia	Testudines	Baenidae	genus	Eubaena		Eubaena	63643			M. Carrano	M. Carrano	R. Benson	487825	803					body (3D)	J. Alroy	M. Carrano	1239	1964	Bushy Tailed Blowout	UCMP V-5711 (BTB locality)	United States	Wyoming	Niobrara	43.15	-104.567	49.62	-79.42	Cretaceous	Late/Upper Cretaceous	Maastrichtian	Cretaceous 8	Lancian		70.6	66.043	68.3215	68.05	65.5	66.775		Lance
14519	Fossilworks	J. Alroy	Reptilia	Testudines	Chelydridae	family	Chelydridae		Emarginachelys	37709		Emarginochelys	R. Benson	R. Benson		1066770	42536					body (3D)	J. Alroy	M. Carrano	1239	1964	Bushy Tailed Blowout	UCMP V-5711 (BTB locality)	United States	Wyoming	Niobrara	43.15	-104.567	49.62	-79.42	Cretaceous	Late/Upper Cretaceous	Maastrichtian	Cretaceous 8	Lancian		70.6	66.043	68.3215	68.05	65.5	66.775		Lance
14519	Fossilworks	J. Alroy	Reptilia	Testudines	Adocidae	family	Adocidae		Adocus	37652			R. Benson	R. Benson		1066771	42536					body (3D)	J. Alroy	M. Carrano	1239	1964	Bushy Tailed Blowout	UCMP V-5711 (BTB locality)	United States	Wyoming	Niobrara	43.15	-104.567	49.62	-79.42	Cretaceous	Late/Upper Cretaceous	Maastrichtian	Cretaceous 8	Lancian		70.6	66.043	68.3215	68.05	65.5	66.775		Lance
14525	Fossilworks	J. Alroy	Reptilia	Testudines	Trionychidae	genus	Helopanoplia		Helopanoplia	67667			M. Carrano	M. Carrano	M. Carrano	487857	13103					not a trace	J. Alroy	M. Carrano	960	1982	Dry Fork Coulee	UCMP V-73103	United States	Montana	Garfield	47.5167	-106.983	54.29	-80.11	Cretaceous	Late/Upper Cretaceous	Maastrichtian	Cretaceous 8	Lancian		70.6	66.043	68.3215	68.05	65.5	66.775		Hell Creek
14525	Fossilworks	J. Alroy	Reptilia	Testudines	Compsemydidae	genus	Compsemys		Compsemys	63644			M. Carrano	M. Carrano	M. Carrano	487858	13103					body (3D)	J. Alroy	M. Carrano	960	1982	Dry Fork Coulee	UCMP V-73103	United States	Montana	Garfield	47.5167	-106.983	54.29	-80.11	Cretaceous	Late/Upper Cretaceous	Maastrichtian	Cretaceous 8	Lancian		70.6	66.043	68.3215	68.05	65.5	66.775		Hell Creek
14525	Fossilworks	J. Alroy	Reptilia	Testudines	Adocidae	family	Adocidae		Adocus	37652			M. Carrano	M. Carrano	M. Carrano	487871	13103					body (3D)	J. Alroy	M. Carrano	960	1982	Dry Fork Coulee	UCMP V-73103	United States	Montana	Garfield	47.5167	-106.983	54.29	-80.11	Cretaceous	Late/Upper Cretaceous	Maastrichtian	Cretaceous 8	Lancian		70.6	66.043	68.3215	68.05	65.5	66.775		Hell Creek
14533	Fossilworks	J. Alroy	Reptilia	Testudines	Trionychidae	subfamily	Plastomeninae		Helopanoplia	67666			M. Carrano	M. Carrano		487959	13103					not a trace	J. Alroy	M. Carrano	960	1982	Engdahl Anthills 1	UCMP V-72212	United States	Montana	Garfield	47.5667	-107.1	54.36	-80.21	Cretaceous	Late/Upper Cretaceous	Maastrichtian	Cretaceous 8	Lancian		70.6	66.043	68.3215	68.05	65.5	66.775		Hell Creek
14533	Fossilworks	J. Alroy	Reptilia	Testudines	Adocidae	family	Adocidae		Adocus	37652			M. Carrano	M. Carrano	M. Carrano	487960	13103					body (3D)	J. Alroy	M. Carrano	960	1982	Engdahl Anthills 1	UCMP V-72212	United States	Montana	Garfield	47.5667	-107.1	54.36	-80.21	Cretaceous	Late/Upper Cretaceous	Maastrichtian	Cretaceous 8	Lancian		70.6	66.043	68.3215	68.05	65.5	66.775		Hell Creek
14533	Fossilworks	J. Alroy	Reptilia	Testudines	Compsemydidae	family	Compsemydidae		Compsemys	37641			M. Carrano	M. Carrano		487961	13103					body (3D)	J. Alroy	M. Carrano	960	1982	Engdahl Anthills 1	UCMP V-72212	United States	Montana	Garfield	47.5667	-107.1	54.36	-80.21	Cretaceous	Late/Upper Cretaceous	Maastrichtian	Cretaceous 8	Lancian		70.6	66.043	68.3215	68.05	65.5	66.775		Hell Creek
14533	Fossilworks	J. Alroy	Reptilia	Testudines	Compsemydidae	genus	Compsemys		Compsemys	63644			M. Carrano	M. Carrano	M. Carrano	487975	13103					body (3D)	J. Alroy	M. Carrano	960	1982	Engdahl Anthills 1	UCMP V-72212	United States	Montana	Garfield	47.5667	-107.1	54.36	-80.21	Cretaceous	Late/Upper Cretaceous	Maastrichtian	Cretaceous 8	Lancian		70.6	66.043	68.3215	68.05	65.5	66.775		Hell Creek
14534	Fossilworks	J. Alroy	Reptilia	Testudines	Baenidae	genus	Thescelus		Thescelus	67762			M. Carrano	M. Carrano	M. Carrano	487874	13103					body (3D)	J. Alroy	M. Carrano	960	1982	Engdahl Anthills 2	UCMP V-73076	United States	Montana	Garfield	47.5667	-107.1	54.36	-80.21	Cretaceous	Late/Upper Cretaceous	Maastrichtian	Cretaceous 8	Lancian		70.6	66.043	68.3215			0		Hell Creek
14535	Fossilworks	J. Alroy	Reptilia	Testudines	Compsemydidae	genus	Compsemys		Compsemys	63644			M. Carrano	M. Carrano	M. Carrano	487923	13103					body (3D)	J. Alroy	M. Carrano	960	1982	Engdahl Anthills 3	UCMP V-73077	United States	Montana	Garfield	47.55	-107.1	54.34	-80.22	Cretaceous	Late/Upper Cretaceous	Maastrichtian	Cretaceous 8	Lancian		70.6	66.043	68.3215	68.05	65.5	66.775		Hell Creek
14536	Fossilworks	J. Alroy	Reptilia	Testudines	Nanhsiungchelyidae	family	Nanhsiungchelyidae		Basilemys	37655			M. Carrano	M. Carrano	M. Carrano	487935	13103					body (3D)	J. Alroy	M. Carrano	960	1982	Engdahl Anthills 4	UCMP V-73078	United States	Montana	Garfield	47.5667	-107.1	54.36	-80.21	Cretaceous	Late/Upper Cretaceous	Maastrichtian	Cretaceous 8	Lancian		70.6	66.043	68.3215	68.05	65.5	66.775		Hell Creek
14536	Fossilworks	J. Alroy	Reptilia	Testudines	Adocidae	family	Adocidae		Adocus	37652			M. Carrano	M. Carrano	M. Carrano	487936	13103					body (3D)	J. Alroy	M. Carrano	960	1982	Engdahl Anthills 4	UCMP V-73078	United States	Montana	Garfield	47.5667	-107.1	54.36	-80.21	Cretaceous	Late/Upper Cretaceous	Maastrichtian	Cretaceous 8	Lancian		70.6	66.043	68.3215	68.05	65.5	66.775		Hell Creek
14536	Fossilworks	J. Alroy	Reptilia	Testudines	Compsemydidae	genus	Compsemys		Compsemys	63644			M. Carrano	M. Carrano	M. Carrano	487937	13103					body (3D)	J. Alroy	M. Carrano	960	1982	Engdahl Anthills 4	UCMP V-73078	United States	Montana	Garfield	47.5667	-107.1	54.36	-80.21	Cretaceous	Late/Upper Cretaceous	Maastrichtian	Cretaceous 8	Lancian		70.6	66.043	68.3215	68.05	65.5	66.775		Hell Creek
14538	Fossilworks	J. Alroy	Reptilia	Testudines	Trionychidae	genus	Hummelichelys		Hummelichelys	238431		Aspideretes	M. Carrano	M. Carrano	R. Benson	488012	803					body (3D)	J. Alroy	M. Carrano	1239	1964	False Disciple Point	UCMP V-5817	United States	Wyoming	Niobrara	43.1667	-104.533	49.63	-79.38	Cretaceous	Late/Upper Cretaceous	Maastrichtian	Cretaceous 8	Lancian		70.6	66.043	68.3215			0		Lance
14542	Fossilworks	J. Alroy	Reptilia	Testudines	Adocidae	family	Adocidae		Adocus	37652			M. Carrano	M. Carrano	R. Benson	700832	2236					body (3D)	J. Alroy	M. Carrano	1419	1998	Ferris Formation (UW V-92036)	Chinacat Sunflower	United States	Wyoming	Carbon	41.9353	-106.882	48.89	-82.43	Cretaceous	Late/Upper Cretaceous	Maastrichtian	Cretaceous 8	Lancian		70.6	66.043	68.3215			0		Ferris
14542	Fossilworks	J. Alroy	Reptilia	Testudines	Compsemydidae	genus	Compsemys		Compsemys	63644		Compsemys	M. Carrano	M. Carrano	R. Benson	700833	2236					body (3D)	J. Alroy	M. Carrano	1419	1998	Ferris Formation (UW V-92036)	Chinacat Sunflower	United States	Wyoming	Carbon	41.9353	-106.882	48.89	-82.43	Cretaceous	Late/Upper Cretaceous	Maastrichtian	Cretaceous 8	Lancian		70.6	66.043	68.3215			0		Ferris
14542	Fossilworks	J. Alroy	Reptilia	Testudines	Nanhsiungchelyidae	family	Nanhsiungchelyidae		Basilemys	37655			R. Benson	R. Benson		1066791	42536					body (3D)	J. Alroy	M. Carrano	1419	1998	Ferris Formation (UW V-92036)	Chinacat Sunflower	United States	Wyoming	Carbon	41.9353	-106.882	48.89	-82.43	Cretaceous	Late/Upper Cretaceous	Maastrichtian	Cretaceous 8	Lancian		70.6	66.043	68.3215			0		Ferris
14543	Fossilworks	J. Alroy	Reptilia	Testudines	Compsemydidae	family	Compsemydidae		Compsemys	37641			R. Benson	R. Benson		1066794	42536					body (3D)	J. Alroy	M. Carrano	1419	1998	Ferris Formation (UW V-92046)	Three and a Half Teeth	United States	Wyoming	Carbon	41.9381	-106.853	48.89	-82.4	Cretaceous	Late/Upper Cretaceous	Maastrichtian	Cretaceous 8	Lancian		70.6	66.043	68.3215			0		Ferris
14544	Fossilworks	J. Alroy	Reptilia	Testudines	Nanhsiungchelyidae	family	Nanhsiungchelyidae		Basilemys	37655		Aspideretoides	R. Benson	R. Benson		700654	42536	M. Carrano	M. Carrano		2236	not a trace	J. Alroy	M. Carrano	1419	1998	Ferris Formation (UW V-93002)	Baba O'Reilly	United States	Wyoming	Carbon	41.8	-107	48.79	-82.62	Cretaceous	Late/Upper Cretaceous	Maastrichtian	Cretaceous 8	Lancian		70.6	66.043	68.3215			0		Ferris
14549	Fossilworks	J. Alroy	Reptilia	Testudines	Adocidae	family	Adocidae		Adocus	37652			M. Carrano	M. Carrano	M. Carrano	488051	13103					body (3D)	J. Alroy	M. Carrano	960	1982	Flat Creek 5	UCMP V-73087	United States	Montana	Garfield	47.5167	-106.4	54.17	-79.46	Cretaceous	Late/Upper Cretaceous	Maastrichtian	Cretaceous 8	Lancian		70.6	66.043	68.3215			0		Hell Creek
14549	Fossilworks	J. Alroy	Reptilia	Testudines	Compsemydidae	genus	Compsemys		Compsemys	63644			M. Carrano	M. Carrano	M. Carrano	488063	13103					body (3D)	J. Alroy	M. Carrano	960	1982	Flat Creek 5	UCMP V-73087	United States	Montana	Garfield	47.5167	-106.4	54.17	-79.46	Cretaceous	Late/Upper Cretaceous	Maastrichtian	Cretaceous 8	Lancian		70.6	66.043	68.3215			0		Hell Creek
14555	Fossilworks	J. Alroy	Reptilia	Testudines	Baenidae	family	Baenidae	?	Neurankylus	37639			J. Alroy	J. Alroy	J. Alroy	521266	3313					not a trace	J. Alroy	J. Alroy	3313	1993	Glen McPherson	DUPLICATE REF 3312 or 3313 or 3314	Canada	Saskatchewan		49.4	-107.4	56.17	-79.6	Cretaceous	Late/Upper Cretaceous	Maastrichtian	Cretaceous 8	Lancian		70.6	66.043	68.3215	68.05	65.5	66.775		Ravenscrag
14557	Fossilworks	J. Alroy	Reptilia	Testudines	Trionychidae	genus	Helopanoplia	cf.	Helopanoplia	67667			J. Alroy	J. Alroy		287910	774					not a trace	J. Alroy	J. Alroy	774	1986	Greasewood Creek	SDSM V-685	United States	Wyoming	Niobrara	43.3	-104.367	49.72	-79.15	Cretaceous	Late/Upper Cretaceous	Maastrichtian	Cretaceous 8	Lancian		70.6	66.043	68.3215	68.05	65.5	66.775		Lance
14557	Fossilworks	J. Alroy	Reptilia	Testudines	Compsemydidae	genus	Compsemys		Compsemys	63644			J. Alroy	J. Alroy		287912	774					body (3D)	J. Alroy	J. Alroy	774	1986	Greasewood Creek	SDSM V-685	United States	Wyoming	Niobrara	43.3	-104.367	49.72	-79.15	Cretaceous	Late/Upper Cretaceous	Maastrichtian	Cretaceous 8	Lancian		70.6	66.043	68.3215	68.05	65.5	66.775		Lance
14560	Fossilworks	J. Alroy	Reptilia	Testudines	Compsemydidae	genus	Compsemys		Compsemys	63644			M. Carrano	M. Carrano	M. Carrano	488125	13103					body (3D)	J. Alroy	M. Carrano	960	1982	Haley	UCMP V-75157	United States	Montana	Garfield	47.55	-107.25	54.37	-80.39	Cretaceous	Late/Upper Cretaceous	Maastrichtian	Cretaceous 8	Lancian		70.6	66.043	68.3215	68.05	65.5	66.775		Hell Creek
14563	Fossilworks	J. Alroy	Reptilia	Testudines	Compsemydidae	genus	Compsemys		Compsemys	63644			M. Carrano	M. Carrano		488152	13103					body (3D)	J. Alroy	M. Carrano	960	1982	Harmonica Hollow	UCMP V-74106	United States	Montana	Garfield	47.6	-106.433	54.26	-79.46	Cretaceous	Late/Upper Cretaceous	Maastrichtian	Cretaceous 8	Lancian		70.6	66.043	68.3215	68.05	65.5	66.775		Hell Creek
14565	Fossilworks	J. Alroy	Reptilia	Testudines	Compsemydidae	family	Compsemydidae		Compsemys	37641			R. Benson	R. Benson		1066737	42536					body (3D)	J. Alroy	P. Mannion	14177	1915	Hatcher No. 1 (UCMP V-5003)	Lance Quarry 1; Mammal locality No. 1	United States	Wyoming	Niobrara	43.1653	-104.569	49.63	-79.42	Cretaceous	Late/Upper Cretaceous	Maastrichtian	Cretaceous 8	Lancian		70.6	66.043	68.3215	68.05	65.5	66.775		Lance
14565	Fossilworks	J. Alroy	Reptilia	Testudines	Trionychidae	subfamily	Plastomeninae	cf.	Helopanoplia	67666			R. Benson	R. Benson		1066739	42536					not a trace	J. Alroy	P. Mannion	14177	1915	Hatcher No. 1 (UCMP V-5003)	Lance Quarry 1; Mammal locality No. 1	United States	Wyoming	Niobrara	43.1653	-104.569	49.63	-79.42	Cretaceous	Late/Upper Cretaceous	Maastrichtian	Cretaceous 8	Lancian		70.6	66.043	68.3215	68.05	65.5	66.775		Lance
14565	Fossilworks	J. Alroy	Reptilia	Testudines	Adocidae	family	Adocidae		Adocus	37652			R. Benson	R. Benson		1066741	42536					body (3D)	J. Alroy	P. Mannion	14177	1915	Hatcher No. 1 (UCMP V-5003)	Lance Quarry 1; Mammal locality No. 1	United States	Wyoming	Niobrara	43.1653	-104.569	49.63	-79.42	Cretaceous	Late/Upper Cretaceous	Maastrichtian	Cretaceous 8	Lancian		70.6	66.043	68.3215	68.05	65.5	66.775		Lance
14565	Fossilworks	J. Alroy	Reptilia	Testudines	Nanhsiungchelyidae	family	Nanhsiungchelyidae		Basilemys	37655			R. Benson	R. Benson		1066742	42536					body (3D)	J. Alroy	P. Mannion	14177	1915	Hatcher No. 1 (UCMP V-5003)	Lance Quarry 1; Mammal locality No. 1	United States	Wyoming	Niobrara	43.1653	-104.569	49.63	-79.42	Cretaceous	Late/Upper Cretaceous	Maastrichtian	Cretaceous 8	Lancian		70.6	66.043	68.3215	68.05	65.5	66.775		Lance
14566	Fossilworks	J. Alroy	Reptilia	Testudines	Compsemydidae	genus	Compsemys		Compsemys	63644			M. Carrano	M. Carrano	P. Mannion	488160	803					body (3D)	J. Alroy	M. Carrano	14177	1915	Hatcher No. 2 (UCMP V-5815)	Lance Quarry 2	United States	Wyoming	Niobrara	43.1289	-104.495	49.59	-79.36	Cretaceous	Late/Upper Cretaceous	Maastrichtian	Cretaceous 8	Lancian		70.6	66.043	68.3215			0		Lance
14568	Fossilworks	J. Alroy	Reptilia	Testudines	Compsemydidae	genus	Compsemys		Compsemys	63644			M. Carrano	M. Carrano	M. Carrano	488202	13103					body (3D)	J. Alroy	M. Carrano	960	1982	Hauso 1	UCMP V-77130	United States	Montana	Garfield	47.5167	-107.183	54.32	-80.33	Cretaceous	Late/Upper Cretaceous	Maastrichtian	Cretaceous 8	Lancian		70.6	66.043	68.3215			0		Hell Creek
14568	Fossilworks	J. Alroy	Reptilia	Testudines	Chelydridae	family	Chelydridae	?	Emarginachelys	37709	?	Emarginochelys	M. Carrano	M. Carrano	M. Carrano	488203	13103					body (3D)	J. Alroy	M. Carrano	960	1982	Hauso 1	UCMP V-77130	United States	Montana	Garfield	47.5167	-107.183	54.32	-80.33	Cretaceous	Late/Upper Cretaceous	Maastrichtian	Cretaceous 8	Lancian		70.6	66.043	68.3215			0		Hell Creek
14568	Fossilworks	J. Alroy	Reptilia	Testudines	Compsemydidae	family	Compsemydidae		Compsemys	37641			M. Carrano	M. Carrano	M. Carrano	488204	13103					body (3D)	J. Alroy	M. Carrano	960	1982	Hauso 1	UCMP V-77130	United States	Montana	Garfield	47.5167	-107.183	54.32	-80.33	Cretaceous	Late/Upper Cretaceous	Maastrichtian	Cretaceous 8	Lancian		70.6	66.043	68.3215			0		Hell Creek
14568	Fossilworks	J. Alroy	Reptilia	Testudines	Adocidae	family	Adocidae		Adocus	37652			M. Carrano	M. Carrano	M. Carrano	488205	13103					body (3D)	J. Alroy	M. Carrano	960	1982	Hauso 1	UCMP V-77130	United States	Montana	Garfield	47.5167	-107.183	54.32	-80.33	Cretaceous	Late/Upper Cretaceous	Maastrichtian	Cretaceous 8	Lancian		70.6	66.043	68.3215			0		Hell Creek
14570	Fossilworks	J. Alroy	Reptilia	Testudines	Compsemydidae	genus	Compsemys		Compsemys	63644			M. Carrano	M. Carrano	R. Benson	488235	13103					body (3D)	J. Alroy	M. Carrano	1239	1964	Howard Locality	UCMP V-5709	United States	Wyoming	Niobrara	43.25	-104.517	49.71	-79.33	Cretaceous	Late/Upper Cretaceous	Maastrichtian	Cretaceous 8	Lancian		70.6	66.043	68.3215	68.05	65.5	66.775		Lance
14570	Fossilworks	J. Alroy	Reptilia	Testudines	Compsemydidae	family	Compsemydidae		Compsemys	37641			R. Benson	R. Benson		1066764	42536					body (3D)	J. Alroy	M. Carrano	1239	1964	Howard Locality	UCMP V-5709	United States	Wyoming	Niobrara	43.25	-104.517	49.71	-79.33	Cretaceous	Late/Upper Cretaceous	Maastrichtian	Cretaceous 8	Lancian		70.6	66.043	68.3215	68.05	65.5	66.775		Lance
14570	Fossilworks	J. Alroy	Reptilia	Testudines	Trionychidae	subfamily	Plastomeninae		Helopanoplia	67666			R. Benson	R. Benson		1066766	42536					not a trace	J. Alroy	M. Carrano	1239	1964	Howard Locality	UCMP V-5709	United States	Wyoming	Niobrara	43.25	-104.517	49.71	-79.33	Cretaceous	Late/Upper Cretaceous	Maastrichtian	Cretaceous 8	Lancian		70.6	66.043	68.3215	68.05	65.5	66.775		Lance
14579	Fossilworks	J. Alroy	Reptilia	Testudines	Baenidae	subfamily	Eubaeninae	cf.	Baena	37628			M. Carrano	M. Carrano	R. Benson	545463	803					body (3D)	J. Alroy		1239	1964	Kent 484	UCMP V-5820	United States	Wyoming	Niobrara	43	-104.5	49.46	-79.41	Cretaceous	Late/Upper Cretaceous	Maastrichtian	Cretaceous 8	Lancian		70.6	66.043	68.3215			0		Lance
14579	Fossilworks	J. Alroy	Reptilia	Testudines	Trionychidae	genus	Hummelichelys		Hummelichelys	238431		Aspideretes	M. Carrano	M. Carrano	R. Benson	545464	803					body (3D)	J. Alroy		1239	1964	Kent 484	UCMP V-5820	United States	Wyoming	Niobrara	43	-104.5	49.46	-79.41	Cretaceous	Late/Upper Cretaceous	Maastrichtian	Cretaceous 8	Lancian		70.6	66.043	68.3215			0		Lance
14579	Fossilworks	J. Alroy	Reptilia	Testudines	Trionychidae	subfamily	Plastomeninae		Helopanoplia	67666			R. Benson	R. Benson		1066785	42536					not a trace	J. Alroy		1239	1964	Kent 484	UCMP V-5820	United States	Wyoming	Niobrara	43	-104.5	49.46	-79.41	Cretaceous	Late/Upper Cretaceous	Maastrichtian	Cretaceous 8	Lancian		70.6	66.043	68.3215			0		Lance
14579	Fossilworks	J. Alroy	Reptilia	Testudines	Nanhsiungchelyidae	family	Nanhsiungchelyidae		Basilemys	37655			R. Benson	R. Benson		1066787	42536					body (3D)	J. Alroy		1239	1964	Kent 484	UCMP V-5820	United States	Wyoming	Niobrara	43	-104.5	49.46	-79.41	Cretaceous	Late/Upper Cretaceous	Maastrichtian	Cretaceous 8	Lancian		70.6	66.043	68.3215			0		Lance
14579	Fossilworks	J. Alroy	Reptilia	Testudines	Trionychidae	genus	Derrisemys		Derrisemys	337284		Plastomenine	P. Holroyd	P. Holroyd		1066784	58298	R. Benson	R. Benson		42536	body (3D)	J. Alroy		1239	1964	Kent 484	UCMP V-5820	United States	Wyoming	Niobrara	43	-104.5	49.46	-79.41	Cretaceous	Late/Upper Cretaceous	Maastrichtian	Cretaceous 8	Lancian		70.6	66.043	68.3215			0		Lance
14580	Fossilworks	J. Alroy	Reptilia	Testudines	Adocidae	family	Adocidae		Adocus	37652			M. Carrano	M. Carrano	M. Carrano	488999	13103					body (3D)	J. Alroy	J. Alroy	2255	1995	K-Mark Channel	KMark II; UCMP V-85092	United States	Montana	McCone	47.8	-106.1	54.38	-78.99	Cretaceous	Late/Upper Cretaceous	Maastrichtian	Cretaceous 8	Lancian		70.6	66.043	68.3215	68.05	65.5	66.775		Hell Creek
14580	Fossilworks	J. Alroy	Reptilia	Testudines	Compsemydidae	family	Compsemydidae		Compsemys	37641			M. Carrano	M. Carrano	M. Carrano	489000	13103					body (3D)	J. Alroy	J. Alroy	2255	1995	K-Mark Channel	KMark II; UCMP V-85092	United States	Montana	McCone	47.8	-106.1	54.38	-78.99	Cretaceous	Late/Upper Cretaceous	Maastrichtian	Cretaceous 8	Lancian		70.6	66.043	68.3215	68.05	65.5	66.775		Hell Creek
14580	Fossilworks	J. Alroy	Reptilia	Testudines	Compsemydidae	genus	Compsemys		Compsemys	63644			M. Carrano	M. Carrano	M. Carrano	489003	13103					body (3D)	J. Alroy	J. Alroy	2255	1995	K-Mark Channel	KMark II; UCMP V-85092	United States	Montana	McCone	47.8	-106.1	54.38	-78.99	Cretaceous	Late/Upper Cretaceous	Maastrichtian	Cretaceous 8	Lancian		70.6	66.043	68.3215	68.05	65.5	66.775		Hell Creek
14582	Fossilworks	J. Alroy	Reptilia	Testudines	Baenidae	genus	Palatobaena		Palatobaena	67760			M. Carrano	M. Carrano	M. Carrano	488269	13103					body (3D)	J. Alroy	M. Carrano	960	1982	Lead Slug Hill 1	UCMP V-72208	United States	Montana	Garfield	47.667	-106.917	54.42	-79.96	Cretaceous	Late/Upper Cretaceous	Maastrichtian	Cretaceous 8	Lancian		70.6	66.043	68.3215	68.05	65.5	66.775		Hell Creek
14582	Fossilworks	J. Alroy	Reptilia	Testudines		genus	Judithemys		Judithemys	253836		Clemmys	M. Carrano	M. Carrano	M. Carrano	488287	13103					body (3D)	J. Alroy	M. Carrano	960	1982	Lead Slug Hill 1	UCMP V-72208	United States	Montana	Garfield	47.667	-106.917	54.42	-79.96	Cretaceous	Late/Upper Cretaceous	Maastrichtian	Cretaceous 8	Lancian		70.6	66.043	68.3215	68.05	65.5	66.775		Hell Creek
14585	Fossilworks	J. Alroy	Reptilia	Testudines	Nanhsiungchelyidae	family	Nanhsiungchelyidae		Basilemys	37655			M. Carrano	M. Carrano	M. Carrano	464135	803					body (3D)	J. Alroy	M. Carrano	1239	1964	Lull 2 Quarry (UCMP V-5620)	Lull's Locality 2	United States	Wyoming	Niobrara	43.1163	-104.637	49.6	-79.51	Cretaceous	Late/Upper Cretaceous	Maastrichtian	Cretaceous 8	Late/Upper Maastrichtian		70.6	66.043	68.3215	68.05	65.5	66.775		Lance
14585	Fossilworks	J. Alroy	Reptilia	Testudines	Compsemydidae	genus	Compsemys		Compsemys	63644			M. Carrano	M. Carrano	M. Carrano	464136	803					body (3D)	J. Alroy	M. Carrano	1239	1964	Lull 2 Quarry (UCMP V-5620)	Lull's Locality 2	United States	Wyoming	Niobrara	43.1163	-104.637	49.6	-79.51	Cretaceous	Late/Upper Cretaceous	Maastrichtian	Cretaceous 8	Late/Upper Maastrichtian		70.6	66.043	68.3215	68.05	65.5	66.775		Lance
14585	Fossilworks	J. Alroy	Reptilia	Testudines	Trionychidae	genus	Hummelichelys		Hummelichelys	238431		Aspideretes	M. Carrano	M. Carrano	M. Carrano	464137	803					body (3D)	J. Alroy	M. Carrano	1239	1964	Lull 2 Quarry (UCMP V-5620)	Lull's Locality 2	United States	Wyoming	Niobrara	43.1163	-104.637	49.6	-79.51	Cretaceous	Late/Upper Cretaceous	Maastrichtian	Cretaceous 8	Late/Upper Maastrichtian		70.6	66.043	68.3215	68.05	65.5	66.775		Lance
14585	Fossilworks	J. Alroy	Reptilia	Testudines	Baenidae	genus	Cedrobaena		Cedrobaena	342862		Peckemys	R. Benson	R. Benson		1007485	39185					body (3D)	J. Alroy	M. Carrano	1239	1964	Lull 2 Quarry (UCMP V-5620)	Lull's Locality 2	United States	Wyoming	Niobrara	43.1163	-104.637	49.6	-79.51	Cretaceous	Late/Upper Cretaceous	Maastrichtian	Cretaceous 8	Late/Upper Maastrichtian		70.6	66.043	68.3215	68.05	65.5	66.775		Lance
14585	Fossilworks	J. Alroy	Reptilia	Testudines	Compsemydidae	family	Compsemydidae		Compsemys	37641			R. Benson	R. Benson		1066754	42536					body (3D)	J. Alroy	M. Carrano	1239	1964	Lull 2 Quarry (UCMP V-5620)	Lull's Locality 2	United States	Wyoming	Niobrara	43.1163	-104.637	49.6	-79.51	Cretaceous	Late/Upper Cretaceous	Maastrichtian	Cretaceous 8	Late/Upper Maastrichtian		70.6	66.043	68.3215	68.05	65.5	66.775		Lance
14585	Fossilworks	J. Alroy	Reptilia	Testudines	Baenidae	subfamily	Palatobaeninae		Plesiobaena	37634			R. Benson	R. Benson		1066755	42536					body (3D)	J. Alroy	M. Carrano	1239	1964	Lull 2 Quarry (UCMP V-5620)	Lull's Locality 2	United States	Wyoming	Niobrara	43.1163	-104.637	49.6	-79.51	Cretaceous	Late/Upper Cretaceous	Maastrichtian	Cretaceous 8	Late/Upper Maastrichtian		70.6	66.043	68.3215	68.05	65.5	66.775		Lance
14585	Fossilworks	J. Alroy	Reptilia	Testudines	Trionychidae	subfamily	Plastomeninae		Helopanoplia	67666			R. Benson	R. Benson		1066758	42536					not a trace	J. Alroy	M. Carrano	1239	1964	Lull 2 Quarry (UCMP V-5620)	Lull's Locality 2	United States	Wyoming	Niobrara	43.1163	-104.637	49.6	-79.51	Cretaceous	Late/Upper Cretaceous	Maastrichtian	Cretaceous 8	Late/Upper Maastrichtian		70.6	66.043	68.3215	68.05	65.5	66.775		Lance
14585	Fossilworks	J. Alroy	Reptilia	Testudines	Adocidae	family	Adocidae		Adocus	37652			R. Benson	R. Benson		1066760	42536					body (3D)	J. Alroy	M. Carrano	1239	1964	Lull 2 Quarry (UCMP V-5620)	Lull's Locality 2	United States	Wyoming	Niobrara	43.1163	-104.637	49.6	-79.51	Cretaceous	Late/Upper Cretaceous	Maastrichtian	Cretaceous 8	Late/Upper Maastrichtian		70.6	66.043	68.3215	68.05	65.5	66.775		Lance
14585	Fossilworks	J. Alroy	Reptilia	Testudines	Nanhsiungchelyidae	family	Nanhsiungchelyidae		Basilemys	37655			R. Benson	R. Benson		1066761	42536					body (3D)	J. Alroy	M. Carrano	1239	1964	Lull 2 Quarry (UCMP V-5620)	Lull's Locality 2	United States	Wyoming	Niobrara	43.1163	-104.637	49.6	-79.51	Cretaceous	Late/Upper Cretaceous	Maastrichtian	Cretaceous 8	Late/Upper Maastrichtian		70.6	66.043	68.3215	68.05	65.5	66.775		Lance
14585	Fossilworks	J. Alroy	Reptilia	Testudines	Baenidae	genus	Plesiobaena		Plesiobaena	67312		Eubaena	R. Benson	R. Benson		464138	704	M. Carrano	M. Carrano	M. Carrano	803	body (3D)	J. Alroy	M. Carrano	1239	1964	Lull 2 Quarry (UCMP V-5620)	Lull's Locality 2	United States	Wyoming	Niobrara	43.1163	-104.637	49.6	-79.51	Cretaceous	Late/Upper Cretaceous	Maastrichtian	Cretaceous 8	Late/Upper Maastrichtian		70.6	66.043	68.3215	68.05	65.5	66.775		Lance
14610	Fossilworks	J. Alroy	Reptilia	Testudines	Compsemydidae	genus	Compsemys		Compsemys	63644			M. Carrano	M. Carrano	M. Carrano	458165	11749					body (3D)	J. Alroy	M. Carrano	1984	1996	PTRM V92067		United States	North Dakota	Bowman	46.1	-103.3	52.2	-76.75	Cretaceous	Late/Upper Cretaceous	Maastrichtian	Cretaceous 8	Lancian		70.6	66.043	68.3215			0		Hell Creek
14610	Fossilworks	J. Alroy	Reptilia	Testudines	Trionychidae	genus	Helopanoplia		Helopanoplia	67667			M. Carrano	M. Carrano	M. Carrano	458166	11749					not a trace	J. Alroy	M. Carrano	1984	1996	PTRM V92067		United States	North Dakota	Bowman	46.1	-103.3	52.2	-76.75	Cretaceous	Late/Upper Cretaceous	Maastrichtian	Cretaceous 8	Lancian		70.6	66.043	68.3215			0		Hell Creek
14610	Fossilworks	J. Alroy	Reptilia	Testudines	Baenidae	genus	Plesiobaena		Plesiobaena	67312			M. Carrano	M. Carrano	M. Carrano	458168	11749					body (3D)	J. Alroy	M. Carrano	1984	1996	PTRM V92067		United States	North Dakota	Bowman	46.1	-103.3	52.2	-76.75	Cretaceous	Late/Upper Cretaceous	Maastrichtian	Cretaceous 8	Lancian		70.6	66.043	68.3215			0		Hell Creek
14610	Fossilworks	J. Alroy	Reptilia	Testudines	Baenidae	subfamily	Eubaeninae		Boremys	37638			R. Benson	R. Benson	R. Benson	1045212	41937					body (3D)	J. Alroy	M. Carrano	1984	1996	PTRM V92067		United States	North Dakota	Bowman	46.1	-103.3	52.2	-76.75	Cretaceous	Late/Upper Cretaceous	Maastrichtian	Cretaceous 8	Lancian		70.6	66.043	68.3215			0		Hell Creek
14613	Fossilworks	J. Alroy	Reptilia	Testudines	Compsemydidae	genus	Compsemys		Compsemys	63644			M. Carrano	M. Carrano	M. Carrano	488866	13103					body (3D)	J. Alroy	M. Carrano	960	1982	Rex Hill Locality	UCMP V-75161	United States	Montana	Garfield	47.6	-107.233	54.41	-80.34	Cretaceous	Late/Upper Cretaceous	Maastrichtian	Cretaceous 8	Lancian		70.6	66.043	68.3215	68.05	65.5	66.775		Hell Creek
14616	Fossilworks	J. Alroy	Reptilia	Testudines	Chelydridae	genus	Emarginachelys		Emarginachelys	172850		Emarginochelys	M. Carrano	M. Carrano	M. Carrano	467133	13103					body (3D)	J. Alroy	J. Alroy	1987	1998	Sandstone Basin	UCMP V-80092	United States	Montana	Garfield	47.6333	-107.383	54.47	-80.49	Cretaceous	Late/Upper Cretaceous	Maastrichtian	Cretaceous 8	Lancian		70.6	66.043	68.3215			0		Hell Creek
14616	Fossilworks	J. Alroy	Reptilia	Testudines	Trionychidae	genus	Derrisemys		Derrisemys	337284		Derrisemys	P. Holroyd	P. Holroyd		467135	58298	M. Carrano	M. Carrano	M. Carrano	13103	body (3D)	J. Alroy	J. Alroy	1987	1998	Sandstone Basin	UCMP V-80092	United States	Montana	Garfield	47.6333	-107.383	54.47	-80.49	Cretaceous	Late/Upper Cretaceous	Maastrichtian	Cretaceous 8	Lancian		70.6	66.043	68.3215			0		Hell Creek
14620	Fossilworks	J. Alroy	Reptilia	Testudines	Compsemydidae	genus	Compsemys		Compsemys	63644			J. Alroy	J. Alroy		521007	1921					body (3D)	J. Alroy	M. Carrano	1921	1994	Stumpf Site (Level A)		United States	North Dakota	Morton	46.9	-101.5	52.61	-74.43	Cretaceous	Late/Upper Cretaceous	Maastrichtian	Cretaceous 8	Lancian		70.6	66.043	68.3215	68.05	65.5	66.775	Montana	Hell Creek
14620	Fossilworks	J. Alroy	Reptilia	Testudines	Trionychidae	genus	Helopanoplia		Helopanoplia	67667			J. Alroy	J. Alroy		521011	1921					not a trace	J. Alroy	M. Carrano	1921	1994	Stumpf Site (Level A)		United States	North Dakota	Morton	46.9	-101.5	52.61	-74.43	Cretaceous	Late/Upper Cretaceous	Maastrichtian	Cretaceous 8	Lancian		70.6	66.043	68.3215	68.05	65.5	66.775	Montana	Hell Creek
14621	Fossilworks	J. Alroy	Reptilia	Testudines	Trionychidae	genus	Helopanoplia		Helopanoplia	67667			J. Alroy	J. Alroy		521032	1921					not a trace	J. Alroy	M. Carrano	1921	1994	Stumpf Site (Level B)		United States	North Dakota	Morton	46.9	-101.5	52.61	-74.43	Cretaceous	Late/Upper Cretaceous	Maastrichtian	Cretaceous 8	Lancian		70.6	66.043	68.3215	68.05	65.5	66.775	Montana	Hell Creek
14639	Fossilworks	J. Alroy	Reptilia	Testudines	Baenidae	genus	Neurankylus		Neurankylus	67761			M. Carrano	M. Carrano	M. Carrano	488562	13103					body (3D)	J. Alroy	M. Carrano	960	1982	Trumbo's Anthill	UCMP V-72213	United States	Montana	Garfield	47.5167	-107.5	54.39	-80.68	Cretaceous	Late/Upper Cretaceous	Maastrichtian	Cretaceous 8	Lancian		70.6	66.043	68.3215			0		Hell Creek
14639	Fossilworks	J. Alroy	Reptilia	Testudines	Adocidae	family	Adocidae		Adocus	37652			M. Carrano	M. Carrano	M. Carrano	488564	13103					body (3D)	J. Alroy	M. Carrano	960	1982	Trumbo's Anthill	UCMP V-72213	United States	Montana	Garfield	47.5167	-107.5	54.39	-80.68	Cretaceous	Late/Upper Cretaceous	Maastrichtian	Cretaceous 8	Lancian		70.6	66.043	68.3215			0		Hell Creek
14640	Fossilworks	J. Alroy	Reptilia	Testudines	Adocidae	family	Adocidae		Adocus	37652			J. Alroy	J. Alroy	J. Alroy	291013	717					body (3D)	J. Alroy	J. Alroy	717	1979	Ken's Site	UCM Loc. 77062; DMNH loc. 3426; UWBM loc. C1099	United States	Colorado	Weld	40.3864	-104.492	46.94	-80.43	Cretaceous	Late/Upper Cretaceous	Maastrichtian	Cretaceous 8	Lancian		70.6	66.043	68.3215	68.05	65.5	66.775		Laramie
14640	Fossilworks	J. Alroy	Reptilia	Testudines	Compsemydidae	genus	Compsemys		Compsemys	63644			J. Alroy	J. Alroy	J. Alroy	291014	717					body (3D)	J. Alroy	J. Alroy	717	1979	Ken's Site	UCM Loc. 77062; DMNH loc. 3426; UWBM loc. C1099	United States	Colorado	Weld	40.3864	-104.492	46.94	-80.43	Cretaceous	Late/Upper Cretaceous	Maastrichtian	Cretaceous 8	Lancian		70.6	66.043	68.3215	68.05	65.5	66.775		Laramie
14640	Fossilworks	J. Alroy	Reptilia	Testudines	Adocidae	family	Adocidae		Adocus	37652			P. Holroyd	P. Holroyd	P. Holroyd	1316741	26071					body (3D)	J. Alroy	J. Alroy	717	1979	Ken's Site	UCM Loc. 77062; DMNH loc. 3426; UWBM loc. C1099	United States	Colorado	Weld	40.3864	-104.492	46.94	-80.43	Cretaceous	Late/Upper Cretaceous	Maastrichtian	Cretaceous 8	Lancian		70.6	66.043	68.3215	68.05	65.5	66.775		Laramie
14653	Fossilworks	J. Alroy	Reptilia	Testudines	Compsemydidae	genus	Compsemys		Compsemys	63644			M. Carrano	M. Carrano	M. Carrano	488402	13103					body (3D)	J. Alroy	M. Carrano	960	1982	Wild Horse Basin	UCMP V-75178	United States	Montana	Garfield	47.6	-106.283	54.23	-79.29	Cretaceous	Late/Upper Cretaceous	Maastrichtian	Cretaceous 8	Lancian		70.6	66.043	68.3215			0		Hell Creek
14653	Fossilworks	J. Alroy	Reptilia	Testudines	Trionychidae	subfamily	Plastomeninae		Helopanoplia	67666			M. Carrano	M. Carrano	M. Carrano	488403	13103					not a trace	J. Alroy	M. Carrano	960	1982	Wild Horse Basin	UCMP V-75178	United States	Montana	Garfield	47.6	-106.283	54.23	-79.29	Cretaceous	Late/Upper Cretaceous	Maastrichtian	Cretaceous 8	Lancian		70.6	66.043	68.3215			0		Hell Creek
14653	Fossilworks	J. Alroy	Reptilia	Testudines	Adocidae	family	Adocidae		Adocus	37652			M. Carrano	M. Carrano	M. Carrano	488404	13103					body (3D)	J. Alroy	M. Carrano	960	1982	Wild Horse Basin	UCMP V-75178	United States	Montana	Garfield	47.6	-106.283	54.23	-79.29	Cretaceous	Late/Upper Cretaceous	Maastrichtian	Cretaceous 8	Lancian		70.6	66.043	68.3215			0		Hell Creek
14653	Fossilworks	J. Alroy	Reptilia	Testudines	Baenidae	genus	Plesiobaena		Plesiobaena	67312			M. Carrano	M. Carrano	M. Carrano	488405	13103					body (3D)	J. Alroy	M. Carrano	960	1982	Wild Horse Basin	UCMP V-75178	United States	Montana	Garfield	47.6	-106.283	54.23	-79.29	Cretaceous	Late/Upper Cretaceous	Maastrichtian	Cretaceous 8	Lancian		70.6	66.043	68.3215			0		Hell Creek
14653	Fossilworks	J. Alroy	Reptilia	Testudines	Trionychidae	family	Trionychidae		Plastomenus	37681			M. Carrano	M. Carrano	M. Carrano	488414	13103					body (3D)	J. Alroy	M. Carrano	960	1982	Wild Horse Basin	UCMP V-75178	United States	Montana	Garfield	47.6	-106.283	54.23	-79.29	Cretaceous	Late/Upper Cretaceous	Maastrichtian	Cretaceous 8	Lancian		70.6	66.043	68.3215			0		Hell Creek
14654	Fossilworks	J. Alroy	Reptilia	Testudines	Nanhsiungchelyidae	family	Nanhsiungchelyidae		Basilemys	37655			M. Carrano	M. Carrano		488366	13103					body (3D)	J. Alroy	M. Carrano	960	1982	Windy Hill	UCMP V-72207	United States	Montana	Garfield	47.6	-106.267	54.23	-79.27	Cretaceous	Late/Upper Cretaceous	Maastrichtian	Cretaceous 8	Lancian		70.6	66.043	68.3215			0		Hell Creek
14654	Fossilworks	J. Alroy	Reptilia	Testudines	Adocidae	family	Adocidae		Adocus	37652			M. Carrano	M. Carrano		488380	13103					body (3D)	J. Alroy	M. Carrano	960	1982	Windy Hill	UCMP V-72207	United States	Montana	Garfield	47.6	-106.267	54.23	-79.27	Cretaceous	Late/Upper Cretaceous	Maastrichtian	Cretaceous 8	Lancian		70.6	66.043	68.3215			0		Hell Creek
14654	Fossilworks	J. Alroy	Reptilia	Testudines	Compsemydidae	genus	Compsemys		Compsemys	63644			M. Carrano	M. Carrano		488384	13103					body (3D)	J. Alroy	M. Carrano	960	1982	Windy Hill	UCMP V-72207	United States	Montana	Garfield	47.6	-106.267	54.23	-79.27	Cretaceous	Late/Upper Cretaceous	Maastrichtian	Cretaceous 8	Lancian		70.6	66.043	68.3215			0		Hell Creek
14654	Fossilworks	J. Alroy	Reptilia	Testudines	Trionychidae	family	Trionychidae		Plastomenus	37681			M. Carrano	M. Carrano		488389	13103					body (3D)	J. Alroy	M. Carrano	960	1982	Windy Hill	UCMP V-72207	United States	Montana	Garfield	47.6	-106.267	54.23	-79.27	Cretaceous	Late/Upper Cretaceous	Maastrichtian	Cretaceous 8	Lancian		70.6	66.043	68.3215			0		Hell Creek
14654	Fossilworks	J. Alroy	Reptilia	Testudines	Baenidae	genus	Stygiochelys		Stygiochelys	67759			M. Carrano	M. Carrano		488398	13103					body (3D)	J. Alroy	M. Carrano	960	1982	Windy Hill	UCMP V-72207	United States	Montana	Garfield	47.6	-106.267	54.23	-79.27	Cretaceous	Late/Upper Cretaceous	Maastrichtian	Cretaceous 8	Lancian		70.6	66.043	68.3215			0		Hell Creek
14655	Fossilworks	J. Alroy	Reptilia	Testudines	Trionychidae	unranked clade	Trionychinae		Trionyx	37682			M. Carrano	M. Carrano		1147407	1535					body (3D)	J. Alroy	M. Carrano	1535	1989	Wounded Knee (WK)	UALVP	Canada	Saskatchewan		49.3	-108.4	56.27	-80.77	Cretaceous	Late/Upper Cretaceous	Maastrichtian	Cretaceous 8	Lancian		70.6	66.043	68.3215			0		Frenchman
21852	ETE	A. Behrensmeyer	Reptilia	Testudines	Pleurosternidae	genus	Glyptops		Glyptops	65858		Glyptops	M. Carrano	M. Carrano	R. Benson	496311	13461					body (3D)	A. Behrensmeyer	M. Carrano	53207	1910	Dinosaur National Monument Quarry (CM)	ETE Locality 670, Carnegie Quarry, Douglass Quarry, UT-18, DNM, Dinosaur Peak, Jensen Quarry	United States	Utah	Uintah	40.4414	-109.301	36.98	-56.25	Jurassic	Late/Upper Jurassic	Tithonian	Jurassic 6	Early/Lower Tithonian		150.8	145.5	148.15	150.8	149.033	149.917		Morrison
21852	ETE	A. Behrensmeyer	Reptilia	Testudines	Pleurosternidae	genus	Dinochelys	n. gen.	Dinochelys	253384			M. Carrano	M. Carrano	R. Benson	540445	718					body (3D)	A. Behrensmeyer	M. Carrano	53207	1910	Dinosaur National Monument Quarry (CM)	ETE Locality 670, Carnegie Quarry, Douglass Quarry, UT-18, DNM, Dinosaur Peak, Jensen Quarry	United States	Utah	Uintah	40.4414	-109.301	36.98	-56.25	Jurassic	Late/Upper Jurassic	Tithonian	Jurassic 6	Early/Lower Tithonian		150.8	145.5	148.15	150.8	149.033	149.917		Morrison
21852	ETE	A. Behrensmeyer	Reptilia	Testudines	Pleurosternidae	family	Pleurosternidae	?	Dinochelys	37751			R. Benson	R. Benson		1093600	718					body (3D)	A. Behrensmeyer	M. Carrano	53207	1910	Dinosaur National Monument Quarry (CM)	ETE Locality 670, Carnegie Quarry, Douglass Quarry, UT-18, DNM, Dinosaur Peak, Jensen Quarry	United States	Utah	Uintah	40.4414	-109.301	36.98	-56.25	Jurassic	Late/Upper Jurassic	Tithonian	Jurassic 6	Early/Lower Tithonian		150.8	145.5	148.15	150.8	149.033	149.917		Morrison
21852	ETE	A. Behrensmeyer	Reptilia	Testudines	Pleurosternidae	genus	Glyptops		Glyptops	65858			R. Benson	R. Benson	M. Carrano	1093613	718					body (3D)	A. Behrensmeyer	M. Carrano	53207	1910	Dinosaur National Monument Quarry (CM)	ETE Locality 670, Carnegie Quarry, Douglass Quarry, UT-18, DNM, Dinosaur Peak, Jensen Quarry	United States	Utah	Uintah	40.4414	-109.301	36.98	-56.25	Jurassic	Late/Upper Jurassic	Tithonian	Jurassic 6	Early/Lower Tithonian		150.8	145.5	148.15	150.8	149.033	149.917		Morrison
22645	ETE	A. Behrensmeyer	Reptilia	Testudines		genus	Chitracephalus		Chitracephalus	238603			R. Benson	R. Benson		1046741	42005					body (3D)	A. Behrensmeyer	M. Carrano	52560	1878	Sainte-Barbe coal mine, Bernissart	ETE Locality 1519, Cran du Midi, Cran du Nord	Belgium	Sauerland		50.4667	3.63333	40.68	13.68	Cretaceous	Early/Lower Cretaceous			Barremian	Early/Lower Aptian	130	122.46	126.23			0	Wealden	Sainte-Barbe Clays
22645	ETE	A. Behrensmeyer	Reptilia	Testudines	Peltochelyidae	genus	Peltochelys		Peltochelys	234957			R. Benson	R. Benson	R. Benson	1046742	42005					body (3D)	A. Behrensmeyer	M. Carrano	52560	1878	Sainte-Barbe coal mine, Bernissart	ETE Locality 1519, Cran du Midi, Cran du Nord	Belgium	Sauerland		50.4667	3.63333	40.68	13.68	Cretaceous	Early/Lower Cretaceous			Barremian	Early/Lower Aptian	130	122.46	126.23			0	Wealden	Sainte-Barbe Clays
22645	ETE	A. Behrensmeyer	Reptilia	Testudines	Peltochelyidae	genus	Peltochelys		Peltochelys	234957		Chelonii	P. Mannion	J. Tennant		1046743	38095	R. Benson	R. Benson	M. Carrano	42022	body (3D)	A. Behrensmeyer	M. Carrano	52560	1878	Sainte-Barbe coal mine, Bernissart	ETE Locality 1519, Cran du Midi, Cran du Nord	Belgium	Sauerland		50.4667	3.63333	40.68	13.68	Cretaceous	Early/Lower Cretaceous			Barremian	Early/Lower Aptian	130	122.46	126.23			0	Wealden	Sainte-Barbe Clays
22648	ETE	A. Behrensmeyer	Reptilia	Testudines	Pleurosternidae	genus	Glyptops		Glyptops	65858			R. Benson	R. Benson		1058837	14442					body (3D)	A. Behrensmeyer	M. Carrano	53336	1898	Bone Cabin Quarry (AMNH)	ETE Locality 1522, WY-78, Bone-Cabin Quarry, BCQ	United States	Wyoming	Albany	42.0178	-106.049	37.58	-52.18	Jurassic	Late/Upper Jurassic			Kimmeridgian	Tithonian	155.7	145.5	150.6			0		Morrison
22679	ETE	A. Behrensmeyer	Reptilia		Solemydidae	family	Solemydidae		Naomichelys	63172			A. Behrensmeyer	M. Carrano		491318	13288					body (3D)	A. Behrensmeyer	M. Carrano	15257	1987	Robison Eggshell Site (CM)	Egg Shell Quarry	United States	Utah	Emery	39.515	-111.38	40.09	-72.36	Cretaceous				Late/Upper Albian	Early/Lower Cenomanian	105.3	94.3	99.8	103.733	97.567	100.65	Dakota	Cedar Mountain
22683	ETE	A. Behrensmeyer	Reptilia			genus	Proganochelys		Proganochelys	256639			A. Behrensmeyer	A. Behrensmeyer	R. Butler	220083	44548					mold	A. Behrensmeyer	M. Carrano	26308	1913	Trossingen - lower Plateosaurus bonebed	ETE Locality 1558, Obere Mühle	Germany	Baden-Württemberg	Freiburg	48.6667	8.65	31.05	10.41	Triassic	Late/Upper Triassic	Norian	Triassic 4	Norian		221.5	205.6	213.55			0	Middle Keuper	Löwenstein
22684	ETE	A. Behrensmeyer	Reptilia			genus	Proganochelys	n. gen.	Proganochelys	256639	n. gen.	Stegochelys	A. Behrensmeyer	A. Behrensmeyer	R. Butler	220086	34613					body (3D)	A. Behrensmeyer	M. Carrano	53337	1910	Baerecke-Limpricht clay pit, Halberstadt (bed 18)	ETE Locality 1559, Plateosaurus bonebed	Germany	Sachsen-Anhalt		51.8975	11.0736	39.7	10.48	Triassic	Late/Upper Triassic	Rhaetian	Triassic 4	Rhaetian		205.6	201.6	203.6			0	Middle Keuper	Trossingen
22684	ETE	A. Behrensmeyer	Reptilia			genus	Proganochelys		Proganochelys	256639		Triassochelys	M. Carrano	M. Carrano		1104052	44850					body (3D)	A. Behrensmeyer	M. Carrano	53337	1910	Baerecke-Limpricht clay pit, Halberstadt (bed 18)	ETE Locality 1559, Plateosaurus bonebed	Germany	Sachsen-Anhalt		51.8975	11.0736	39.7	10.48	Triassic	Late/Upper Triassic	Rhaetian	Triassic 4	Rhaetian		205.6	201.6	203.6			0	Middle Keuper	Trossingen
22689	ETE	A. Behrensmeyer	Reptilia	Testudines	Nanhsiungchelyidae	family	Nanhsiungchelyidae		Basilemys	37655			A. Behrensmeyer	V. Egerton	M. Carrano	392724	9812					body (3D)	A. Behrensmeyer	M. Carrano	14615	1992	Jack's Birthday Site, MOR TM-068 (bone layer)	ETE Locality 1564	United States	Montana	Glacier	48.6333	-113.75	56.46	-79.09	Cretaceous	Late/Upper Cretaceous			Late/Upper Santonian	Early/Lower Campanian	85.8	70.6	78.2	84.267	79.2	81.7335	Montana	Two Medicine
22697	ETE	A. Behrensmeyer	Reptilia	Testudines	Nanhsiungchelyidae	genus	Basilemys		Basilemys	241956			R. Whatley	R. Whatley	M. Carrano	480290	5929					body (3D)	A. Behrensmeyer	M. Carrano	16643	1986	Steveville Railway Grade, RTMP BB 102	ETE Locality 1572, Steveville Railroad Grade, RRG, Bonebed 102	Canada	Alberta		50.8093	-111.632	58.15	-76.16	Cretaceous	Late/Upper Cretaceous	Campanian	Cretaceous 7	Late/Upper Campanian		84.9	70.6	77.75			0	Belly River	Dinosaur Park
22700	ETE	A. Behrensmeyer	Reptilia	Testudines	Plesiochelyidae	family	Plesiochelyidae		Plesiochelys	36361			A. Behrensmeyer	A. Behrensmeyer	M. Kosnik	220128	5772					body (3D)	A. Behrensmeyer	J. Alroy	5772	1995	Keymer Tile Works	ETE Locality 1575	United Kingdom	England		50.9666	-0.8	41.31	9.71	Cretaceous	Early/Lower Cretaceous			Late/Upper Hauterivian	Early/Lower Aptian	136.4	122.46	129.43	133.2	118.5	125.85	Wealden	Weald Clay
22711	ETE	A. Behrensmeyer	Reptilia	Testudines	Pleurosternidae	family	Pleurosternidae		Glyptops	37625			A. Behrensmeyer	A. Behrensmeyer	M. Carrano	220157	15179					not a trace	A. Behrensmeyer	M. Carrano	15020	1994	Rainbow Park (DNM 94)	Dinosaur National Monument, UT-25	United States	Utah	Uintah	40.4236	-109.206	36.49	-55.5	Jurassic	Late/Upper Jurassic			Kimmeridgian	Tithonian	155.7	145.5	150.6			0		Morrison
22717	ETE	A. Behrensmeyer	Reptilia	Testudines	Pleurosternidae	genus	Glyptops		Glyptops	65858			M. Carrano	M. Carrano	M. Carrano	782371	24919					body (3D)	A. Behrensmeyer	M. Carrano	9727	1996	Peterson Quarry, NMMNH L-3282	ETE Locality 1593	United States	New Mexico	Bernalillo	35.1972	-107.133	31.05	-54.79	Jurassic	Late/Upper Jurassic			Kimmeridgian	Tithonian	155.7	145.5	150.6			0		Morrison
23307	Fossilworks	J. Alroy	Reptilia	Testudines		genus	Toxochelys		Toxochelys	128338			J. Alroy	J. Wertheim	M. Carrano	211642	735					body (3D)	J. Wertheim	M. Carrano	9541	1982	MDM Quarry 1, Reichert pit	Morden	Canada	Manitoba		49.1346	-97.5832	53.33	-62.24	Cretaceous	Late/Upper Cretaceous	Campanian	Cretaceous 7	Early/Lower Campanian		84.9	70.6	77.75	83.5	79.2	81.35	Montana	Pierre Shale
23321	Fossilworks	J. Alroy	Reptilia	Testudines		genus	Toxochelys		Toxochelys	128338			J. Alroy	J. Wertheim		211695	735					body (3D)	J. Wertheim	M. Carrano	735	1990	MDM Quarry 4, Mt. Nebo pit		Canada	Manitoba		49.2946	-98.2985	53.65	-63.16	Cretaceous	Late/Upper Cretaceous	Campanian	Cretaceous 7	Early/Lower Campanian		84.9	70.6	77.75	83.5	79.2	81.35	Montana	Pierre Shale
23323	Fossilworks	J. Alroy	Reptilia	Testudines		genus	Toxochelys		Toxochelys	128338			J. Alroy	J. Wertheim		211706	735					body (3D)	J. Wertheim	M. Carrano	735	1990	MDM Quarry 14, Robertson south pit		Canada	Manitoba		49.3019	-98.3097	53.66	-63.16	Cretaceous	Late/Upper Cretaceous	Campanian	Cretaceous 7	Early/Lower Campanian		84.9	70.6	77.75	83.5	79.2	81.35	Montana	Pierre Shale
23337	Fossilworks	J. Alroy	Reptilia	Testudines		genus	Toxochelys		Toxochelys	128338			J. Alroy	J. Wertheim		211857	735					body (3D)	J. Wertheim	M. Carrano	735	1990	MDM Quarry 17, Baker pit		Canada	Manitoba		49.3237	-98.3208	53.68	-63.16	Cretaceous	Late/Upper Cretaceous	Campanian	Cretaceous 7	Early/Lower Campanian		84.9	70.6	77.75	83.5	79.2	81.35	Montana	Pierre Shale
23338	Fossilworks	J. Alroy	Reptilia	Testudines	Protostegidae	family	Protostegidae		Protostega	36368			J. Alroy	J. Wertheim		211858	735					not a trace	J. Wertheim	M. Carrano	735	1990	MDM Quarry 6, Lumgair north pit		Canada	Manitoba		49.2292	-98.2762	53.58	-63.16	Cretaceous	Late/Upper Cretaceous	Campanian	Cretaceous 7	Early/Lower Campanian		84.9	70.6	77.75	83.5	79.2	81.35	Montana	Pierre Shale
23367	Fossilworks	J. Alroy	Reptilia	Testudines		genus	Lophochelys		Lophochelys	128353			J. Alroy	J. Wertheim		229968	735					not a trace	J. Wertheim	M. Carrano	735	1990	East bank of St. Mary River		Canada	Alberta		49.4474	-112.842	57.14	-78.4	Cretaceous	Late/Upper Cretaceous	Campanian	Cretaceous 7	Late/Upper Campanian		84.9	70.6	77.75	74.9	70.6	72.75		Bearpaw Shale
24257	Fossilworks	J. Alroy	Reptilia	Testudines	Chelydridae	family	Chelydridae	cf.	Protochelydra	37713			J. Alroy	J. Alroy	R. Butler	248582	694					not a trace	J. Alroy	M. Carrano	694	1998	Ejido El Pelillal	Ramos Arizpe	Mexico	Coahuila	Ramos Arizpe	26.1167	-101.117	32.18	-75.48	Cretaceous	Late/Upper Cretaceous	Campanian	Cretaceous 7	Late/Upper Campanian		84.9	70.6	77.75	74.9	70.6	72.75	Difunta	Cerro del Pueblo
24257	Fossilworks	J. Alroy	Reptilia	Testudines	Compsemydidae	genus	Compsemys		Compsemys	63644			J. Alroy	J. Alroy	R. Butler	248585	694					body (3D)	J. Alroy	M. Carrano	694	1998	Ejido El Pelillal	Ramos Arizpe	Mexico	Coahuila	Ramos Arizpe	26.1167	-101.117	32.18	-75.48	Cretaceous	Late/Upper Cretaceous	Campanian	Cretaceous 7	Late/Upper Campanian		84.9	70.6	77.75	74.9	70.6	72.75	Difunta	Cerro del Pueblo
24257	Fossilworks	J. Alroy	Reptilia	Testudines	Adocidae	family	Adocidae		Adocus	37652			P. Holroyd	P. Holroyd	M. Carrano	586618	17867					body (3D)	J. Alroy	M. Carrano	694	1998	Ejido El Pelillal	Ramos Arizpe	Mexico	Coahuila	Ramos Arizpe	26.1167	-101.117	32.18	-75.48	Cretaceous	Late/Upper Cretaceous	Campanian	Cretaceous 7	Late/Upper Campanian		84.9	70.6	77.75	74.9	70.6	72.75	Difunta	Cerro del Pueblo
24257	Fossilworks	J. Alroy	Reptilia	Testudines	Kinosternidae	genus	Yelmochelys		Yelmochelys	343386	cf.	Hoplochelys	P. Holroyd	P. Holroyd		248583	59516	J. Alroy	J. Alroy	R. Butler	694	body (3D)	J. Alroy	M. Carrano	694	1998	Ejido El Pelillal	Ramos Arizpe	Mexico	Coahuila	Ramos Arizpe	26.1167	-101.117	32.18	-75.48	Cretaceous	Late/Upper Cretaceous	Campanian	Cretaceous 7	Late/Upper Campanian		84.9	70.6	77.75	74.9	70.6	72.75	Difunta	Cerro del Pueblo
24258	Fossilworks	J. Alroy	Reptilia	Testudines		unranked clade	Kinosternoidea	cf.	Hoplochelys	37658			J. Alroy	J. Alroy	M. Carrano	248593	694					body (3D)	J. Alroy	M. Carrano	694	1998	Presa de San Antonio	La Presa	Mexico	Coahuila		25.3667	-101.8	31.61	-76.4	Cretaceous	Late/Upper Cretaceous	Campanian	Cretaceous 7	Late/Upper Campanian		84.9	70.6	77.75	74.9	70.6	72.75	Difunta	Cerro del Pueblo
24259	Fossilworks	J. Alroy	Reptilia	Testudines		unranked clade	Kinosternoidea	cf.	Hoplochelys	37658			J. Alroy	J. Alroy	M. Carrano	248598	694					body (3D)	J. Alroy	M. Carrano	694	1998	Agua de la Mula	Agua de Mula	Mexico	Coahuila		25.4667	-101.417	31.62	-75.98	Cretaceous	Late/Upper Cretaceous	Campanian	Cretaceous 7	Late/Upper Campanian		84.9	70.6	77.75	74.9	70.6	72.75	Difunta	Cerro del Pueblo
24259	Fossilworks	J. Alroy	Reptilia	Testudines	Compsemydidae	genus	Compsemys		Compsemys	63644			J. Alroy	J. Alroy	M. Carrano	248599	694					body (3D)	J. Alroy	M. Carrano	694	1998	Agua de la Mula	Agua de Mula	Mexico	Coahuila		25.4667	-101.417	31.62	-75.98	Cretaceous	Late/Upper Cretaceous	Campanian	Cretaceous 7	Late/Upper Campanian		84.9	70.6	77.75	74.9	70.6	72.75	Difunta	Cerro del Pueblo
24260	Fossilworks	J. Alroy	Reptilia	Testudines		unranked clade	Kinosternoidea	cf.	Hoplochelys	37658			J. Alroy	J. Alroy	M. Carrano	248605	694					body (3D)	J. Alroy	M. Carrano	694	1998	La Rosa (Cerro del Pueblo Formation)		Mexico	Coahuila		25.5167	-101.383	31.66	-75.93	Cretaceous	Late/Upper Cretaceous	Campanian	Cretaceous 7	Late/Upper Campanian		84.9	70.6	77.75	74.9	70.6	72.75	Difunta	Cerro del Pueblo
24261	Fossilworks	J. Alroy	Reptilia	Testudines		unranked clade	Kinosternoidea	cf.	Hoplochelys	37658			J. Alroy	J. Alroy	M. Carrano	248612	694					body (3D)	J. Alroy	M. Carrano	694	1998	HB Quarry, Rincon Colorado		Mexico	Coahuila		25.5	-101.4	31.65	-75.95	Cretaceous	Late/Upper Cretaceous	Campanian	Cretaceous 7	Late/Upper Campanian		84.9	70.6	77.75	74.9	70.6	72.75	Difunta	Cerro del Pueblo
24261	Fossilworks	J. Alroy	Reptilia	Testudines	Compsemydidae	family	Compsemydidae		Compsemys	37641			P. Holroyd	P. Holroyd	M. Carrano	586615	17867					body (3D)	J. Alroy	M. Carrano	694	1998	HB Quarry, Rincon Colorado		Mexico	Coahuila		25.5	-101.4	31.65	-75.95	Cretaceous	Late/Upper Cretaceous	Campanian	Cretaceous 7	Late/Upper Campanian		84.9	70.6	77.75	74.9	70.6	72.75	Difunta	Cerro del Pueblo
24261	Fossilworks	J. Alroy	Reptilia	Testudines	Adocidae	family	Adocidae		Adocus	37652			P. Holroyd	P. Holroyd	M. Carrano	586616	17867					body (3D)	J. Alroy	M. Carrano	694	1998	HB Quarry, Rincon Colorado		Mexico	Coahuila		25.5	-101.4	31.65	-75.95	Cretaceous	Late/Upper Cretaceous	Campanian	Cretaceous 7	Late/Upper Campanian		84.9	70.6	77.75	74.9	70.6	72.75	Difunta	Cerro del Pueblo
24426	ETE	A. Rees	Reptilia	Testudines	Thalassemydidae	genus	Idiochelys		Idiochelys	235485			P. Mannion	J. Tennant		1135788	46818					body (3D)	A. Rees	A. Rees	6888	1981	Cerin, Jura		France			45.7833	5.55	36.73	14.79	Jurassic	Late/Upper Jurassic	Kimmeridgian	Jurassic 5	Late/Upper Kimmeridgian		155.7	150.8	153.25	153.25	150.8	152.025		Cerin
24521	ETE	A. Rees	Reptilia	Testudines		genus	Palaeomedusa		Palaeomedusa	253602			P. Mannion	J. Tennant		1106389	45084					body (3D)	A. Rees	A. Rees	6888	1981	Solnhofen		Germany	Franconia		48.9	11	40.12	19.14	Jurassic	Late/Upper Jurassic	Tithonian	Jurassic 6	Tithonian		150.8	145.5	148.15			0		Solnhofen
24563	ETE	A. Rees	Reptilia	Testudines		unranked clade	Platychelira		Platychelys	37619			M. Carrano	M. Carrano		1217075	38095					body (3D)	A. Rees	A. Rees	6907	1978	Guimarota		Portugal	Leiria		39.7	-8.8	33.73	1.88	Jurassic	Late/Upper Jurassic	Kimmeridgian	Jurassic 5	Kimmeridgian		155.7	150.8	153.25			0		Alcobaça
24563	ETE	A. Rees	Reptilia	Testudines	Peltochelyidae	genus	Peltochelys		Peltochelys	234957		Peltochelys	M. Carrano	M. Carrano		1217076	38095					body (3D)	A. Rees	A. Rees	6907	1978	Guimarota		Portugal	Leiria		39.7	-8.8	33.73	1.88	Jurassic	Late/Upper Jurassic	Kimmeridgian	Jurassic 5	Kimmeridgian		155.7	150.8	153.25			0		Alcobaça
24883	PaleoDB	M. Carrano	Reptilia			genus	Chengyuchelys		Chengyuchelys	253264			R. Benson	R. Benson	R. Benson	1093048	44058					body (3D)	M. Carrano	M. Carrano	6976	1983	Dashanpu Dinosaur Quarry, Xiashaximiao		China	Sichuan	Zigong	29.4114	104.853	29.64	109.69	Jurassic	Middle Jurassic			Bajocian	Callovian	171.6	161.2	166.4			0		Xiashaximiao
24883	PaleoDB	M. Carrano	Reptilia	Testudines	Bashuchelyidae	genus	Chuannanchelys		Chuannanchelys	253374		Chengyuchelys	R. Benson	R. Benson		1093050	44006					body (3D)	M. Carrano	M. Carrano	6976	1983	Dashanpu Dinosaur Quarry, Xiashaximiao		China	Sichuan	Zigong	29.4114	104.853	29.64	109.69	Jurassic	Middle Jurassic			Bajocian	Callovian	171.6	161.2	166.4			0		Xiashaximiao
24883	PaleoDB	M. Carrano	Reptilia	Testudines		genus	Sichuanchelys	n. gen.	Sichuanchelys	253359			R. Benson	R. Benson		1093582	44035					body (3D)	M. Carrano	M. Carrano	6976	1983	Dashanpu Dinosaur Quarry, Xiashaximiao		China	Sichuan	Zigong	29.4114	104.853	29.64	109.69	Jurassic	Middle Jurassic			Bajocian	Callovian	171.6	161.2	166.4			0		Xiashaximiao
24883	PaleoDB	M. Carrano	Reptilia	Testudines		unranked clade	Testudines		Protoxinjiangchelys	253375			R. Benson	R. Benson		1093594	44036					body (3D)	M. Carrano	M. Carrano	6976	1983	Dashanpu Dinosaur Quarry, Xiashaximiao		China	Sichuan	Zigong	29.4114	104.853	29.64	109.69	Jurassic	Middle Jurassic			Bajocian	Callovian	171.6	161.2	166.4			0		Xiashaximiao
24883	PaleoDB	M. Carrano	Reptilia	Testudines		unranked clade	Cryptodira		Sichuanchelys	253357			R. Benson	R. Benson	P. Mannion	1093595	44036					body (3D)	M. Carrano	M. Carrano	6976	1983	Dashanpu Dinosaur Quarry, Xiashaximiao		China	Sichuan	Zigong	29.4114	104.853	29.64	109.69	Jurassic	Middle Jurassic			Bajocian	Callovian	171.6	161.2	166.4			0		Xiashaximiao
24883	PaleoDB	M. Carrano	Reptilia	Testudines	Bashuchelyidae	genus	Bashuchelys		Bashuchelys	253369		Chengyuchelys	R. Benson	R. Benson		1093046	44036	R. Benson	R. Benson	M. Carrano	44006	body (3D)	M. Carrano	M. Carrano	6976	1983	Dashanpu Dinosaur Quarry, Xiashaximiao		China	Sichuan	Zigong	29.4114	104.853	29.64	109.69	Jurassic	Middle Jurassic			Bajocian	Callovian	171.6	161.2	166.4			0		Xiashaximiao
24883	PaleoDB	M. Carrano	Reptilia	Testudines	Bashuchelyidae	genus	Bashuchelys		Bashuchelys	253369		Chelonia	R. Benson	R. Benson		1093047	44036	R. Benson	R. Benson	M. Carrano	44006	not a trace	M. Carrano	M. Carrano	6976	1983	Dashanpu Dinosaur Quarry, Xiashaximiao		China	Sichuan	Zigong	29.4114	104.853	29.64	109.69	Jurassic	Middle Jurassic			Bajocian	Callovian	171.6	161.2	166.4			0		Xiashaximiao
24883	PaleoDB	M. Carrano	Reptilia	Testudines		genus	Protoxinjiangchelys	n. gen.	Protoxinjiangchelys	253376		Chengyuchelys	R. Benson	R. Benson		1093049	44036	R. Benson	R. Benson	M. Carrano	44006	body (3D)	M. Carrano	M. Carrano	6976	1983	Dashanpu Dinosaur Quarry, Xiashaximiao		China	Sichuan	Zigong	29.4114	104.853	29.64	109.69	Jurassic	Middle Jurassic			Bajocian	Callovian	171.6	161.2	166.4			0		Xiashaximiao
24883	PaleoDB	M. Carrano	Reptilia	Testudines	Bashuchelyidae	family	Bashuchelyidae		Bashuchelys	253367		Chengyuchelys	R. Benson	R. Benson		1093052	44036	R. Benson	R. Benson	M. Carrano	44006	body (3D)	M. Carrano	M. Carrano	6976	1983	Dashanpu Dinosaur Quarry, Xiashaximiao		China	Sichuan	Zigong	29.4114	104.853	29.64	109.69	Jurassic	Middle Jurassic			Bajocian	Callovian	171.6	161.2	166.4			0		Xiashaximiao
24883	PaleoDB	M. Carrano	Reptilia	Testudines	Bashuchelyidae	family	Bashuchelyidae		Bashuchelys	253367		Chengyuchelyidae	R. Benson	R. Benson		1093053	44036	R. Benson	R. Benson	M. Carrano	44006	body (3D)	M. Carrano	M. Carrano	6976	1983	Dashanpu Dinosaur Quarry, Xiashaximiao		China	Sichuan	Zigong	29.4114	104.853	29.64	109.69	Jurassic	Middle Jurassic			Bajocian	Callovian	171.6	161.2	166.4			0		Xiashaximiao
24915	Fossilworks	J. Alroy	Reptilia	Testudines	Adocidae	family	Adocidae		Adocus	37652			J. Alroy	J. Alroy	P. Mannion	256785	6989					body (3D)	J. Alroy	M. Carrano	6989	1997	El Pilar Tank, Adobe Canyon	El Pilar locality 56	United States	Arizona	Santa Cruz	31.6667	-110.767	39.65	-83.9	Cretaceous	Late/Upper Cretaceous	Campanian	Cretaceous 7	Late/Upper Campanian		84.9	70.6	77.75	74.9	70.6	72.75		Fort Crittenden
24915	Fossilworks	J. Alroy	Reptilia	Testudines	Trionychidae	family	Trionychidae		Plastomenus	37681			J. Alroy	J. Alroy	P. Mannion	256786	6989					body (3D)	J. Alroy	M. Carrano	6989	1997	El Pilar Tank, Adobe Canyon	El Pilar locality 56	United States	Arizona	Santa Cruz	31.6667	-110.767	39.65	-83.9	Cretaceous	Late/Upper Cretaceous	Campanian	Cretaceous 7	Late/Upper Campanian		84.9	70.6	77.75	74.9	70.6	72.75		Fort Crittenden
25071	Fossilworks	J. Alroy	Reptilia	Testudines		genus	Toxochelys		Toxochelys	128338			J. Alroy	J. Alroy		266547	692					body (3D)	J. Alroy	M. Carrano	692	1988	3 miles southwest of Castle Rock		United States	Kansas	Gove	38.8206	-100.177	44.03	-69.37	Cretaceous	Late/Upper Cretaceous			Late/Upper Santonian	Early/Lower Campanian	85.8	70.6	78.2	84.267	79.2	81.7335	Colorado	Niobrara
25073	PaleoDB	M. Carrano	Reptilia	Testudines		unranked clade	Kinosternoidea	cf.	Hoplochelys	37658			M. Carrano	M. Carrano	M. Carrano	711295	25812					body (3D)	M. Carrano	M. Carrano	7029	1993	Windy City, Rattlesnake Mountain, Big Bend	LSUMG 842, VL-842	United States	Texas	Brewster	29.2	-103.55	35.71	-77.06	Cretaceous	Late/Upper Cretaceous	Campanian	Cretaceous 7	Late/Upper Campanian		84.9	70.6	77.75	74.9	70.6	72.75		Aguja
25073	PaleoDB	M. Carrano	Reptilia	Testudines	Adocidae	family	Adocidae		Adocus	37652			M. Carrano	M. Carrano	M. Carrano	711296	25812					body (3D)	M. Carrano	M. Carrano	7029	1993	Windy City, Rattlesnake Mountain, Big Bend	LSUMG 842, VL-842	United States	Texas	Brewster	29.2	-103.55	35.71	-77.06	Cretaceous	Late/Upper Cretaceous	Campanian	Cretaceous 7	Late/Upper Campanian		84.9	70.6	77.75	74.9	70.6	72.75		Aguja
25073	PaleoDB	M. Carrano	Reptilia	Testudines	Nanhsiungchelyidae	family	Nanhsiungchelyidae		Basilemys	37655			M. Carrano	M. Carrano	M. Carrano	711297	25812					body (3D)	M. Carrano	M. Carrano	7029	1993	Windy City, Rattlesnake Mountain, Big Bend	LSUMG 842, VL-842	United States	Texas	Brewster	29.2	-103.55	35.71	-77.06	Cretaceous	Late/Upper Cretaceous	Campanian	Cretaceous 7	Late/Upper Campanian		84.9	70.6	77.75	74.9	70.6	72.75		Aguja
25073	PaleoDB	M. Carrano	Reptilia	Testudines	Trionychidae	subfamily	Plastomeninae	cf.	Helopanoplia	67666			M. Carrano	M. Carrano	M. Carrano	711299	25812					not a trace	M. Carrano	M. Carrano	7029	1993	Windy City, Rattlesnake Mountain, Big Bend	LSUMG 842, VL-842	United States	Texas	Brewster	29.2	-103.55	35.71	-77.06	Cretaceous	Late/Upper Cretaceous	Campanian	Cretaceous 7	Late/Upper Campanian		84.9	70.6	77.75	74.9	70.6	72.75		Aguja
25074	PaleoDB	M. Carrano	Reptilia	Testudines	Bothremydidae	genus	Kinkonychelys		Kinkonychelys	153867		Testudines	M. Carrano	M. Carrano		483693	30695	M. Carrano	M. Carrano	M. Carrano	12923	not a trace	M. Carrano	M. Carrano	7030	1996	MAD93-18 (SUNY)		Madagascar	Mahajanga		-15.9	46.5833	-30.06	38.35	Cretaceous	Late/Upper Cretaceous	Maastrichtian	Cretaceous 8	Maastrichtian		70.6	66.043	68.3215			0		Maevarano
26370	PaleoDB	M. Carrano	Reptilia	Testudines	Pelomedusidae	genus	Carteremys		Carteremys	131542		Testudines	M. Carrano	M. Carrano	M. Carrano	950132	7271	M. Carrano	M. Carrano	M. Carrano	19594	not a trace	M. Carrano	M. Carrano	19594	1859	Pisdura Hill (claystone)	Phizdura, PIS 1, PIS 2	India	Maharashtra	Chanda	20.3508	79.0519	-26.94	61.07	Cretaceous	Late/Upper Cretaceous	Maastrichtian	Cretaceous 8	Maastrichtian		70.6	66.043	68.3215			0		Lameta
26372	ETE	M. Carrano	Reptilia	Testudines	Chelidae	genus	Prochelidella		Prochelidella	191805			M. Carrano	M. Carrano		961535	36670					body (3D)	M. Carrano	M. Carrano	36670	2011	Los Chivos Hill, Cerro Barcino		Argentina	Chubut		-42.9734	-69.1306	-46.33	-38.16	Cretaceous	Early/Lower Cretaceous			Aptian	Albian	125.45	99.7	112.575			0	Chubut	Cerro Barcino
26766	ETE	M. Carrano	Reptilia	Testudines	Trionychidae	genus	Hummelichelys		Hummelichelys	238431		Aspideretes	M. Carrano	M. Carrano	M. Carrano	1262359	54744					body (3D)	M. Carrano	M. Carrano	7400	1902	Crawford Ranch	Fish Creek, Mud Creek	United States	Montana	Wheatland	46.2575	-109.602	53.41	-76.64	Cretaceous	Late/Upper Cretaceous	Campanian	Cretaceous 7	Late/Upper Campanian		84.9	70.6	77.75	74.9	70.6	72.75	Montana	Bearpaw Shale
26791	PaleoDB	M. Carrano	Reptilia	Testudines	Trionychidae	unranked clade	Trionychinae	?	Trionyx	37682			M. Carrano	K. Maguire	R. Butler	557166	5672					body (3D)	M. Carrano	M. Carrano	14133	1855	Hypsilophodon Bed, Cowleaze Chine		United Kingdom	England	Isle of Wight	50.6171	-1.3711	40.9	9.31	Cretaceous	Early/Lower Cretaceous	Barremian	Cretaceous 2	Late/Upper Barremian		130	125.45	127.725	127.5	125	126.25	Wealden	Wessex
26818	PaleoDB	W. Kiessling	Reptilia	Testudines		genus	Peritresius		Peritresius	173397			W. Kiessling	W. Kiessling	M. Carrano	281622	34331					body (3D)	W. Kiessling	M. Carrano	35500	1939	Inversand Company marl pit (Navesink)	KT loc. 428	United States	New Jersey	Gloucester	39.7833	-75.1667	40.21	-50.8	Cretaceous	Late/Upper Cretaceous	Maastrichtian	Cretaceous 8	Early/Lower Maastrichtian		70.6	66.043	68.3215	70.6	68.05	69.325	Monmouth	Navesink
26997	PaleoDB	M. Carrano	Reptilia			unranked clade	Testudinata	cf.	Proganochelys	37585			M. Carrano	M. Carrano	R. Butler	283825	7466					body (3D)	M. Carrano	R. Butler	7466	1994	Ørsted Dal (area II) reptiles		Greenland			71.2644	-22.5394	46.77	-2.05	Triassic	Late/Upper Triassic	Norian	Triassic 4	Alaunian		215.56	212	213.78	212.2	207.9	210.05		Fleming Fjord
27017	PaleoDB	M. Carrano	Reptilia	Testudines	Pleurosternidae	family	Pleurosternidae	cf.	Glyptops	37625			P. Barrett	T. Cleary		1313228	57899					not a trace	M. Carrano	M. Carrano	7471	1993	Robert Gaston Quarry (CEU 91-1)	State of Utah Loc. 42Gr184V	United States	Utah	Grand	38.8261	-109.568	38.34	-59.78	Cretaceous	Early/Lower Cretaceous	Barremian	Cretaceous 2	Barremian		130	125.45	127.725			0	Dakota	Cedar Mountain
27563	Fossilworks	J. Alroy	Reptilia	Testudines		genus	Peritresius		Peritresius	173397			J. Alroy	J. Alroy	M. Carrano	289109	773					body (3D)	J. Alroy	M. Carrano	773	1986	Severn Formation Locality B (Landover)	McCormick, Inglewood	United States	Maryland	Prince George's	38.9094	-76.846	39.77	-52.23	Cretaceous	Late/Upper Cretaceous	Maastrichtian	Cretaceous 8	Maastrichtian		70.6	66.043	68.3215			0		Severn
27563	Fossilworks	J. Alroy	Reptilia	Testudines		genus	Osteopygis		Osteopygis	128348			J. Alroy	J. Alroy	M. Carrano	289111	773					body (3D)	J. Alroy	M. Carrano	773	1986	Severn Formation Locality B (Landover)	McCormick, Inglewood	United States	Maryland	Prince George's	38.9094	-76.846	39.77	-52.23	Cretaceous	Late/Upper Cretaceous	Maastrichtian	Cretaceous 8	Maastrichtian		70.6	66.043	68.3215			0		Severn
27563	Fossilworks	J. Alroy	Reptilia	Testudines	Trionychidae	genus	Amyda	cf.	Amyda	243518	cf.	Trionyx	J. Alroy	J. Alroy	M. Carrano	289112	773					body (3D)	J. Alroy	M. Carrano	773	1986	Severn Formation Locality B (Landover)	McCormick, Inglewood	United States	Maryland	Prince George's	38.9094	-76.846	39.77	-52.23	Cretaceous	Late/Upper Cretaceous	Maastrichtian	Cretaceous 8	Maastrichtian		70.6	66.043	68.3215			0		Severn
27564	Fossilworks	J. Alroy	Reptilia	Testudines		genus	Peritresius		Peritresius	173397			J. Alroy	J. Alroy	M. Carrano	289119	773					body (3D)	J. Alroy	M. Carrano	773	1986	Severn Formation Locality C (Hampton Mall Shopping Center)	Loc. 3a of Brouwers and Hazel	United States	Maryland	Prince George's	38.8879	-76.8485	39.75	-52.24	Cretaceous	Late/Upper Cretaceous	Maastrichtian	Cretaceous 8	Maastrichtian		70.6	66.043	68.3215			0		Severn
27564	Fossilworks	J. Alroy	Reptilia	Testudines		genus	Osteopygis	cf.	Osteopygis	128348			J. Alroy	J. Alroy	M. Carrano	289120	773					body (3D)	J. Alroy	M. Carrano	773	1986	Severn Formation Locality C (Hampton Mall Shopping Center)	Loc. 3a of Brouwers and Hazel	United States	Maryland	Prince George's	38.8879	-76.8485	39.75	-52.24	Cretaceous	Late/Upper Cretaceous	Maastrichtian	Cretaceous 8	Maastrichtian		70.6	66.043	68.3215			0		Severn
27564	Fossilworks	J. Alroy	Reptilia	Testudines	Trionychidae	genus	Amyda	cf.	Amyda	243518	cf.	Trionyx	J. Alroy	J. Alroy	M. Carrano	289121	773					body (3D)	J. Alroy	M. Carrano	773	1986	Severn Formation Locality C (Hampton Mall Shopping Center)	Loc. 3a of Brouwers and Hazel	United States	Maryland	Prince George's	38.8879	-76.8485	39.75	-52.24	Cretaceous	Late/Upper Cretaceous	Maastrichtian	Cretaceous 8	Maastrichtian		70.6	66.043	68.3215			0		Severn
27566	Fossilworks	J. Alroy	Reptilia	Testudines		genus	Peritresius		Peritresius	173397			J. Alroy	J. Alroy	M. Carrano	289129	773					body (3D)	J. Alroy	M. Carrano	773	1986	Severn Formation Locality E (US Route 50)		United States	Maryland	Prince George's	38.957	-76.7046	39.79	-52.08	Cretaceous	Late/Upper Cretaceous	Maastrichtian	Cretaceous 8	Maastrichtian		70.6	66.043	68.3215			0		Severn
27567	Fossilworks	J. Alroy	Reptilia	Testudines		genus	Peritresius		Peritresius	173397			J. Alroy	J. Alroy	M. Carrano	289131	773					body (3D)	J. Alroy	M. Carrano	773	1986	Severn Formation Locality F (Oxon Hill)		United States	Maryland	Prince George's	38.7818	-76.996	39.68	-52.42	Cretaceous	Late/Upper Cretaceous	Maastrichtian	Cretaceous 8	Maastrichtian		70.6	66.043	68.3215			0		Severn
27568	Fossilworks	J. Alroy	Reptilia	Testudines		genus	Peritresius		Peritresius	173397			J. Alroy	J. Alroy	M. Carrano	289132	773					body (3D)	J. Alroy	M. Carrano	773	1986	Severn Formation Locality G (Largo)		United States	Maryland	Prince George's	38.917	-76.8403	39.78	-52.22	Cretaceous	Late/Upper Cretaceous	Maastrichtian	Cretaceous 8	Maastrichtian		70.6	66.043	68.3215			0		Severn
27716	Fossilworks	J. Alroy	Reptilia			genus	Kayentachelys	n. gen.	Kayentachelys	252755			M. Carrano	M. Carrano	R. Butler	690423	730					body (3D)	R. Whatley	R. Butler	12356	1983	Gold Spring Quarry 1	silty facies, Harvard University Gold Springs Quarry	United States	Arizona	Coconino	35.7597	-111.081	19.39	-49.84	Jurassic	Early/Lower Jurassic			Sinemurian	Pliensbachian	196.5	183	189.75			0	Glen Canyon	Kayenta
27727	Fossilworks	J. Alroy	Reptilia	Testudines	Protostegidae	genus	Desmatochelys		Desmatochelys	173417			J. Alroy	J. Alroy	J. Alroy	290540	738					body (3D)	J. Alroy	J. Alroy	738	1992	Stokum Falls		Canada	British Columbia		49.6833	-125.057	53.59	-90.63	Cretaceous	Late/Upper Cretaceous	Santonian	Cretaceous 6	Late/Upper Santonian		85.8	84.9	85.35	84.267	83.5	83.8835		Haslam
27728	Fossilworks	J. Alroy	Reptilia	Testudines	Protostegidae	genus	Desmatochelys	?	Desmatochelys	173417			J. Alroy	J. Alroy		290541	7623					body (3D)	J. Alroy	J. Alroy	7623	2002	Trent River Desmatochelys		Canada	British Columbia		49.6	-125.975	53.78	-91.6	Cretaceous	Late/Upper Cretaceous	Santonian	Cretaceous 6	Late/Upper Santonian		85.8	84.9	85.35	84.267	83.5	83.8835		Pender
28006	Fossilworks	J. Alroy	Reptilia	Testudines		genus	Hoyasemys	n. gen.	Hoyasemys	238551		Toxochelyidae	R. Benson	R. Benson	R. Benson	293802	42000	J. Alroy	E. Leckey	J. Tennant	7671	not a trace	E. Leckey	M. Carrano	7671	1988	Las Hoyas Unit 3		Spain	Cuenca		40.6452	-1.88085	30.52	8.08	Cretaceous	Early/Lower Cretaceous	Barremian	Cretaceous 2	Late/Upper Barremian		130	125.45	127.725	127.5	125	126.25		La Huérguina
28196	PaleoDB	M. Carrano	Reptilia	Testudines	Dortokidae	family	Dortokidae	?	Dortoka	67641		Dortokidae	P. Mannion	P. Mannion		534656	44196	M. Carrano	M. Carrano	M. Carrano	14802	not a trace	M. Carrano	M. Carrano	7706	1996	Vallipón, Castellote		Spain	Aragón	Teruel	40.8167	-0.283333	30.47	9.88	Cretaceous	Early/Lower Cretaceous			Late/Upper Barremian	Early/Lower Aptian	130	122.46	126.23	127.5	118.5	123		Artoles
28366	ETE	M. Carrano	Reptilia			unranked clade	Testudinata		Probaena	241943			M. Carrano	M. Carrano	R. Benson	408093	14442					body (3D)	M. Carrano	M. Carrano	7803	1878	Felch Quarry 1, Garden Park (YPM) (=Marsh Quarry; =Marsh-Felch Quarry)	CO-3, Marsh-Felch Quarry	United States	Colorado	Fremont	38.5395	-105.225	34.04	-52.26	Jurassic	Late/Upper Jurassic			Kimmeridgian	Tithonian	155.7	145.5	150.6			0		Morrison
28366	ETE	M. Carrano	Reptilia	Testudines	Pleurosternidae	genus	Glyptops		Glyptops	65858			M. Carrano	M. Carrano	M. Carrano	408094	10606					body (3D)	M. Carrano	M. Carrano	7803	1878	Felch Quarry 1, Garden Park (YPM) (=Marsh Quarry; =Marsh-Felch Quarry)	CO-3, Marsh-Felch Quarry	United States	Colorado	Fremont	38.5395	-105.225	34.04	-52.26	Jurassic	Late/Upper Jurassic			Kimmeridgian	Tithonian	155.7	145.5	150.6			0		Morrison
28366	ETE	M. Carrano	Reptilia	Testudines	Pleurosternidae	genus	Dorsetochelys		Dorsetochelys	66832			D. Nicholson	D. Nicholson		1195824	14072					body (3D)	M. Carrano	M. Carrano	7803	1878	Felch Quarry 1, Garden Park (YPM) (=Marsh Quarry; =Marsh-Felch Quarry)	CO-3, Marsh-Felch Quarry	United States	Colorado	Fremont	38.5395	-105.225	34.04	-52.26	Jurassic	Late/Upper Jurassic			Kimmeridgian	Tithonian	155.7	145.5	150.6			0		Morrison
28401	Fossilworks	J. Alroy	Reptilia	Testudines	Pleurosternidae	family	Pleurosternidae	?	Pleurosternon	37765			J. Alroy	E. Leckey	J. Alroy	297386	8336					body (3D)	E. Leckey	M. Carrano	8336	1987	Sunnydown Farm Quarry (clay: upper horizon; equivalent to DB 102/103 )	Langton Matravers	United Kingdom	England	Dorset	50.6	-1.96667	41.46	7.85	Cretaceous	Early/Lower Cretaceous	Berriasian	Cretaceous 1	Middle Berriasian		145.5	140.2	142.85	143.733	141.967	142.85	Purbeck	Lulworth
28401	Fossilworks	J. Alroy	Reptilia	Testudines	Pleurosternidae	family	Pleurosternidae		Tretosternon	37664			J. Alroy	E. Leckey	J. Alroy	301087	8338					body (3D)	E. Leckey	M. Carrano	8336	1987	Sunnydown Farm Quarry (clay: upper horizon; equivalent to DB 102/103 )	Langton Matravers	United Kingdom	England	Dorset	50.6	-1.96667	41.46	7.85	Cretaceous	Early/Lower Cretaceous	Berriasian	Cretaceous 1	Middle Berriasian		145.5	140.2	142.85	143.733	141.967	142.85	Purbeck	Lulworth
28406	Fossilworks	J. Alroy	Reptilia	Testudines	Dortokidae	genus	Dortoka		Dortoka	67642			J. Alroy	E. Leckey	M. Carrano	372865	9511					body (3D)	E. Leckey	M. Carrano	30625	1986	Laño L1A	Laño Quarry	Spain	Castilla y Leon	Burgos	42.6646	-2.63451	33.04	-0.09	Cretaceous	Late/Upper Cretaceous	Campanian	Cretaceous 7	Late/Upper Campanian		84.9	70.6	77.75	74.9	70.6	72.75		Vitoria
28406	Fossilworks	J. Alroy	Reptilia	Testudines	Bothremydidae	genus	Polysternon		Polysternon	131478			J. Alroy	E. Leckey	M. Carrano	372866	9511					body (3D)	E. Leckey	M. Carrano	30625	1986	Laño L1A	Laño Quarry	Spain	Castilla y Leon	Burgos	42.6646	-2.63451	33.04	-0.09	Cretaceous	Late/Upper Cretaceous	Campanian	Cretaceous 7	Late/Upper Campanian		84.9	70.6	77.75	74.9	70.6	72.75		Vitoria
28406	Fossilworks	J. Alroy	Reptilia	Testudines	Bothremydidae	tribe	Bothremydini	?	Elochelys	131466			J. Alroy	E. Leckey	M. Carrano	372867	9511					not a trace	E. Leckey	M. Carrano	30625	1986	Laño L1A	Laño Quarry	Spain	Castilla y Leon	Burgos	42.6646	-2.63451	33.04	-0.09	Cretaceous	Late/Upper Cretaceous	Campanian	Cretaceous 7	Late/Upper Campanian		84.9	70.6	77.75	74.9	70.6	72.75		Vitoria
28406	Fossilworks	J. Alroy	Reptilia		Solemydidae	family	Solemydidae		Solemys	56006			J. Alroy	E. Leckey	M. Carrano	372868	9511					body (3D)	E. Leckey	M. Carrano	30625	1986	Laño L1A	Laño Quarry	Spain	Castilla y Leon	Burgos	42.6646	-2.63451	33.04	-0.09	Cretaceous	Late/Upper Cretaceous	Campanian	Cretaceous 7	Late/Upper Campanian		84.9	70.6	77.75	74.9	70.6	72.75		Vitoria
28406	Fossilworks	J. Alroy	Reptilia		Solemydidae	genus	Helochelydra		Helochelydra	55587			J. Alroy	E. Leckey	R. Benson	372869	9511					body (3D)	E. Leckey	M. Carrano	30625	1986	Laño L1A	Laño Quarry	Spain	Castilla y Leon	Burgos	42.6646	-2.63451	33.04	-0.09	Cretaceous	Late/Upper Cretaceous	Campanian	Cretaceous 7	Late/Upper Campanian		84.9	70.6	77.75	74.9	70.6	72.75		Vitoria
28432	ETE	M. Carrano	Reptilia			unranked clade	Testudinata		Glyptops	119150			R. Benson	R. Benson		1058838	14442					body (3D)	M. Carrano	M. Carrano	7834	1888	Muirkirk, Arundel		United States	Maryland	Prince George's	39.6189	-76.884	33.02	-29.48	Cretaceous	Early/Lower Cretaceous	Aptian	Cretaceous 3	Early/Lower Aptian		125.45	122.46	123.955	125	118.5	121.75	Potomac	Arundel Clay
28454	PaleoDB	M. Carrano	Reptilia		Solemydidae	family	Solemydidae	cf.	Solemys	56006			P. Mannion	P. Mannion		1298986	56449					body (3D)	M. Carrano	M. Carrano	7840	1998	La Bastide Neuve	Velaux-La Bastide Neuve, Fox-Amphoux; VBN	France	Provence-Alpes-Côte d'Azur		43.6067	6.10614	34.26	6.81	Cretaceous	Late/Upper Cretaceous	Campanian	Cretaceous 7	Late/Upper Campanian		84.9	70.6	77.75	74.9	70.6	72.75		Grès à Reptiles
28454	PaleoDB	M. Carrano	Reptilia	Testudines	Bothremydidae	subtribe	Foxemydina	cf.	Polysternon	37600			P. Mannion	P. Mannion		1298987	56449					not a trace	M. Carrano	M. Carrano	7840	1998	La Bastide Neuve	Velaux-La Bastide Neuve, Fox-Amphoux; VBN	France	Provence-Alpes-Côte d'Azur		43.6067	6.10614	34.26	6.81	Cretaceous	Late/Upper Cretaceous	Campanian	Cretaceous 7	Late/Upper Campanian		84.9	70.6	77.75	74.9	70.6	72.75		Grès à Reptiles
28454	PaleoDB	M. Carrano	Reptilia	Testudines	Bothremydidae	genus	Foxemys	n. gen.	Foxemys	98659		Podocnemididae	M. Carrano	M. Carrano	R. Benson	297283	24140	M. Carrano	M. Carrano	P. Mannion	7840	not a trace	M. Carrano	M. Carrano	7840	1998	La Bastide Neuve	Velaux-La Bastide Neuve, Fox-Amphoux; VBN	France	Provence-Alpes-Côte d'Azur		43.6067	6.10614	34.26	6.81	Cretaceous	Late/Upper Cretaceous	Campanian	Cretaceous 7	Late/Upper Campanian		84.9	70.6	77.75	74.9	70.6	72.75		Grès à Reptiles
28457	ETE	M. Carrano	Reptilia		Solemydidae	family	Solemydidae	?	Solemys	56006			M. Carrano	M. Carrano		1297007	56237					body (3D)	M. Carrano	M. Carrano	7843	1993	Le Bexen, Montplaisir	Fontjoncouse	France	Aude		43.05	2.78333	35.7	1.56	Cretaceous	Late/Upper Cretaceous	Maastrichtian	Cretaceous 8	Late/Upper Maastrichtian		70.6	66.043	68.3215	68.05	65.5	66.775		Marnes rouges de Roquelongue
28765	Fossilworks	J. Alroy	Reptilia		Solemydidae	family	Solemydidae		Solemys	56006			J. Alroy	E. Leckey	J. Tennant	388976	9559					body (3D)	E. Leckey	J. Tennant	7903	1990	Laño L1B (S2U1)		Spain	Castilla y Leon	Burgos	42.6646	-2.63451	33.04	-0.09	Cretaceous	Late/Upper Cretaceous	Campanian	Cretaceous 7	Late/Upper Campanian		84.9	70.6	77.75	74.9	70.6	72.75		Vitoria
28765	Fossilworks	J. Alroy	Reptilia	Testudines	Dortokidae	genus	Dortoka		Dortoka	67642			J. Alroy	E. Leckey	J. Tennant	388977	9559					body (3D)	E. Leckey	J. Tennant	7903	1990	Laño L1B (S2U1)		Spain	Castilla y Leon	Burgos	42.6646	-2.63451	33.04	-0.09	Cretaceous	Late/Upper Cretaceous	Campanian	Cretaceous 7	Late/Upper Campanian		84.9	70.6	77.75	74.9	70.6	72.75		Vitoria
29012	PaleoDB	C. Labandeira	Reptilia	Testudines	Eurysternidae	genus	Eurysternum		Eurysternum	254030			P. Mannion	J. Tennant		1135781	46818					body (3D)	A. Spencer-Lee	M. Clapham	32121	1975	Solnhofen		Germany	Bavaria		48.9	11.17	40.13	19.27	Jurassic	Late/Upper Jurassic	Tithonian	Jurassic 6	Early/Lower Tithonian		150.8	145.5	148.15	150.8	149.033	149.917		Solnhofen
29012	PaleoDB	C. Labandeira	Reptilia	Testudines		genus	Solnhofia	n. gen.	Solnhofia	253386			P. Mannion	J. Tennant		1135789	46818					body (3D)	A. Spencer-Lee	M. Clapham	32121	1975	Solnhofen		Germany	Bavaria		48.9	11.17	40.13	19.27	Jurassic	Late/Upper Jurassic	Tithonian	Jurassic 6	Early/Lower Tithonian		150.8	145.5	148.15	150.8	149.033	149.917		Solnhofen
31993	PaleoDB	L. Villier	Reptilia	Testudines	Cheloniidae	genus	Allopleuron		Allopleuron	255079			P. Mannion	J. Tennant		1095606	44226					body (3D)	L. Villier	S. Nurnberg	8570	2002	Teutonia Nord quarry, Late Campanian, Misburg	Teutonia quarry	Germany	Niedersachsen	Hannover	52.3833	9.85	42.92	10.49	Cretaceous	Late/Upper Cretaceous	Campanian	Cretaceous 7	Late/Upper Campanian		84.9	70.6	77.75	74.9	70.6	72.75		Tutonia Nord Quarry
32300	PaleoDB	M. Carrano	Reptilia	Testudines	Trionychidae	family	Trionychidae		Plastomenus	37681			M. Carrano	M. Carrano		343009	8694					body (3D)	M. Carrano	M. Carrano	8694	1964	El Pilar tank, Adobe Canyon		United States	Arizona	Santa Cruz	31.6819	-110.768	39.67	-83.89	Cretaceous	Late/Upper Cretaceous	Campanian	Cretaceous 7	Late/Upper Campanian		84.9	70.6	77.75	74.9	70.6	72.75		Fort Crittenden
32301	PaleoDB	M. Carrano	Reptilia	Testudines	Trionychidae	family	Trionychidae		Plastomenus	37681			M. Carrano	M. Carrano		343024	8694					body (3D)	M. Carrano	M. Carrano	8694	1964	East Branch, Adobe Canyon		United States	Arizona	Santa Cruz	31.6922	-110.805	39.68	-83.93	Cretaceous	Late/Upper Cretaceous	Campanian	Cretaceous 7	Late/Upper Campanian		84.9	70.6	77.75	74.9	70.6	72.75		Fort Crittenden
32302	PaleoDB	M. Carrano	Reptilia	Testudines	Trionychidae	family	Trionychidae		Plastomenus	37681			M. Carrano	M. Carrano		343032	8694					body (3D)	M. Carrano	M. Carrano	8694	1964	East Branch fork, Adobe Canyon		United States	Arizona	Santa Cruz	31.6922	-110.805	39.68	-83.93	Cretaceous	Late/Upper Cretaceous	Campanian	Cretaceous 7	Late/Upper Campanian		84.9	70.6	77.75	74.9	70.6	72.75		Fort Crittenden
32314	ETE	M. Carrano	Reptilia	Testudines	Protostegidae	subfamily	Chelospharginae		Teguliscapha	288226			M. Carrano	K. Maguire	R. Butler	568499	16510					not a trace	M. Carrano	M. Carrano	8700	2003	Stoilo Quarry, Staryi Oskol	Stoilen	Russian Federation	Belgorod		51.2886	37.7522	42.72	32.83	Cretaceous				Late/Upper Albian	Cenomanian	105.3	94.3	99.8	103.733		51.8665		Stoilo Quarry
32314	ETE	M. Carrano	Reptilia	Testudines	Protostegidae	genus	Teguliscapha	n. gen.	Teguliscapha	288227			D. Nicholson	D. Nicholson	D. Nicholson	1193102	49973					not a trace	M. Carrano	M. Carrano	8700	2003	Stoilo Quarry, Staryi Oskol	Stoilen	Russian Federation	Belgorod		51.2886	37.7522	42.72	32.83	Cretaceous				Late/Upper Albian	Cenomanian	105.3	94.3	99.8	103.733		51.8665		Stoilo Quarry
32346	ETE	M. Carrano	Reptilia	Testudines		genus	Cambaremys	n. gen.	Cambaremys	91405		Chelonia	M. Carrano	M. Carrano	M. Carrano	343924	19482	M. Carrano	M. Carrano	P. Mannion	8728	not a trace	M. Carrano	P. Mannion	8728	1994	Sierra do Veadinho, Uberaba	Ponto 2 do Price, Veadinho Hill, outcrop 2	Brazil	Minas Gerais	Uberaba	-19.7236	-47.7458	-23.31	-33.4	Cretaceous	Late/Upper Cretaceous	Maastrichtian	Cretaceous 8	Maastrichtian		70.6	66.043	68.3215			0	Bauru	Marília
34302	Fossilworks	J. Alroy	Reptilia	Testudines		subfamily	Lophochelyinae	?	Lophochelys	36354			J. Alroy	J. Alroy		362035	9017					not a trace	J. Alroy	M. Carrano	9017	1997	Above Coal Site	AC	Canada	Alberta		49.12	-110.47	56.31	-75.95	Cretaceous	Late/Upper Cretaceous	Campanian	Cretaceous 7	Late/Upper Campanian		84.9	70.6	77.75	74.9	70.6	72.75	Belly River	Dinosaur Park
34302	Fossilworks	J. Alroy	Reptilia	Testudines	Adocidae	family	Adocidae		Adocus	37652			J. Alroy	J. Alroy		362037	9017					body (3D)	J. Alroy	M. Carrano	9017	1997	Above Coal Site	AC	Canada	Alberta		49.12	-110.47	56.31	-75.95	Cretaceous	Late/Upper Cretaceous	Campanian	Cretaceous 7	Late/Upper Campanian		84.9	70.6	77.75	74.9	70.6	72.75	Belly River	Dinosaur Park
34303	Fossilworks	J. Alroy	Reptilia	Testudines		subfamily	Lophochelyinae	?	Lophochelys	36354			J. Alroy	J. Alroy		362141	9017					not a trace	J. Alroy	M. Carrano	9017	1997	Above Jane's Site	AJ	Canada	Alberta		49.12	-110.47	56.31	-75.95	Cretaceous	Late/Upper Cretaceous	Campanian	Cretaceous 7	Late/Upper Campanian		84.9	70.6	77.75	74.9	70.6	72.75	Belly River	Dinosaur Park
34305	Fossilworks	J. Alroy	Reptilia	Testudines		subfamily	Lophochelyinae	?	Lophochelys	36354			J. Alroy	J. Alroy		362172	9017					not a trace	J. Alroy	M. Carrano	9017	1997	Baby Ceratopsian Site	BC	Canada	Alberta		49.12	-110.47	56.31	-75.95	Cretaceous	Late/Upper Cretaceous	Campanian	Cretaceous 7	Late/Upper Campanian		84.9	70.6	77.75	74.9	70.6	72.75	Belly River	Dinosaur Park
34307	Fossilworks	J. Alroy	Reptilia	Testudines	Adocidae	family	Adocidae		Adocus	37652			J. Alroy	J. Alroy		362348	9017					body (3D)	J. Alroy	M. Carrano	9017	1997	Car Park Site	CP	Canada	Alberta		49.12	-110.47	56.31	-75.95	Cretaceous	Late/Upper Cretaceous	Campanian	Cretaceous 7	Late/Upper Campanian		84.9	70.6	77.75	74.9	70.6	72.75	Belly River	Dinosaur Park
34309	Fossilworks	J. Alroy	Reptilia	Testudines	Adocidae	family	Adocidae		Adocus	37652			J. Alroy	J. Alroy	J. Tennant	362388	9017					body (3D)	J. Alroy	M. Carrano	9017	1997	Dinosaur Park Site	DP	Canada	Alberta		49.12	-110.47	56.31	-75.95	Cretaceous	Late/Upper Cretaceous	Campanian	Cretaceous 7	Late/Upper Campanian		84.9	70.6	77.75	74.9	70.6	72.75	Belly River	Dinosaur Park
34310	Fossilworks	J. Alroy	Reptilia	Testudines		subfamily	Lophochelyinae	?	Lophochelys	36354			J. Alroy	J. Alroy		362549	9017					not a trace	J. Alroy	M. Carrano	9017	1997	Gastropod Bay Site 1	GB1	Canada	Alberta		49.12	-110.47	56.31	-75.95	Cretaceous	Late/Upper Cretaceous	Campanian	Cretaceous 7	Late/Upper Campanian		84.9	70.6	77.75	74.9	70.6	72.75	Belly River	Dinosaur Park
34315	Fossilworks	J. Alroy	Reptilia	Testudines		subfamily	Lophochelyinae	?	Lophochelys	36354			J. Alroy	J. Alroy		362677	9017					not a trace	J. Alroy	M. Carrano	9017	1997	Jane's Site	JS	Canada	Alberta		49.12	-110.47	56.31	-75.95	Cretaceous	Late/Upper Cretaceous	Campanian	Cretaceous 7	Late/Upper Campanian		84.9	70.6	77.75	74.9	70.6	72.75	Belly River	Dinosaur Park
34319	Fossilworks	J. Alroy	Reptilia	Testudines		subfamily	Lophochelyinae	?	Lophochelys	36354			J. Alroy	J. Alroy		362734	9017					not a trace	J. Alroy	M. Carrano	9017	1997	Lost Maggot Mine Site	LM	Canada	Alberta		49.12	-110.47	56.31	-75.95	Cretaceous	Late/Upper Cretaceous	Campanian	Cretaceous 7	Late/Upper Campanian		84.9	70.6	77.75	74.9	70.6	72.75	Belly River	Dinosaur Park
34320	Fossilworks	J. Alroy	Reptilia	Testudines	Nanhsiungchelyidae	genus	Basilemys		Basilemys	241956			J. Alroy	J. Alroy		362787	9017					body (3D)	J. Alroy	M. Carrano	9017	1997	Millar Bonebed Site	MB	Canada	Alberta		49.12	-110.47	56.31	-75.95	Cretaceous	Late/Upper Cretaceous	Campanian	Cretaceous 7	Late/Upper Campanian		84.9	70.6	77.75	74.9	70.6	72.75	Belly River	Dinosaur Park
34320	Fossilworks	J. Alroy	Reptilia	Testudines	Adocidae	family	Adocidae		Adocus	37652			J. Alroy	J. Alroy		362788	9017					body (3D)	J. Alroy	M. Carrano	9017	1997	Millar Bonebed Site	MB	Canada	Alberta		49.12	-110.47	56.31	-75.95	Cretaceous	Late/Upper Cretaceous	Campanian	Cretaceous 7	Late/Upper Campanian		84.9	70.6	77.75	74.9	70.6	72.75	Belly River	Dinosaur Park
34321	Fossilworks	J. Alroy	Reptilia	Testudines		subfamily	Lophochelyinae	?	Lophochelys	36354			J. Alroy	J. Alroy		363223	9017					not a trace	J. Alroy	M. Carrano	9017	1997	Pachycephalosaur Site	P	Canada	Alberta		49.12	-110.47	56.31	-75.95	Cretaceous	Late/Upper Cretaceous	Campanian	Cretaceous 7	Late/Upper Campanian		84.9	70.6	77.75	74.9	70.6	72.75	Belly River	Dinosaur Park
34322	Fossilworks	J. Alroy	Reptilia	Testudines		subfamily	Lophochelyinae	?	Lophochelys	36354			J. Alroy	J. Alroy		363651	9017					not a trace	J. Alroy	M. Carrano	9017	1997	Turtle Site	T	Canada	Alberta		49.12	-110.47	56.31	-75.95	Cretaceous	Late/Upper Cretaceous	Campanian	Cretaceous 7	Late/Upper Campanian		84.9	70.6	77.75	74.9	70.6	72.75	Belly River	Dinosaur Park
34322	Fossilworks	J. Alroy	Reptilia	Testudines	Nanhsiungchelyidae	genus	Basilemys		Basilemys	241956			J. Alroy	J. Alroy		363653	9017					body (3D)	J. Alroy	M. Carrano	9017	1997	Turtle Site	T	Canada	Alberta		49.12	-110.47	56.31	-75.95	Cretaceous	Late/Upper Cretaceous	Campanian	Cretaceous 7	Late/Upper Campanian		84.9	70.6	77.75	74.9	70.6	72.75	Belly River	Dinosaur Park
35262	PaleoDB	M. Carrano	Reptilia	Testudines		unranked clade	Testudines		Solnhofia	37756			R. Benson	R. Benson		1093619	44046					body (3D)	M. Carrano	M. Carrano	9478	1972	Canjuers-Les Bessons quarry (micronatum biozone)	C. corallestris type site	France	Provence-Alpes-Côte d'Azur	Var	43.705	6.37315	34.73	15.55	Jurassic	Late/Upper Jurassic	Tithonian	Jurassic 6	Early/Lower Tithonian		150.8	145.5	148.15	150.8	149.033	149.917		Var Limestone
35262	PaleoDB	M. Carrano	Reptilia	Testudines	Eurysternidae	family	Eurysternidae		Eurysternum	37698			R. Benson	R. Benson		1093620	44046					body (3D)	M. Carrano	M. Carrano	9478	1972	Canjuers-Les Bessons quarry (micronatum biozone)	C. corallestris type site	France	Provence-Alpes-Côte d'Azur	Var	43.705	6.37315	34.73	15.55	Jurassic	Late/Upper Jurassic	Tithonian	Jurassic 6	Early/Lower Tithonian		150.8	145.5	148.15	150.8	149.033	149.917		Var Limestone
35289	Fossilworks	J. Alroy	Reptilia	Testudines	Bothremydidae	genus	Chedighaii		Chedighaii	131494		Bothremys	J. Alroy	E. Leckey	R. Benson	372840	9505					body (3D)	E. Leckey	R. Benson	9505	1986	Hannahatchee Creek ‘‘longwalk’’ outcrop		United States	Georgia	Stewart	32.1642	-85.0267	34.04	-56.7	Cretaceous	Late/Upper Cretaceous	Campanian	Cretaceous 7	Campanian		84.9	70.6	77.75			0		Blufftown
35290	Fossilworks	J. Alroy	Reptilia		Solemydidae	family	Solemydidae	cf.	Solemys	56006			J. Alroy	E. Leckey	M. Carrano	372854	9506					body (3D)	E. Leckey	R. Butler	9506	2001	Saint Foy	Sainte-Foy Saint-Foy	France	Herault		43.35	2.93333	34.52	3.41	Cretaceous	Late/Upper Cretaceous			Late/Upper Campanian	Early/Lower Maastrichtian	84.9	66.043	75.4715	74.9	68.05	71.475		Saint Foy
35360	Fossilworks	J. Alroy	Reptilia	Testudines	Adocidae	family	Adocidae		Adocus	37652			J. Alroy	J. Alroy	R. Butler	373607	9545					body (3D)	J. Alroy	M. Carrano	9545	2003	Las Aguilas		Mexico	Coahuila		25.5	-101.75	31.73	-76.31	Cretaceous	Late/Upper Cretaceous	Campanian	Cretaceous 7	Late/Upper Campanian		84.9	70.6	77.75	74.9	70.6	72.75	Difunta	Cerro del Pueblo
35360	Fossilworks	J. Alroy	Reptilia	Testudines	Compsemydidae	family	Compsemydidae		Compsemys	37641			P. Holroyd	P. Holroyd	M. Carrano	586613	17867					body (3D)	J. Alroy	M. Carrano	9545	2003	Las Aguilas		Mexico	Coahuila		25.5	-101.75	31.73	-76.31	Cretaceous	Late/Upper Cretaceous	Campanian	Cretaceous 7	Late/Upper Campanian		84.9	70.6	77.75	74.9	70.6	72.75	Difunta	Cerro del Pueblo
35360	Fossilworks	J. Alroy	Reptilia	Testudines	Baenidae	family	Baenidae		Neurankylus	37639		Chelonia	P. Holroyd	P. Holroyd		373608	17867	J. Alroy	J. Alroy	M. Carrano	9545	not a trace	J. Alroy	M. Carrano	9545	2003	Las Aguilas		Mexico	Coahuila		25.5	-101.75	31.73	-76.31	Cretaceous	Late/Upper Cretaceous	Campanian	Cretaceous 7	Late/Upper Campanian		84.9	70.6	77.75	74.9	70.6	72.75	Difunta	Cerro del Pueblo
35518	PaleoDB	M. Carrano	Reptilia	Testudines	Baenidae	genus	Thescelus		Thescelus	56158			M. Carrano	M. Carrano	R. Benson	376587	14442					body (3D)	M. Carrano	M. Carrano	53333	1905	west of Chaco Canyon, Ojo Alamo (AMNH)	Willow Wash, Kritosaurus navajovius type	United States	New Mexico	San Juan	36.2694	-108.167	43.55	-79.53	Cretaceous	Late/Upper Cretaceous	Campanian	Cretaceous 7	Late/Upper Campanian		84.9	70.6	77.75	74.9	70.6	72.75		Kirtland
35518	PaleoDB	M. Carrano	Reptilia	Testudines	Trionychidae	genus	Aspideretoides		Aspideretoides	288985		Aspideretes	R. Benson	R. Benson	R. Benson	1066440	14442					body (3D)	M. Carrano	M. Carrano	53333	1905	west of Chaco Canyon, Ojo Alamo (AMNH)	Willow Wash, Kritosaurus navajovius type	United States	New Mexico	San Juan	36.2694	-108.167	43.55	-79.53	Cretaceous	Late/Upper Cretaceous	Campanian	Cretaceous 7	Late/Upper Campanian		84.9	70.6	77.75	74.9	70.6	72.75		Kirtland
35518	PaleoDB	M. Carrano	Reptilia	Testudines	Trionychidae	genus	Aspideretoides		Aspideretoides	288985		Aspideretes	R. Benson	R. Benson	R. Benson	1066441	14442					body (3D)	M. Carrano	M. Carrano	53333	1905	west of Chaco Canyon, Ojo Alamo (AMNH)	Willow Wash, Kritosaurus navajovius type	United States	New Mexico	San Juan	36.2694	-108.167	43.55	-79.53	Cretaceous	Late/Upper Cretaceous	Campanian	Cretaceous 7	Late/Upper Campanian		84.9	70.6	77.75	74.9	70.6	72.75		Kirtland
35518	PaleoDB	M. Carrano	Reptilia	Testudines	Trionychidae	genus	Aspideretoides		Aspideretoides	288985		Aspideretes	R. Benson	R. Benson		1066442	14442					body (3D)	M. Carrano	M. Carrano	53333	1905	west of Chaco Canyon, Ojo Alamo (AMNH)	Willow Wash, Kritosaurus navajovius type	United States	New Mexico	San Juan	36.2694	-108.167	43.55	-79.53	Cretaceous	Late/Upper Cretaceous	Campanian	Cretaceous 7	Late/Upper Campanian		84.9	70.6	77.75	74.9	70.6	72.75		Kirtland
36144	PaleoDB	M. Carrano	Reptilia	Testudines	Adocidae	genus	Isanemys	n. gen.	Isanemys	156173			M. Carrano	M. Carrano	M. Carrano	973758	40000					body (3D)	M. Carrano	M. Carrano	13040	1983	Phu Kum Khao, K4	Kalasin site 4/K.4, Wat Sak Kawan, Wat Sakawan, Phu Kum Kao	Thailand	Kalasin	Sahat Sakhan	16.6799	103.575	15.43	113.31	Cretaceous	Early/Lower Cretaceous			Barremian	Aptian	130	112.6	121.3			0	Khorat	Sao Khua
36264	Fossilworks	J. Alroy	Reptilia	Testudines	Nanhsiungchelyidae	family	Nanhsiungchelyidae		Basilemys	37655			J. Alroy	E. Leckey	R. Butler	382117	9723					body (3D)	E. Leckey	R. Butler	9723	1982	Dinosaur Park pterosaur		Canada	Alberta		50.78	-111.5	58.09	-76.03	Cretaceous	Late/Upper Cretaceous	Campanian	Cretaceous 7	Late/Upper Campanian		84.9	70.6	77.75	74.9	70.6	72.75		Dinosaur Park
36367	Fossilworks	J. Alroy	Reptilia		Solemydidae	family	Solemydidae	aff.	Helochelydra	55586			P. Mannion	J. Tennant		1134925	46755					body (3D)	R. Whatley	M. Carrano	7241	1987	Pelejón-1 (PH)	Los Corrales del Pelejon, Teruel, Galve syncline, PH-I	Spain	Aragón	Teruel	40.6642	-0.868747	31.07	8.82	Cretaceous	Early/Lower Cretaceous	Hauterivian	Cretaceous 2	Late/Upper Hauterivian		136.4	130	133.2	133.2	130	131.6		El Castellar
36368	Fossilworks	J. Alroy	Reptilia	Testudines		genus	Galvechelone		Galvechelone	247704			R. Benson	R. Benson	J. Tennant	1074895	43066					body (3D)	R. Whatley	M. Carrano	7242	1984	Cerrada Roya (CRH)	Teruel, Galve syncline, Cerrada Roya-Mina, Cerrada Roya Mina, La Mina	Spain	Aragón	Teruel	40.6461	-0.879661	30.68	9.18	Cretaceous	Early/Lower Cretaceous	Barremian	Cretaceous 2	Early/Lower Barremian		130	125.45	127.725	130	127.5	128.75		Camarillas
36449	Fossilworks	J. Alroy	Reptilia	Testudines	Adocidae	family	Adocidae		Adocus	37652			J. Alroy	E. Leckey	R. Benson	382975	9765					body (3D)	E. Leckey	M. Carrano	9765	1978	Hogback South, MNA Locality A	Fruitland Formation vertebrates, UCMP V-72090, MNA #16, HW#24	United States	New Mexico	San Juan	36.4861	-108.486	43.83	-79.79	Cretaceous	Late/Upper Cretaceous	Campanian	Cretaceous 7	Late/Upper Campanian		84.9	70.6	77.75	74.9	70.6	72.75		Fruitland
36449	Fossilworks	J. Alroy	Reptilia	Testudines	Compsemydidae	family	Compsemydidae		Compsemys	37641			J. Alroy	E. Leckey	R. Benson	382976	9765					body (3D)	E. Leckey	M. Carrano	9765	1978	Hogback South, MNA Locality A	Fruitland Formation vertebrates, UCMP V-72090, MNA #16, HW#24	United States	New Mexico	San Juan	36.4861	-108.486	43.83	-79.79	Cretaceous	Late/Upper Cretaceous	Campanian	Cretaceous 7	Late/Upper Campanian		84.9	70.6	77.75	74.9	70.6	72.75		Fruitland
36449	Fossilworks	J. Alroy	Reptilia	Testudines	Nanhsiungchelyidae	family	Nanhsiungchelyidae	?	Basilemys	37655			J. Alroy	E. Leckey	R. Benson	382977	9765					body (3D)	E. Leckey	M. Carrano	9765	1978	Hogback South, MNA Locality A	Fruitland Formation vertebrates, UCMP V-72090, MNA #16, HW#24	United States	New Mexico	San Juan	36.4861	-108.486	43.83	-79.79	Cretaceous	Late/Upper Cretaceous	Campanian	Cretaceous 7	Late/Upper Campanian		84.9	70.6	77.75	74.9	70.6	72.75		Fruitland
36542	Fossilworks	J. Alroy	Reptilia	Testudines	Adocidae	family	Adocidae		Adocus	37652			J. Alroy	E. Leckey	E. Leckey	383927	9765					body (3D)	E. Leckey	M. Carrano	9765	1978	Hogback South, MNA Locality C	#93	United States	New Mexico	San Juan	36.4883	-108.535	43.84	-79.84	Cretaceous	Late/Upper Cretaceous	Campanian	Cretaceous 7	Late/Upper Campanian		84.9	70.6	77.75	74.9	70.6	72.75		Fruitland
36746	Fossilworks	J. Alroy	Reptilia	Testudines		genus	Toxochelys		Toxochelys	128338		Toxochelys	J. Alroy	E. Leckey		385666	9799					body (3D)	E. Leckey	E. Leckey	9799	1968	Thornhill, Vermilion River Formation		Canada	Manitoba		49	-98	53.11	-62	Cretaceous	Late/Upper Cretaceous	Campanian	Cretaceous 7	Campanian		84.9	70.6	77.75			0		Vermilion River
36948	Fossilworks	J. Alroy	Reptilia	Testudines		unranked clade	Pancheloniidae		Euclastes	67331		Osteopygis	P. Mannion	P. Mannion		386880	45846	J. Alroy	E. Leckey		9880	body (3D)	E. Leckey	M. Carrano	9880	1986	Lirquen		Chile		Concepcion	-36.7031	-72.9722	-38.7	-60.86	Cretaceous	Late/Upper Cretaceous	Maastrichtian	Cretaceous 8	Late/Upper Maastrichtian		70.6	66.043	68.3215	68.05	65.5	66.775		Quiriquina
37021	PaleoDB	M. Carrano	Reptilia	Testudines	Dermatemydidae	genus	Lindholmemys		Lindholmemys	235913			R. Benson	R. Benson		1042325	41747					body (3D)	M. Carrano	M. Carrano	9899	1972	Shiregin Gashoon sites	Sheeregeen Gachoon, Polish-Mongolian Palaeontological Expedition	Mongolia	Omnogov		43.9389	101.332	45.16	91.86	Cretaceous	Late/Upper Cretaceous			Cenomanian	Turonian	99.7	89.3	94.5			0		Sheeregeen Gashoon
37021	PaleoDB	M. Carrano	Reptilia	Testudines	Dermatemydidae	genus	Lindholmemys		Lindholmemys	235913		Testudines	R. Benson	R. Benson		387404	41747	M. Carrano	M. Carrano	R. Benson	9899	not a trace	M. Carrano	M. Carrano	9899	1972	Shiregin Gashoon sites	Sheeregeen Gachoon, Polish-Mongolian Palaeontological Expedition	Mongolia	Omnogov		43.9389	101.332	45.16	91.86	Cretaceous	Late/Upper Cretaceous			Cenomanian	Turonian	99.7	89.3	94.5			0		Sheeregeen Gashoon
37022	PaleoDB	M. Carrano	Reptilia	Testudines	Lindholmemydidae	genus	Mongolemys		Mongolemys	57303			R. Benson	R. Benson		1046737	10450					body (3D)	M. Carrano	M. Clapham	9899	1972	southern and eastern Nemegt Basin	Polish-Mongolian Palaeontological Expedition, Nemegtu	Mongolia	Omnogov		43.4917	101.275	40.74	90.8	Cretaceous	Late/Upper Cretaceous	Campanian	Cretaceous 7	Campanian		84.9	70.6	77.75			0		Barun Goyot
37039	Fossilworks	J. Alroy	Reptilia	Testudines	Chelidae	genus	Yaminuechelys	n. gen.	Yaminuechelys	56736			J. Alroy	E. Leckey	R. Benson	387516	9919					not a trace	E. Leckey	M. Carrano	9919	2001	Yaminue Creek, Cerro Blanco (mudstone)		Argentina	Río Negro		-40.7325	-67.17	-43.57	-52.96	Cretaceous	Late/Upper Cretaceous			Late/Upper Campanian	Early/Lower Maastrichtian	84.9	66.043	75.4715	74.9	68.05	71.475		Allen
37184	Fossilworks	J. Alroy	Reptilia	Testudines	Nanhsiungchelyidae	family	Nanhsiungchelyidae	?	Basilemys	37655			J. Alroy	R. Whatley	M. Carrano	389067	5757					body (3D)	R. Whatley	P. Mannion	5757	1995	Ukhaa Tolgod (AMNH)		Mongolia	Omnogov Aimak		43.6644	100.902	40.91	90.01	Cretaceous	Late/Upper Cretaceous			Campanian	Maastrichtian	84.9	66.043	75.4715			0		Djadokhta
37199	Fossilworks	J. Alroy	Reptilia	Testudines	Bothremydidae	genus	Polysternon		Polysternon	131478			J. Alroy	E. Leckey		388966	9559					body (3D)	E. Leckey	M. Carrano	9512	1999	Laño L2		Spain	Castilla y Leon	Burgos	42.6646	-2.63451	33.04	-0.09	Cretaceous	Late/Upper Cretaceous	Campanian	Cretaceous 7	Late/Upper Campanian		84.9	70.6	77.75	74.9	70.6	72.75		Vitoria
37199	Fossilworks	J. Alroy	Reptilia	Testudines	Bothremydidae	tribe	Bothremydini	?	Elochelys	131466			J. Alroy	E. Leckey		388967	9559					not a trace	E. Leckey	M. Carrano	9512	1999	Laño L2		Spain	Castilla y Leon	Burgos	42.6646	-2.63451	33.04	-0.09	Cretaceous	Late/Upper Cretaceous	Campanian	Cretaceous 7	Late/Upper Campanian		84.9	70.6	77.75	74.9	70.6	72.75		Vitoria
37596	ETE	E. Fara	Reptilia	Testudines		genus	Xinjiangchelys		Xinjiangchelys	235645			E. Fara	E. Fara	R. Butler	391666	10054					body (3D)	E. Fara	M. Carrano	10054	1991	Locality FTA-30, Sarykamyshsay, Naryn River, Fergana, near Tashkumyr	Tash-Kumyr, Tash-Komur, Tash-Komuer, Taskumyr	Kyrgyzstan	Jalal-Abad		41.3344	72.2458	40.92	76.29	Jurassic	Middle Jurassic	Callovian	Jurassic 5	Callovian		164.7	161.2	162.95			0		Balabansai
37596	ETE	E. Fara	Reptilia	Testudines	Toxochelyidae	genus	Toxocheloides		Toxocheloides	238132			R. Benson	R. Benson		1045199	41931					body (3D)	E. Fara	M. Carrano	10054	1991	Locality FTA-30, Sarykamyshsay, Naryn River, Fergana, near Tashkumyr	Tash-Kumyr, Tash-Komur, Tash-Komuer, Taskumyr	Kyrgyzstan	Jalal-Abad		41.3344	72.2458	40.92	76.29	Jurassic	Middle Jurassic	Callovian	Jurassic 5	Callovian		164.7	161.2	162.95			0		Balabansai
37596	ETE	E. Fara	Reptilia	Testudines	Plesiochelyidae	family	Plesiochelyidae		Plesiochelys	36361			R. Benson	R. Benson		1045200	41931					body (3D)	E. Fara	M. Carrano	10054	1991	Locality FTA-30, Sarykamyshsay, Naryn River, Fergana, near Tashkumyr	Tash-Kumyr, Tash-Komur, Tash-Komuer, Taskumyr	Kyrgyzstan	Jalal-Abad		41.3344	72.2458	40.92	76.29	Jurassic	Middle Jurassic	Callovian	Jurassic 5	Callovian		164.7	161.2	162.95			0		Balabansai
37596	ETE	E. Fara	Reptilia	Testudines		genus	Xinjiangchelys		Xinjiangchelys	235646			R. Benson	R. Benson		1045201	41932					body (3D)	E. Fara	M. Carrano	10054	1991	Locality FTA-30, Sarykamyshsay, Naryn River, Fergana, near Tashkumyr	Tash-Kumyr, Tash-Komur, Tash-Komuer, Taskumyr	Kyrgyzstan	Jalal-Abad		41.3344	72.2458	40.92	76.29	Jurassic	Middle Jurassic	Callovian	Jurassic 5	Callovian		164.7	161.2	162.95			0		Balabansai
37597	PaleoDB	E. Fara	Reptilia	Testudines		genus	Xinjiangchelys		Xinjiangchelys	235645			E. Fara	E. Fara		391690	10054					body (3D)	E. Fara	M. Carrano	10054	1991	Locality FBX 7, Uurusay Valley, Naryn River, Fergana, near Tashkumyr		Kyrgyzstan	Jalal-Abad		41.25	72.1667	40.82	76.28	Jurassic	Middle Jurassic	Callovian	Jurassic 5	Callovian		164.7	161.2	162.95			0		Balabansai
37811	ETE	M. Carrano	Reptilia	Testudines	Lindholmemydidae	genus	Amuremys		Amuremys	197957		Aspideretes	M. Carrano	M. Carrano		973843	25545					body (3D)	M. Carrano	M. Carrano	14374	1973	Jiayin	Belye Kruchi, Longgushan, Longguchan, White Cliffs	China	Heilongjiang	Jiayin	48.8833	130.45	51.12	117.32	Cretaceous	Late/Upper Cretaceous	Maastrichtian	Cretaceous 8	Late/Upper Maastrichtian		70.6	66.043	68.3215	68.05	65.5	66.775	Jiayin	Yuliangze
38020	PaleoDB	M. Carrano	Reptilia	Testudines	Adocidae	family	Adocidae		Adocus	37652			M. Carrano	M. Carrano	M. Carrano	395208	10133					body (3D)	M. Carrano	M. Carrano	10135	2000	Kitadani Dinosaur Quarry (lower, BB I)	Bonebed I, Katsuyama	Japan	Fukui	Katsuyama	36.1167	136.55	46.46	138.05	Cretaceous	Early/Lower Cretaceous	Barremian	Cretaceous 2	Barremian		130	125.45	127.725			0	Tetori	Kitadani
38020	PaleoDB	M. Carrano	Reptilia	Testudines	Nanhsiungchelyidae	family	Nanhsiungchelyidae		Basilemys	37655			M. Carrano	M. Carrano	M. Carrano	395209	10133					body (3D)	M. Carrano	M. Carrano	10135	2000	Kitadani Dinosaur Quarry (lower, BB I)	Bonebed I, Katsuyama	Japan	Fukui	Katsuyama	36.1167	136.55	46.46	138.05	Cretaceous	Early/Lower Cretaceous	Barremian	Cretaceous 2	Barremian		130	125.45	127.725			0	Tetori	Kitadani
38134	PaleoDB	M. Carrano	Reptilia	Testudines	Lindholmemydidae	genus	Amuremys		Amuremys	197957			P. Holroyd	P. Holroyd	M. Carrano	580572	17568					body (3D)	M. Carrano	M. Carrano	43271	2003	Kundur, Amur region		Russian Federation	Amur	Yevrey	49.0828	130.859	51.38	117.66	Cretaceous	Late/Upper Cretaceous	Maastrichtian	Cretaceous 8	Late/Upper Maastrichtian		70.6	66.043	68.3215	68.05	65.5	66.775	Tsagayan	Udurchukan
38530	PaleoDB	M. Carrano	Reptilia			genus	Chubutemys		Chubutemys	113307			P. Holroyd	P. Holroyd	M. Carrano	717338	26061					not a trace	M. Carrano	M. Carrano	10337	1998	Turtle Town, Cerro Barcino		Argentina	Chubut		-43.7833	-68.9167	-44.68	-35.4	Cretaceous	Early/Lower Cretaceous	Aptian	Cretaceous 3	Aptian		125.45	112.6	119.025			0	Chubut	Cerro Barcino
38534	PaleoDB	M. Carrano	Reptilia			genus	Otwayemys		Otwayemys	235568		Testudines	R. Benson	R. Benson	R. Benson	401702	41668	M. Carrano	M. Carrano	R. Benson	19908	not a trace	M. Carrano	R. Butler	19908	1988	Dinosaur Cove East		Australia	Victoria		-38.7814	143.404	-76.06	111.72	Cretaceous	Early/Lower Cretaceous			Late/Upper Aptian	Early/Lower Albian	122.46	109	115.73	118.5	107.867	113.183	Otway	Eumeralla
38537	PaleoDB	M. Carrano	Reptilia			genus	Otwayemys		Otwayemys	235568		Testudines	R. Benson	R. Benson		401708	41668	M. Carrano	M. Carrano	R. Benson	19908	not a trace	M. Carrano	R. Benson	19908	1988	Dinosaur Cove West		Australia	Victoria		-38.7814	143.403	-76.05	111.72	Cretaceous	Early/Lower Cretaceous			Late/Upper Aptian	Early/Lower Albian	122.46	109	115.73	118.5	107.867	113.183	Otway	Eumeralla
38542	PaleoDB	M. Carrano	Reptilia			genus	Otwayemys	n. gen.	Otwayemys	235568		Testudines	R. Benson	R. Benson		401731	41668	M. Carrano	M. Carrano	R. Benson	19908	not a trace	M. Carrano	R. Benson	19908	1988	Slippery Rock (=Slippery Rocks), Dinosaur Cove		Australia	Victoria		-36.6981	143.404	-74.13	114.79	Cretaceous	Early/Lower Cretaceous			Late/Upper Aptian	Early/Lower Albian	122.46	109	115.73	118.5	107.867	113.183	Otway	Eumeralla
38705	PaleoDB	M. Carrano	Reptilia	Testudines	Lindholmemydidae	genus	Mongolemys	n. gen.	Mongolemys	57303			M. Carrano	M. Carrano	R. Benson	404748	10450					body (3D)	M. Carrano	M. Carrano	9901	1965	Tsagan Hushu, turtle sites [PMPE]	Polish-Mongolian Palaeontological Expedition 2, Tsagan Ula, Tsagan Khushu	Mongolia	Omnogov		43.4792	100.367	40.64	89.57	Cretaceous	Late/Upper Cretaceous			Campanian	Maastrichtian	84.9	66.043	75.4715			0		Nemegt
38705	PaleoDB	M. Carrano	Reptilia	Testudines	Trionychidae	genus	Trionyx		Trionyx	289016		Trionyx	P. Mannion	J. Tennant		404749	50209	M. Carrano	M. Carrano	J. Tennant	10450	body (3D)	M. Carrano	M. Carrano	9901	1965	Tsagan Hushu, turtle sites [PMPE]	Polish-Mongolian Palaeontological Expedition 2, Tsagan Ula, Tsagan Khushu	Mongolia	Omnogov		43.4792	100.367	40.64	89.57	Cretaceous	Late/Upper Cretaceous			Campanian	Maastrichtian	84.9	66.043	75.4715			0		Nemegt
38720	Fossilworks	J. Alroy	Reptilia	Testudines		genus	Prionochelys		Prionochelys	128359			M. Uhen	M. Uhen		768025	787					not a trace	S. Kuemmell	M. Carrano	10412	1995	Smoky Hill breaks		United States	Kansas	Gove	38.95	-100.483	40.64	-66.19	Cretaceous	Late/Upper Cretaceous		Cretaceous 6	Turonian	Santonian	94.3	84.9	89.6			0	Colorado	Niobrara
38721	Fossilworks	J. Alroy	Reptilia	Testudines	Cheloniidae	genus	Ctenochelys		Ctenochelys	128355		Toxochelys	M. Carrano	M. Carrano		1264131	54901					body (3D)	S. Kuemmell	M. Carrano	54901	1905	Gove County (PROXY)		United States	Kansas	Gove	38.95	-100.483	40.64	-66.19	Cretaceous	Late/Upper Cretaceous		Cretaceous 6	Turonian	Santonian	94.3	84.9	89.6			0	Colorado	Niobrara
38911	PaleoDB	M. Carrano	Reptilia	Testudines		unranked clade	Podocnemidera		Platycheloides	85259			M. Carrano	M. Carrano		405429	5789					body (3D)	M. Carrano	P. Mannion	5789	1990	CD-2, Mwakasyunguti		Malawi	Northern		-10.2833	34.025	-31.86	15.25	Cretaceous	Early/Lower Cretaceous	Aptian	Cretaceous 3	Aptian		125.45	112.6	119.025			0	Lupata	Dinosaur Beds
38952	ETE	M. Carrano	Reptilia	Testudines	Chelidae	genus	Prochelidella	n. gen.	Prochelidella	81426			R. Benson	R. Benson		1046110	17570					body (3D)	M. Carrano	R. Benson	30646	1984	6 km north of Estancia "Ocho Hermanos"		Argentina	Chubut	Sarmiento	-45.3167	-69.6167	-51.86	-47.31	Cretaceous	Late/Upper Cretaceous			Late/Upper Cenomanian	Early/Lower Turonian	99.7	89.3	94.5	95.533	92.1	93.8165	Chubut	Bajo Barreal
38952	ETE	M. Carrano	Reptilia	Testudines	Chelidae	genus	Bonapartemys	n. gen.	Bonapartemys	81424		Pelomedusidae	R. Benson	R. Benson		488655	17570	M. Carrano	M. Carrano	J. Tennant	30646	not a trace	M. Carrano	R. Benson	30646	1984	6 km north of Estancia "Ocho Hermanos"		Argentina	Chubut	Sarmiento	-45.3167	-69.6167	-51.86	-47.31	Cretaceous	Late/Upper Cretaceous			Late/Upper Cenomanian	Early/Lower Turonian	99.7	89.3	94.5	95.533	92.1	93.8165	Chubut	Bajo Barreal
39231	ETE	M. Carrano	Reptilia	Testudines	Adocidae	genus	Adocus		Adocus	82835			D. Nicholson	D. Nicholson		1194265	50161					body (3D)	M. Carrano	M. Carrano	18513	1930	south branch, Meyers Creek	P. fenestratus type site	United States	New Mexico	San Juan	36.1861	-107.889	43.41	-79.26	Cretaceous	Late/Upper Cretaceous	Campanian	Cretaceous 7	Late/Upper Campanian		84.9	70.6	77.75			0		Kirtland
39253	ETE	M. Carrano	Reptilia	Testudines	Pleurosternidae	genus	Glyptops		Glyptops	65858			M. Carrano	M. Carrano	M. Carrano	408072	10606					body (3D)	M. Carrano	M. Carrano	7814	1879	Quarry 13, Como Bluff (YPM)	WY-46	United States	Wyoming	Albany	41.9077	-105.963	37.46	-52.13	Jurassic	Late/Upper Jurassic			Kimmeridgian	Tithonian	155.7	145.5	150.6			0		Morrison
39266	PaleoDB	M. Carrano	Reptilia	Testudines		genus	Sokatra	n. gen.	Sokatra	211899			P. Mannion	P. Mannion	P. Mannion	1006364	39063					body (3D)	M. Carrano	M. Carrano	10611	1997	MAD93-35 (SUNY)		Madagascar	Mahajanga		-15.9028	46.5786	-30.06	38.34	Cretaceous	Late/Upper Cretaceous	Maastrichtian	Cretaceous 8	Maastrichtian		70.6	66.043	68.3215			0		Maevarano
39266	PaleoDB	M. Carrano	Reptilia	Testudines		unranked clade	Podocnemidae	cf.	Erymnochelys	239572			R. Benson	R. Benson		1049767	42114					body (3D)	M. Carrano	M. Carrano	10611	1997	MAD93-35 (SUNY)		Madagascar	Mahajanga		-15.9028	46.5786	-30.06	38.34	Cretaceous	Late/Upper Cretaceous	Maastrichtian	Cretaceous 8	Maastrichtian		70.6	66.043	68.3215			0		Maevarano
39370	ETE	M. Carrano	Reptilia	Testudines	Pleurosternidae	genus	Glyptops		Glyptops	65858			D. Nicholson	D. Nicholson		1319236	58548					body (3D)	M. Carrano	M. Carrano	7814	1879	Quarry 12, Como Bluff (YPM)	Robber's Roost, WY-29	United States	Wyoming	Carbon	41.8825	-106.107	37.45	-52.27	Jurassic	Late/Upper Jurassic			Kimmeridgian	Tithonian	155.7	145.5	150.6			0		Morrison
39370	ETE	M. Carrano	Reptilia	Testudines	Pleurosternidae	family	Pleurosternidae	cf.	Glyptops	37625		Chelonia	M. Carrano	M. Carrano		408859	17535	M. Carrano	M. Carrano	D. Nicholson	10618	not a trace	M. Carrano	M. Carrano	7814	1879	Quarry 12, Como Bluff (YPM)	Robber's Roost, WY-29	United States	Wyoming	Carbon	41.8825	-106.107	37.45	-52.27	Jurassic	Late/Upper Jurassic			Kimmeridgian	Tithonian	155.7	145.5	150.6			0		Morrison
39412	PaleoDB	M. Carrano	Reptilia	Testudines		genus	Uluops	n. gen.	Uluops	57643			M. Carrano	M. Carrano	M. Carrano	409304	10651					body (3D)	M. Carrano	M. Carrano	10638	1990	Main Breakfast Bench Quarry	WY-24	United States	Wyoming	Albany	41.8786	-105.886	37.71	-52.49	Jurassic	Late/Upper Jurassic	Tithonian	Jurassic 6	Tithonian		150.8	145.5	148.15			0		Morrison
39426	PaleoDB	M. Carrano	Reptilia	Testudines	Pleurosternidae	genus	Glyptops		Glyptops	65858			M. Carrano	M. Carrano		409352	10663					body (3D)	M. Carrano	M. Carrano	10663	1981	Quarry 9, Pit A (AMNH/YPM)		United States	Wyoming	Albany	41.8931	-106.002	37.45	-52.17	Jurassic	Late/Upper Jurassic			Kimmeridgian	Tithonian	155.7	145.5	150.6			0		Morrison
39427	PaleoDB	M. Carrano	Reptilia	Testudines	Pleurosternidae	genus	Glyptops		Glyptops	65858			M. Carrano	M. Carrano	M. Carrano	409371	10663					body (3D)	M. Carrano	M. Carrano	10663	1981	Chuck's Prospect (AMNH-YPM)		United States	Wyoming	Albany	41.995	-106.798	37.67	-52.87	Jurassic	Late/Upper Jurassic			Kimmeridgian	Tithonian	155.7	145.5	150.6			0		Morrison
39428	PaleoDB	M. Carrano	Reptilia	Testudines	Pleurosternidae	genus	Glyptops		Glyptops	65858			M. Carrano	M. Carrano	M. Carrano	409382	10663					body (3D)	M. Carrano	J. Tennant	10663	1981	Dead Rabbit Hill (AMNH-YPM)		United States	Wyoming	Albany	41.8931	-106.216	37.48	-52.36	Jurassic	Late/Upper Jurassic			Kimmeridgian	Tithonian	155.7	145.5	150.6			0		Morrison
39429	PaleoDB	M. Carrano	Reptilia	Testudines	Pleurosternidae	genus	Dinochelys		Dinochelys	253384			M. Carrano	M. Carrano	M. Carrano	409383	10663					body (3D)	M. Carrano	M. Carrano	10663	1981	Delta T (AMNH-YPM)		United States	Wyoming	Albany	41.8931	-106.216	37.78	-52.79	Jurassic	Late/Upper Jurassic	Tithonian	Jurassic 6	Tithonian		150.8	145.5	148.15			0		Morrison
39431	ETE	M. Carrano	Reptilia	Testudines	Pleurosternidae	genus	Glyptops		Glyptops	65858			M. Carrano	M. Carrano		409417	10663					body (3D)	M. Carrano	M. Carrano	10663	1981	Quarry 9, producing layer (AMNH-YPM)		United States	Wyoming	Albany	41.8931	-106	37.45	-52.17	Jurassic	Late/Upper Jurassic			Kimmeridgian	Tithonian	155.7	145.5	150.6			0		Morrison
39431	ETE	M. Carrano	Reptilia	Testudines	Pleurosternidae	genus	Dinochelys		Dinochelys	253384			M. Carrano	M. Carrano		409418	10663					body (3D)	M. Carrano	M. Carrano	10663	1981	Quarry 9, producing layer (AMNH-YPM)		United States	Wyoming	Albany	41.8931	-106	37.45	-52.17	Jurassic	Late/Upper Jurassic			Kimmeridgian	Tithonian	155.7	145.5	150.6			0		Morrison
39660	ETE	M. Carrano	Reptilia	Testudines	Adocidae	family	Adocidae		Adocus	37652			M. Carrano	M. Carrano	D. Nicholson	410623	10742					body (3D)	M. Carrano	M. Carrano	10742	1992	Wakinosaurus type, Sengokukyo		Japan	Fukuoka	Kurate	33.6958	130.641	42.65	132.3	Cretaceous	Early/Lower Cretaceous		Cretaceous 2	Hauterivian	Barremian	136.4	125.45	130.925			0	Kwanmon	Sengoku
39680	PaleoDB	M. Carrano	Reptilia	Testudines		unranked clade	Sinemydidae		Kirgizemys	105421			M. Carrano	M. Carrano	M. Carrano	410866	40059					body (3D)	M. Carrano	M. Carrano	14374	1973	Shestakovo-1		Russian Federation	Kemerovo		55.9033	87.9578	54.19	84.6	Cretaceous	Early/Lower Cretaceous			Barremian	Aptian	130	112.6	121.3			0		Ilek
45087	PaleoDB	M. Carrano	Reptilia		Meiolaniidae	family	Meiolaniidae	cf.	Niolamia	37645		Niolamia	R. Benson	R. Benson		457563	42415	M. Carrano	M. Carrano	J. Tennant	11739	body (3D)	M. Carrano	J. Tennant	13925	1984	Los Alamitos vertebrates, middle section	Los Alamitos vertebrates, middle section - green-coloured bed (mammals)	Argentina	Río Negro		-42.1333	-66.3333	-45.03	-52.31	Cretaceous	Late/Upper Cretaceous			Campanian	Early/Lower Maastrichtian	84.9	66.043	75.4715			0		Los Alamitos
45087	PaleoDB	M. Carrano	Reptilia	Testudines	Chelidae	genus	Palaeophrynops	n. gen.	Palaeophrynops	81428		Chelidae	R. Benson	R. Benson		457564	17570	M. Carrano	M. Carrano	J. Tennant	11739	not a trace	M. Carrano	J. Tennant	13925	1984	Los Alamitos vertebrates, middle section	Los Alamitos vertebrates, middle section - green-coloured bed (mammals)	Argentina	Río Negro		-42.1333	-66.3333	-45.03	-52.31	Cretaceous	Late/Upper Cretaceous			Campanian	Early/Lower Maastrichtian	84.9	66.043	75.4715			0		Los Alamitos
45090	ETE	M. Carrano	Reptilia	Testudines	Nanhsiungchelyidae	genus	Zangerlia		Zangerlia	120459	?	Basilemys	M. Carrano	M. Carrano		745087	26862	M. Carrano	M. Carrano	M. Carrano	5757	body (3D)	M. Carrano	T. Cleary	14724	1994	Xanadu, Ukhaa Tolgod (MAS-AMNH)	sublocality 7	Mongolia	Omnogov	Gurvan Tes	43.6644	100.902	40.86	90.25	Cretaceous	Late/Upper Cretaceous	Campanian	Cretaceous 7	Late/Upper Campanian		84.9	70.6	77.75	74.9	70.6	72.75		Djadokhta
45099	PaleoDB	M. Carrano	Reptilia	Testudines	Nanhsiungchelyidae	genus	Basilemys		Basilemys	67765			M. Carrano	M. Carrano	M. Carrano	458122	11749					body (3D)	M. Carrano	M. Carrano	11749	2002	PTRM V89004, Doaks Butte		United States	North Dakota	Bowman	45.9488	-103.962	52.32	-76.97	Cretaceous	Late/Upper Cretaceous	Maastrichtian	Cretaceous 8	Maastrichtian		70.6	66.043	68.3215			0		Hell Creek
45099	PaleoDB	M. Carrano	Reptilia	Testudines	Compsemydidae	genus	Compsemys		Compsemys	63644			M. Carrano	M. Carrano	M. Carrano	458124	11749					body (3D)	M. Carrano	M. Carrano	11749	2002	PTRM V89004, Doaks Butte		United States	North Dakota	Bowman	45.9488	-103.962	52.32	-76.97	Cretaceous	Late/Upper Cretaceous	Maastrichtian	Cretaceous 8	Maastrichtian		70.6	66.043	68.3215			0		Hell Creek
45099	PaleoDB	M. Carrano	Reptilia	Testudines	Trionychidae	genus	Helopanoplia		Helopanoplia	67667			M. Carrano	M. Carrano	M. Carrano	458125	11749					not a trace	M. Carrano	M. Carrano	11749	2002	PTRM V89004, Doaks Butte		United States	North Dakota	Bowman	45.9488	-103.962	52.32	-76.97	Cretaceous	Late/Upper Cretaceous	Maastrichtian	Cretaceous 8	Maastrichtian		70.6	66.043	68.3215			0		Hell Creek
45099	PaleoDB	M. Carrano	Reptilia	Testudines	Baenidae	subfamily	Palatobaeninae		Plesiobaena	37634			M. Carrano	M. Carrano	M. Carrano	458126	11749					body (3D)	M. Carrano	M. Carrano	11749	2002	PTRM V89004, Doaks Butte		United States	North Dakota	Bowman	45.9488	-103.962	52.32	-76.97	Cretaceous	Late/Upper Cretaceous	Maastrichtian	Cretaceous 8	Maastrichtian		70.6	66.043	68.3215			0		Hell Creek
45099	PaleoDB	M. Carrano	Reptilia	Testudines	Baenidae	subfamily	Eubaeninae		Boremys	37638			R. Benson	R. Benson	R. Benson	1045211	41937					body (3D)	M. Carrano	M. Carrano	11749	2002	PTRM V89004, Doaks Butte		United States	North Dakota	Bowman	45.9488	-103.962	52.32	-76.97	Cretaceous	Late/Upper Cretaceous	Maastrichtian	Cretaceous 8	Maastrichtian		70.6	66.043	68.3215			0		Hell Creek
45102	ETE	M. Carrano	Reptilia	Testudines	Baenidae	subfamily	Eubaeninae		Boremys	37638			R. Benson	R. Benson		1045215	41937					body (3D)	M. Carrano	M. Carrano	11749	2002	PTRM V89003		United States	North Dakota	Bowman	45.9777	-103.754	52.31	-76.73	Cretaceous	Late/Upper Cretaceous	Maastrichtian	Cretaceous 8	Maastrichtian		70.6	66.043	68.3215			0		Hell Creek
45109	ETE	M. Carrano	Reptilia	Testudines	Adocidae	family	Adocidae		Adocus	37652			M. Carrano	M. Carrano	M. Carrano	458058	11749					body (3D)	M. Carrano	M. Carrano	11749	2002	PTRM V88018, Mud Buttes		United States	North Dakota	Bowman	46.264	-103.767	52.59	-76.6	Cretaceous	Late/Upper Cretaceous	Maastrichtian	Cretaceous 8	Maastrichtian		70.6	66.043	68.3215			0		Hell Creek
45109	ETE	M. Carrano	Reptilia	Testudines	Compsemydidae	genus	Compsemys		Compsemys	63644			M. Carrano	M. Carrano	M. Carrano	458061	11749					body (3D)	M. Carrano	M. Carrano	11749	2002	PTRM V88018, Mud Buttes		United States	North Dakota	Bowman	46.264	-103.767	52.59	-76.6	Cretaceous	Late/Upper Cretaceous	Maastrichtian	Cretaceous 8	Maastrichtian		70.6	66.043	68.3215			0		Hell Creek
45109	ETE	M. Carrano	Reptilia	Testudines	Baenidae	genus	Plesiobaena		Plesiobaena	67312			M. Carrano	M. Carrano	M. Carrano	458062	11749					body (3D)	M. Carrano	M. Carrano	11749	2002	PTRM V88018, Mud Buttes		United States	North Dakota	Bowman	46.264	-103.767	52.59	-76.6	Cretaceous	Late/Upper Cretaceous	Maastrichtian	Cretaceous 8	Maastrichtian		70.6	66.043	68.3215			0		Hell Creek
45110	ETE	M. Carrano	Reptilia	Testudines	Compsemydidae	genus	Compsemys		Compsemys	63644			M. Carrano	M. Carrano	M. Carrano	458048	11749					body (3D)	M. Carrano	M. Carrano	11749	2002	PTRM V88019, Mud Buttes		United States	North Dakota	Bowman	46.264	-103.767	52.59	-76.6	Cretaceous	Late/Upper Cretaceous	Maastrichtian	Cretaceous 8	Maastrichtian		70.6	66.043	68.3215			0		Hell Creek
45111	ETE	M. Carrano	Reptilia	Testudines	Adocidae	family	Adocidae		Adocus	37652			M. Carrano	M. Carrano	M. Carrano	458033	11749					body (3D)	M. Carrano	M. Carrano	11749	2002	PTRM V87012, Mud Buttes		United States	North Dakota	Bowman	46.264	-103.767	52.59	-76.6	Cretaceous	Late/Upper Cretaceous	Maastrichtian	Cretaceous 8	Maastrichtian		70.6	66.043	68.3215			0		Hell Creek
45111	ETE	M. Carrano	Reptilia	Testudines	Compsemydidae	genus	Compsemys		Compsemys	63644			M. Carrano	M. Carrano	M. Carrano	458036	11749					body (3D)	M. Carrano	M. Carrano	11749	2002	PTRM V87012, Mud Buttes		United States	North Dakota	Bowman	46.264	-103.767	52.59	-76.6	Cretaceous	Late/Upper Cretaceous	Maastrichtian	Cretaceous 8	Maastrichtian		70.6	66.043	68.3215			0		Hell Creek
45111	ETE	M. Carrano	Reptilia	Testudines	Trionychidae	genus	Helopanoplia		Helopanoplia	67667			M. Carrano	M. Carrano	M. Carrano	458037	11749					not a trace	M. Carrano	M. Carrano	11749	2002	PTRM V87012, Mud Buttes		United States	North Dakota	Bowman	46.264	-103.767	52.59	-76.6	Cretaceous	Late/Upper Cretaceous	Maastrichtian	Cretaceous 8	Maastrichtian		70.6	66.043	68.3215			0		Hell Creek
45114	ETE	M. Carrano	Reptilia	Testudines	Compsemydidae	genus	Compsemys		Compsemys	63644			M. Carrano	M. Carrano	M. Carrano	457924	11749					body (3D)	M. Carrano	M. Carrano	11749	2002	PTRM V88020, Mud Buttes		United States	North Dakota	Bowman	46.264	-103.767	52.59	-76.6	Cretaceous	Late/Upper Cretaceous	Maastrichtian	Cretaceous 8	Maastrichtian		70.6	66.043	68.3215			0		Hell Creek
45117	ETE	M. Carrano	Reptilia	Testudines	Compsemydidae	genus	Compsemys		Compsemys	63644			M. Carrano	M. Carrano		820685	11749					body (3D)	M. Carrano	M. Carrano	11749	2002	PTRM V88013, Mud Buttes		United States	North Dakota	Bowman	46.264	-103.767	52.59	-76.6	Cretaceous	Late/Upper Cretaceous	Maastrichtian	Cretaceous 8	Maastrichtian		70.6	66.043	68.3215			0		Hell Creek
45117	ETE	M. Carrano	Reptilia	Testudines	Adocidae	family	Adocidae		Adocus	37652			M. Carrano	M. Carrano		820686	11749					body (3D)	M. Carrano	M. Carrano	11749	2002	PTRM V88013, Mud Buttes		United States	North Dakota	Bowman	46.264	-103.767	52.59	-76.6	Cretaceous	Late/Upper Cretaceous	Maastrichtian	Cretaceous 8	Maastrichtian		70.6	66.043	68.3215			0		Hell Creek
45118	ETE	M. Carrano	Reptilia	Testudines	Baenidae	genus	Plesiobaena		Plesiobaena	67312			M. Carrano	M. Carrano	M. Carrano	457940	11749					body (3D)	M. Carrano	M. Carrano	11749	2002	PTRM V88004, Mud Buttes		United States	North Dakota	Bowman	46.264	-103.767	52.59	-76.6	Cretaceous	Late/Upper Cretaceous	Maastrichtian	Cretaceous 8	Maastrichtian		70.6	66.043	68.3215			0		Hell Creek
45118	ETE	M. Carrano	Reptilia	Testudines	Adocidae	family	Adocidae		Adocus	37652			M. Carrano	M. Carrano		820678	11749					body (3D)	M. Carrano	M. Carrano	11749	2002	PTRM V88004, Mud Buttes		United States	North Dakota	Bowman	46.264	-103.767	52.59	-76.6	Cretaceous	Late/Upper Cretaceous	Maastrichtian	Cretaceous 8	Maastrichtian		70.6	66.043	68.3215			0		Hell Creek
45118	ETE	M. Carrano	Reptilia	Testudines	Nanhsiungchelyidae	genus	Basilemys		Basilemys	67765			M. Carrano	M. Carrano		820679	11749					body (3D)	M. Carrano	M. Carrano	11749	2002	PTRM V88004, Mud Buttes		United States	North Dakota	Bowman	46.264	-103.767	52.59	-76.6	Cretaceous	Late/Upper Cretaceous	Maastrichtian	Cretaceous 8	Maastrichtian		70.6	66.043	68.3215			0		Hell Creek
45118	ETE	M. Carrano	Reptilia	Testudines	Compsemydidae	genus	Compsemys		Compsemys	63644			M. Carrano	M. Carrano		820681	11749					body (3D)	M. Carrano	M. Carrano	11749	2002	PTRM V88004, Mud Buttes		United States	North Dakota	Bowman	46.264	-103.767	52.59	-76.6	Cretaceous	Late/Upper Cretaceous	Maastrichtian	Cretaceous 8	Maastrichtian		70.6	66.043	68.3215			0		Hell Creek
45118	ETE	M. Carrano	Reptilia	Testudines	Baenidae	subfamily	Eubaeninae		Boremys	37638			R. Benson	R. Benson	R. Benson	1045213	41937					body (3D)	M. Carrano	M. Carrano	11749	2002	PTRM V88004, Mud Buttes		United States	North Dakota	Bowman	46.264	-103.767	52.59	-76.6	Cretaceous	Late/Upper Cretaceous	Maastrichtian	Cretaceous 8	Maastrichtian		70.6	66.043	68.3215			0		Hell Creek
45119	ETE	M. Carrano	Reptilia	Testudines	Adocidae	family	Adocidae		Adocus	37652			M. Carrano	M. Carrano	M. Carrano	457951	11749					body (3D)	M. Carrano	M. Carrano	11749	2002	PTRM V88009, Mud Buttes		United States	North Dakota	Bowman	46.264	-103.767	52.59	-76.6	Cretaceous	Late/Upper Cretaceous	Maastrichtian	Cretaceous 8	Maastrichtian		70.6	66.043	68.3215			0		Hell Creek
45119	ETE	M. Carrano	Reptilia	Testudines	Compsemydidae	genus	Compsemys		Compsemys	63644			M. Carrano	M. Carrano	M. Carrano	458010	11749					body (3D)	M. Carrano	M. Carrano	11749	2002	PTRM V88009, Mud Buttes		United States	North Dakota	Bowman	46.264	-103.767	52.59	-76.6	Cretaceous	Late/Upper Cretaceous	Maastrichtian	Cretaceous 8	Maastrichtian		70.6	66.043	68.3215			0		Hell Creek
45119	ETE	M. Carrano	Reptilia	Testudines	Trionychidae	genus	Helopanoplia		Helopanoplia	67667			M. Carrano	M. Carrano		820656	11749					not a trace	M. Carrano	M. Carrano	11749	2002	PTRM V88009, Mud Buttes		United States	North Dakota	Bowman	46.264	-103.767	52.59	-76.6	Cretaceous	Late/Upper Cretaceous	Maastrichtian	Cretaceous 8	Maastrichtian		70.6	66.043	68.3215			0		Hell Creek
45122	ETE	M. Carrano	Reptilia	Testudines	Adocidae	family	Adocidae		Adocus	37652			M. Carrano	M. Carrano		458184	11749					body (3D)	M. Carrano	M. Carrano	11749	2002	PTRM V97006		United States	North Dakota	Bowman	46.1803	-103.837	52.52	-76.72	Cretaceous	Late/Upper Cretaceous	Maastrichtian	Cretaceous 8	Maastrichtian		70.6	66.043	68.3215			0		Hell Creek
45128	ETE	M. Carrano	Reptilia	Testudines	Adocidae	family	Adocidae		Adocus	37652			M. Carrano	M. Carrano	M. Carrano	458146	11749					body (3D)	M. Carrano	M. Carrano	11749	2002	PTRM V92002		United States	North Dakota	Slope	46.4064	-103.94	52.76	-76.72	Cretaceous	Late/Upper Cretaceous	Maastrichtian	Cretaceous 8	Maastrichtian		70.6	66.043	68.3215			0		Hell Creek
45128	ETE	M. Carrano	Reptilia	Testudines	Compsemydidae	genus	Compsemys		Compsemys	63644			M. Carrano	M. Carrano	M. Carrano	458148	11749					body (3D)	M. Carrano	M. Carrano	11749	2002	PTRM V92002		United States	North Dakota	Slope	46.4064	-103.94	52.76	-76.72	Cretaceous	Late/Upper Cretaceous	Maastrichtian	Cretaceous 8	Maastrichtian		70.6	66.043	68.3215			0		Hell Creek
45128	ETE	M. Carrano	Reptilia	Testudines	Trionychidae	genus	Helopanoplia		Helopanoplia	67667			M. Carrano	M. Carrano	M. Carrano	458149	11749					not a trace	M. Carrano	M. Carrano	11749	2002	PTRM V92002		United States	North Dakota	Slope	46.4064	-103.94	52.76	-76.72	Cretaceous	Late/Upper Cretaceous	Maastrichtian	Cretaceous 8	Maastrichtian		70.6	66.043	68.3215			0		Hell Creek
45130	ETE	M. Carrano	Reptilia	Testudines	Trionychidae	genus	Helopanoplia		Helopanoplia	67667			M. Carrano	M. Carrano	M. Carrano	458177	11749					not a trace	M. Carrano	M. Carrano	11749	2002	PTRM V87009, Pretty Butte		United States	North Dakota	Slope	46.3819	-103.964	52.74	-76.76	Cretaceous	Late/Upper Cretaceous	Maastrichtian	Cretaceous 8	Maastrichtian		70.6	66.043	68.3215			0		Hell Creek
45133	ETE	M. Carrano	Reptilia	Testudines	Adocidae	family	Adocidae		Adocus	37652			M. Carrano	M. Carrano	M. Carrano	458072	11749					body (3D)	M. Carrano	M. Carrano	11749	2002	PTRM V96005		United States	North Dakota	Bowman	46.2092	-103.775	52.53	-76.64	Cretaceous	Late/Upper Cretaceous	Maastrichtian	Cretaceous 8	Maastrichtian		70.6	66.043	68.3215			0		Hell Creek
45133	ETE	M. Carrano	Reptilia	Testudines	Compsemydidae	genus	Compsemys		Compsemys	63644			M. Carrano	M. Carrano	M. Carrano	458075	11749					body (3D)	M. Carrano	M. Carrano	11749	2002	PTRM V96005		United States	North Dakota	Bowman	46.2092	-103.775	52.53	-76.64	Cretaceous	Late/Upper Cretaceous	Maastrichtian	Cretaceous 8	Maastrichtian		70.6	66.043	68.3215			0		Hell Creek
45133	ETE	M. Carrano	Reptilia	Testudines	Baenidae	genus	Plesiobaena		Plesiobaena	67312			M. Carrano	M. Carrano	M. Carrano	458076	11749					body (3D)	M. Carrano	M. Carrano	11749	2002	PTRM V96005		United States	North Dakota	Bowman	46.2092	-103.775	52.53	-76.64	Cretaceous	Late/Upper Cretaceous	Maastrichtian	Cretaceous 8	Maastrichtian		70.6	66.043	68.3215			0		Hell Creek
45134	ETE	M. Carrano	Reptilia	Testudines	Adocidae	family	Adocidae		Adocus	37652			M. Carrano	M. Carrano	M. Carrano	458080	11749					body (3D)	M. Carrano	M. Carrano	11749	2002	PTRM V96004		United States	North Dakota	Bowman	46.2092	-103.775	52.53	-76.64	Cretaceous	Late/Upper Cretaceous	Maastrichtian	Cretaceous 8	Maastrichtian		70.6	66.043	68.3215			0		Hell Creek
45134	ETE	M. Carrano	Reptilia	Testudines	Compsemydidae	genus	Compsemys		Compsemys	63644			M. Carrano	M. Carrano		820654	11749					body (3D)	M. Carrano	M. Carrano	11749	2002	PTRM V96004		United States	North Dakota	Bowman	46.2092	-103.775	52.53	-76.64	Cretaceous	Late/Upper Cretaceous	Maastrichtian	Cretaceous 8	Maastrichtian		70.6	66.043	68.3215			0		Hell Creek
45135	ETE	M. Carrano	Reptilia	Testudines	Baenidae	genus	Plesiobaena		Plesiobaena	67312			M. Carrano	M. Carrano		820645	11749					body (3D)	M. Carrano	M. Carrano	11749	2002	PTRM V96003		United States	North Dakota	Bowman	46.2092	-103.775	52.53	-76.64	Cretaceous	Late/Upper Cretaceous	Maastrichtian	Cretaceous 8	Maastrichtian		70.6	66.043	68.3215			0		Hell Creek
45135	ETE	M. Carrano	Reptilia	Testudines	Adocidae	family	Adocidae		Adocus	37652			M. Carrano	M. Carrano		820646	11749					body (3D)	M. Carrano	M. Carrano	11749	2002	PTRM V96003		United States	North Dakota	Bowman	46.2092	-103.775	52.53	-76.64	Cretaceous	Late/Upper Cretaceous	Maastrichtian	Cretaceous 8	Maastrichtian		70.6	66.043	68.3215			0		Hell Creek
45135	ETE	M. Carrano	Reptilia	Testudines	Compsemydidae	genus	Compsemys		Compsemys	63644			M. Carrano	M. Carrano		820648	11749					body (3D)	M. Carrano	M. Carrano	11749	2002	PTRM V96003		United States	North Dakota	Bowman	46.2092	-103.775	52.53	-76.64	Cretaceous	Late/Upper Cretaceous	Maastrichtian	Cretaceous 8	Maastrichtian		70.6	66.043	68.3215			0		Hell Creek
45135	ETE	M. Carrano	Reptilia	Testudines	Baenidae	subfamily	Eubaeninae		Boremys	37638			R. Benson	R. Benson	R. Benson	1045216	41937					body (3D)	M. Carrano	M. Carrano	11749	2002	PTRM V96003		United States	North Dakota	Bowman	46.2092	-103.775	52.53	-76.64	Cretaceous	Late/Upper Cretaceous	Maastrichtian	Cretaceous 8	Maastrichtian		70.6	66.043	68.3215			0		Hell Creek
45136	ETE	M. Carrano	Reptilia	Testudines	Adocidae	family	Adocidae		Adocus	37652			M. Carrano	M. Carrano	M. Carrano	458097	11749					body (3D)	M. Carrano	M. Carrano	11749	2002	PTRM V86003, Pretty Butte		United States	North Dakota	Slope	46.3819	-103.964	52.74	-76.76	Cretaceous	Late/Upper Cretaceous	Maastrichtian	Cretaceous 8	Maastrichtian		70.6	66.043	68.3215			0		Hell Creek
45136	ETE	M. Carrano	Reptilia	Testudines	Compsemydidae	genus	Compsemys		Compsemys	63644			M. Carrano	M. Carrano	M. Carrano	458100	11749					body (3D)	M. Carrano	M. Carrano	11749	2002	PTRM V86003, Pretty Butte		United States	North Dakota	Slope	46.3819	-103.964	52.74	-76.76	Cretaceous	Late/Upper Cretaceous	Maastrichtian	Cretaceous 8	Maastrichtian		70.6	66.043	68.3215			0		Hell Creek
45136	ETE	M. Carrano	Reptilia	Testudines	Trionychidae	genus	Helopanoplia		Helopanoplia	67667			M. Carrano	M. Carrano	M. Carrano	458101	11749					not a trace	M. Carrano	M. Carrano	11749	2002	PTRM V86003, Pretty Butte		United States	North Dakota	Slope	46.3819	-103.964	52.74	-76.76	Cretaceous	Late/Upper Cretaceous	Maastrichtian	Cretaceous 8	Maastrichtian		70.6	66.043	68.3215			0		Hell Creek
45137	ETE	M. Carrano	Reptilia	Testudines	Adocidae	family	Adocidae		Adocus	37652			M. Carrano	M. Carrano	M. Carrano	458198	11749					body (3D)	M. Carrano	M. Carrano	11749	2002	PTRM V98027, Cannonball Creek		United States	North Dakota	Slope	46.4498	-104.233	52.86	-77.02	Cretaceous	Late/Upper Cretaceous	Maastrichtian	Cretaceous 8	Maastrichtian		70.6	66.043	68.3215			0		Hell Creek
45137	ETE	M. Carrano	Reptilia	Testudines	Trionychidae	genus	Helopanoplia		Helopanoplia	67667			M. Carrano	M. Carrano	M. Carrano	458199	11749					not a trace	M. Carrano	M. Carrano	11749	2002	PTRM V98027, Cannonball Creek		United States	North Dakota	Slope	46.4498	-104.233	52.86	-77.02	Cretaceous	Late/Upper Cretaceous	Maastrichtian	Cretaceous 8	Maastrichtian		70.6	66.043	68.3215			0		Hell Creek
45137	ETE	M. Carrano	Reptilia	Testudines	Baenidae	genus	Plesiobaena		Plesiobaena	67312			M. Carrano	M. Carrano	M. Carrano	458200	11749					body (3D)	M. Carrano	M. Carrano	11749	2002	PTRM V98027, Cannonball Creek		United States	North Dakota	Slope	46.4498	-104.233	52.86	-77.02	Cretaceous	Late/Upper Cretaceous	Maastrichtian	Cretaceous 8	Maastrichtian		70.6	66.043	68.3215			0		Hell Creek
45137	ETE	M. Carrano	Reptilia	Testudines	Baenidae	subfamily	Eubaeninae		Boremys	37638			R. Benson	R. Benson	R. Benson	1045214	41937					body (3D)	M. Carrano	M. Carrano	11749	2002	PTRM V98027, Cannonball Creek		United States	North Dakota	Slope	46.4498	-104.233	52.86	-77.02	Cretaceous	Late/Upper Cretaceous	Maastrichtian	Cretaceous 8	Maastrichtian		70.6	66.043	68.3215			0		Hell Creek
45141	ETE	M. Carrano	Reptilia	Testudines	Adocidae	family	Adocidae		Adocus	37652			M. Carrano	M. Carrano		458212	11749					body (3D)	M. Carrano	M. Carrano	11749	2002	PTRM V96022, Cannonball Creek		United States	North Dakota	Slope	46.4643	-104.233	52.87	-77.01	Cretaceous	Late/Upper Cretaceous	Maastrichtian	Cretaceous 8	Maastrichtian		70.6	66.043	68.3215			0		Hell Creek
45143	ETE	M. Carrano	Reptilia	Testudines	Adocidae	family	Adocidae		Adocus	37652			M. Carrano	M. Carrano	M. Carrano	458222	11749					body (3D)	M. Carrano	M. Carrano	11749	2002	PTRM V95020, Cannonball Creek		United States	North Dakota	Slope	46.4643	-104.233	52.87	-77.01	Cretaceous	Late/Upper Cretaceous	Maastrichtian	Cretaceous 8	Maastrichtian		70.6	66.043	68.3215			0		Hell Creek
45143	ETE	M. Carrano	Reptilia	Testudines	Compsemydidae	genus	Compsemys		Compsemys	63644			M. Carrano	M. Carrano	M. Carrano	458223	11749					body (3D)	M. Carrano	M. Carrano	11749	2002	PTRM V95020, Cannonball Creek		United States	North Dakota	Slope	46.4643	-104.233	52.87	-77.01	Cretaceous	Late/Upper Cretaceous	Maastrichtian	Cretaceous 8	Maastrichtian		70.6	66.043	68.3215			0		Hell Creek
45144	ETE	M. Carrano	Reptilia	Testudines	Adocidae	family	Adocidae		Adocus	37652			M. Carrano	M. Carrano	M. Carrano	458241	11749					body (3D)	M. Carrano	M. Carrano	11749	2002	PTRM V86002, East Marmarth		United States	North Dakota	Slope	46.334	-103.898	52.68	-76.71	Cretaceous	Late/Upper Cretaceous	Maastrichtian	Cretaceous 8	Maastrichtian		70.6	66.043	68.3215			0		Hell Creek
45144	ETE	M. Carrano	Reptilia	Testudines	Nanhsiungchelyidae	genus	Basilemys		Basilemys	67765			M. Carrano	M. Carrano	M. Carrano	458243	11749					body (3D)	M. Carrano	M. Carrano	11749	2002	PTRM V86002, East Marmarth		United States	North Dakota	Slope	46.334	-103.898	52.68	-76.71	Cretaceous	Late/Upper Cretaceous	Maastrichtian	Cretaceous 8	Maastrichtian		70.6	66.043	68.3215			0		Hell Creek
45144	ETE	M. Carrano	Reptilia	Testudines	Compsemydidae	genus	Compsemys		Compsemys	63644			M. Carrano	M. Carrano	M. Carrano	458245	11749					body (3D)	M. Carrano	M. Carrano	11749	2002	PTRM V86002, East Marmarth		United States	North Dakota	Slope	46.334	-103.898	52.68	-76.71	Cretaceous	Late/Upper Cretaceous	Maastrichtian	Cretaceous 8	Maastrichtian		70.6	66.043	68.3215			0		Hell Creek
45144	ETE	M. Carrano	Reptilia	Testudines	Trionychidae	genus	Helopanoplia		Helopanoplia	67667			M. Carrano	M. Carrano	M. Carrano	458246	11749					not a trace	M. Carrano	M. Carrano	11749	2002	PTRM V86002, East Marmarth		United States	North Dakota	Slope	46.334	-103.898	52.68	-76.71	Cretaceous	Late/Upper Cretaceous	Maastrichtian	Cretaceous 8	Maastrichtian		70.6	66.043	68.3215			0		Hell Creek
45144	ETE	M. Carrano	Reptilia	Testudines	Baenidae	genus	Plesiobaena		Plesiobaena	67312			M. Carrano	M. Carrano	M. Carrano	458248	11749					body (3D)	M. Carrano	M. Carrano	11749	2002	PTRM V86002, East Marmarth		United States	North Dakota	Slope	46.334	-103.898	52.68	-76.71	Cretaceous	Late/Upper Cretaceous	Maastrichtian	Cretaceous 8	Maastrichtian		70.6	66.043	68.3215			0		Hell Creek
45145	ETE	M. Carrano	Reptilia	Testudines	Adocidae	family	Adocidae		Adocus	37652			M. Carrano	M. Carrano	M. Carrano	458274	11749					body (3D)	M. Carrano	M. Carrano	11749	2002	PTRM V87006, East Marmarth		United States	North Dakota	Slope	46.334	-103.898	52.68	-76.71	Cretaceous	Late/Upper Cretaceous	Maastrichtian	Cretaceous 8	Maastrichtian		70.6	66.043	68.3215			0		Hell Creek
45145	ETE	M. Carrano	Reptilia	Testudines	Nanhsiungchelyidae	genus	Basilemys		Basilemys	67765			M. Carrano	M. Carrano	M. Carrano	458276	11749					body (3D)	M. Carrano	M. Carrano	11749	2002	PTRM V87006, East Marmarth		United States	North Dakota	Slope	46.334	-103.898	52.68	-76.71	Cretaceous	Late/Upper Cretaceous	Maastrichtian	Cretaceous 8	Maastrichtian		70.6	66.043	68.3215			0		Hell Creek
45145	ETE	M. Carrano	Reptilia	Testudines	Compsemydidae	genus	Compsemys		Compsemys	63644			M. Carrano	M. Carrano	M. Carrano	458278	11749					body (3D)	M. Carrano	M. Carrano	11749	2002	PTRM V87006, East Marmarth		United States	North Dakota	Slope	46.334	-103.898	52.68	-76.71	Cretaceous	Late/Upper Cretaceous	Maastrichtian	Cretaceous 8	Maastrichtian		70.6	66.043	68.3215			0		Hell Creek
45145	ETE	M. Carrano	Reptilia	Testudines	Trionychidae	genus	Helopanoplia		Helopanoplia	67667			M. Carrano	M. Carrano	M. Carrano	458279	11749					not a trace	M. Carrano	M. Carrano	11749	2002	PTRM V87006, East Marmarth		United States	North Dakota	Slope	46.334	-103.898	52.68	-76.71	Cretaceous	Late/Upper Cretaceous	Maastrichtian	Cretaceous 8	Maastrichtian		70.6	66.043	68.3215			0		Hell Creek
45145	ETE	M. Carrano	Reptilia	Testudines	Baenidae	genus	Plesiobaena		Plesiobaena	67312			M. Carrano	M. Carrano		458281	11749					body (3D)	M. Carrano	M. Carrano	11749	2002	PTRM V87006, East Marmarth		United States	North Dakota	Slope	46.334	-103.898	52.68	-76.71	Cretaceous	Late/Upper Cretaceous	Maastrichtian	Cretaceous 8	Maastrichtian		70.6	66.043	68.3215			0		Hell Creek
45147	ETE	M. Carrano	Reptilia	Testudines	Adocidae	family	Adocidae		Adocus	37652			M. Carrano	M. Carrano		458294	11749					body (3D)	M. Carrano	M. Carrano	11749	2002	PTRM V92003, East Marmarth		United States	North Dakota	Slope	46.334	-103.898	52.68	-76.71	Cretaceous	Late/Upper Cretaceous	Maastrichtian	Cretaceous 8	Maastrichtian		70.6	66.043	68.3215			0		Hell Creek
45299	ETE	M. Carrano	Reptilia	Testudines	Adocidae	family	Adocidae		Adocus	37652			M. Carrano	M. Carrano	M. Carrano	459851	11749					body (3D)	M. Carrano	M. Carrano	11749	2002	PTRM V95016, Cannonball Creek		United States	North Dakota	Slope	46.4643	-104.24	52.87	-77.02	Cretaceous	Late/Upper Cretaceous	Maastrichtian	Cretaceous 8	Maastrichtian		70.6	66.043	68.3215			0		Hell Creek
45299	ETE	M. Carrano	Reptilia	Testudines	Compsemydidae	genus	Compsemys		Compsemys	63644			M. Carrano	M. Carrano	M. Carrano	459854	11749					body (3D)	M. Carrano	M. Carrano	11749	2002	PTRM V95016, Cannonball Creek		United States	North Dakota	Slope	46.4643	-104.24	52.87	-77.02	Cretaceous	Late/Upper Cretaceous	Maastrichtian	Cretaceous 8	Maastrichtian		70.6	66.043	68.3215			0		Hell Creek
45299	ETE	M. Carrano	Reptilia	Testudines	Trionychidae	genus	Helopanoplia		Helopanoplia	67667			M. Carrano	M. Carrano	M. Carrano	459855	11749					not a trace	M. Carrano	M. Carrano	11749	2002	PTRM V95016, Cannonball Creek		United States	North Dakota	Slope	46.4643	-104.24	52.87	-77.02	Cretaceous	Late/Upper Cretaceous	Maastrichtian	Cretaceous 8	Maastrichtian		70.6	66.043	68.3215			0		Hell Creek
45309	ETE	M. Carrano	Reptilia	Testudines	Adocidae	family	Adocidae		Adocus	37652			M. Carrano	M. Carrano	M. Carrano	459957	11749					body (3D)	M. Carrano	M. Carrano	11749	2002	PTRM V98002, Cannonball Creek		United States	North Dakota	Slope	46.4643	-104.24	52.87	-77.02	Cretaceous	Late/Upper Cretaceous	Maastrichtian	Cretaceous 8	Maastrichtian		70.6	66.043	68.3215			0		Hell Creek
45309	ETE	M. Carrano	Reptilia	Testudines	Trionychidae	genus	Helopanoplia		Helopanoplia	67667			M. Carrano	M. Carrano	M. Carrano	459959	11749					not a trace	M. Carrano	M. Carrano	11749	2002	PTRM V98002, Cannonball Creek		United States	North Dakota	Slope	46.4643	-104.24	52.87	-77.02	Cretaceous	Late/Upper Cretaceous	Maastrichtian	Cretaceous 8	Maastrichtian		70.6	66.043	68.3215			0		Hell Creek
45312	ETE	M. Carrano	Reptilia	Testudines	Adocidae	family	Adocidae		Adocus	37652			M. Carrano	M. Carrano	M. Carrano	459976	11749					body (3D)	M. Carrano	M. Carrano	11749	2002	PTRM V95025, Cannonball Creek		United States	North Dakota	Slope	46.4643	-104.24	52.87	-77.02	Cretaceous	Late/Upper Cretaceous	Maastrichtian	Cretaceous 8	Maastrichtian		70.6	66.043	68.3215			0		Hell Creek
45312	ETE	M. Carrano	Reptilia	Testudines	Compsemydidae	genus	Compsemys		Compsemys	63644			M. Carrano	M. Carrano		820689	11749					body (3D)	M. Carrano	M. Carrano	11749	2002	PTRM V95025, Cannonball Creek		United States	North Dakota	Slope	46.4643	-104.24	52.87	-77.02	Cretaceous	Late/Upper Cretaceous	Maastrichtian	Cretaceous 8	Maastrichtian		70.6	66.043	68.3215			0		Hell Creek
45313	ETE	M. Carrano	Reptilia	Testudines	Adocidae	family	Adocidae		Adocus	37652			M. Carrano	M. Carrano	M. Carrano	459981	11749					body (3D)	M. Carrano	M. Carrano	11749	2002	PTRM V96015, Cannonball Creek		United States	North Dakota	Slope	46.4643	-104.24	52.87	-77.02	Cretaceous	Late/Upper Cretaceous	Maastrichtian	Cretaceous 8	Maastrichtian		70.6	66.043	68.3215			0		Hell Creek
45313	ETE	M. Carrano	Reptilia	Testudines	Nanhsiungchelyidae	genus	Basilemys		Basilemys	67765			M. Carrano	M. Carrano	M. Carrano	459983	11749					body (3D)	M. Carrano	M. Carrano	11749	2002	PTRM V96015, Cannonball Creek		United States	North Dakota	Slope	46.4643	-104.24	52.87	-77.02	Cretaceous	Late/Upper Cretaceous	Maastrichtian	Cretaceous 8	Maastrichtian		70.6	66.043	68.3215			0		Hell Creek
45313	ETE	M. Carrano	Reptilia	Testudines	Baenidae	genus	Plesiobaena		Plesiobaena	67312			M. Carrano	M. Carrano	M. Carrano	459984	11749					body (3D)	M. Carrano	M. Carrano	11749	2002	PTRM V96015, Cannonball Creek		United States	North Dakota	Slope	46.4643	-104.24	52.87	-77.02	Cretaceous	Late/Upper Cretaceous	Maastrichtian	Cretaceous 8	Maastrichtian		70.6	66.043	68.3215			0		Hell Creek
45313	ETE	M. Carrano	Reptilia	Testudines	Compsemydidae	genus	Compsemys		Compsemys	63644			M. Carrano	M. Carrano	M. Carrano	459985	11749					body (3D)	M. Carrano	M. Carrano	11749	2002	PTRM V96015, Cannonball Creek		United States	North Dakota	Slope	46.4643	-104.24	52.87	-77.02	Cretaceous	Late/Upper Cretaceous	Maastrichtian	Cretaceous 8	Maastrichtian		70.6	66.043	68.3215			0		Hell Creek
45380	ETE	M. Carrano	Reptilia	Testudines	Adocidae	family	Adocidae		Adocus	37652			M. Carrano	M. Carrano		460423	11749					body (3D)	M. Carrano	M. Carrano	11749	2002	PTRM V97022		United States	North Dakota	Slope	46.3629	-103.898	52.71	-76.7	Cretaceous	Late/Upper Cretaceous	Maastrichtian	Cretaceous 8	Maastrichtian		70.6	66.043	68.3215			0		Hell Creek
45380	ETE	M. Carrano	Reptilia	Testudines	Compsemydidae	genus	Compsemys		Compsemys	63644			M. Carrano	M. Carrano		460425	11749					body (3D)	M. Carrano	M. Carrano	11749	2002	PTRM V97022		United States	North Dakota	Slope	46.3629	-103.898	52.71	-76.7	Cretaceous	Late/Upper Cretaceous	Maastrichtian	Cretaceous 8	Maastrichtian		70.6	66.043	68.3215			0		Hell Creek
45381	ETE	M. Carrano	Reptilia	Testudines	Adocidae	family	Adocidae		Adocus	37652			M. Carrano	M. Carrano	M. Carrano	460433	11749					body (3D)	M. Carrano	M. Carrano	11749	2002	PTRM V97024		United States	North Dakota	Slope	46.3629	-103.898	52.71	-76.7	Cretaceous	Late/Upper Cretaceous	Maastrichtian	Cretaceous 8	Maastrichtian		70.6	66.043	68.3215			0		Hell Creek
45381	ETE	M. Carrano	Reptilia	Testudines	Nanhsiungchelyidae	genus	Basilemys		Basilemys	67765			M. Carrano	M. Carrano	M. Carrano	460434	11749					body (3D)	M. Carrano	M. Carrano	11749	2002	PTRM V97024		United States	North Dakota	Slope	46.3629	-103.898	52.71	-76.7	Cretaceous	Late/Upper Cretaceous	Maastrichtian	Cretaceous 8	Maastrichtian		70.6	66.043	68.3215			0		Hell Creek
45381	ETE	M. Carrano	Reptilia	Testudines	Trionychidae	genus	Helopanoplia		Helopanoplia	67667			M. Carrano	M. Carrano	M. Carrano	460435	11749					not a trace	M. Carrano	M. Carrano	11749	2002	PTRM V97024		United States	North Dakota	Slope	46.3629	-103.898	52.71	-76.7	Cretaceous	Late/Upper Cretaceous	Maastrichtian	Cretaceous 8	Maastrichtian		70.6	66.043	68.3215			0		Hell Creek
45381	ETE	M. Carrano	Reptilia	Testudines	Baenidae	genus	Plesiobaena		Plesiobaena	67312			M. Carrano	M. Carrano	M. Carrano	460436	11749					body (3D)	M. Carrano	M. Carrano	11749	2002	PTRM V97024		United States	North Dakota	Slope	46.3629	-103.898	52.71	-76.7	Cretaceous	Late/Upper Cretaceous	Maastrichtian	Cretaceous 8	Maastrichtian		70.6	66.043	68.3215			0		Hell Creek
45381	ETE	M. Carrano	Reptilia	Testudines	Compsemydidae	genus	Compsemys		Compsemys	63644			M. Carrano	M. Carrano		820642	11749					body (3D)	M. Carrano	M. Carrano	11749	2002	PTRM V97024		United States	North Dakota	Slope	46.3629	-103.898	52.71	-76.7	Cretaceous	Late/Upper Cretaceous	Maastrichtian	Cretaceous 8	Maastrichtian		70.6	66.043	68.3215			0		Hell Creek
45382	ETE	M. Carrano	Reptilia	Testudines	Trionychidae	genus	Helopanoplia		Helopanoplia	67667			M. Carrano	M. Carrano	M. Carrano	460451	11749					not a trace	M. Carrano	M. Carrano	11749	2002	PTRM V98011		United States	North Dakota	Slope	46.3629	-103.898	52.71	-76.7	Cretaceous	Late/Upper Cretaceous	Maastrichtian	Cretaceous 8	Maastrichtian		70.6	66.043	68.3215			0		Hell Creek
45382	ETE	M. Carrano	Reptilia	Testudines	Baenidae	genus	Plesiobaena		Plesiobaena	67312			M. Carrano	M. Carrano	M. Carrano	460452	11749					body (3D)	M. Carrano	M. Carrano	11749	2002	PTRM V98011		United States	North Dakota	Slope	46.3629	-103.898	52.71	-76.7	Cretaceous	Late/Upper Cretaceous	Maastrichtian	Cretaceous 8	Maastrichtian		70.6	66.043	68.3215			0		Hell Creek
45386	ETE	M. Carrano	Reptilia	Testudines	Adocidae	family	Adocidae		Adocus	37652			M. Carrano	M. Carrano		460462	11749					body (3D)	M. Carrano	M. Carrano	11749	2002	PTRM V98020		United States	North Dakota	Slope	46.3629	-103.898	52.71	-76.7	Cretaceous	Late/Upper Cretaceous	Maastrichtian	Cretaceous 8	Maastrichtian		70.6	66.043	68.3215			0		Hell Creek
45388	ETE	M. Carrano	Reptilia	Testudines	Adocidae	family	Adocidae		Adocus	37652			M. Carrano	M. Carrano		460466	11749					body (3D)	M. Carrano	M. Carrano	11749	2002	PTRM V92029, Doaks Butte		United States	South Dakota	Harding	45.939	-103.946	52.31	-76.95	Cretaceous	Late/Upper Cretaceous	Maastrichtian	Cretaceous 8	Maastrichtian		70.6	66.043	68.3215			0		Hell Creek
45388	ETE	M. Carrano	Reptilia	Testudines	Compsemydidae	genus	Compsemys		Compsemys	63644			M. Carrano	M. Carrano		460468	11749					body (3D)	M. Carrano	M. Carrano	11749	2002	PTRM V92029, Doaks Butte		United States	South Dakota	Harding	45.939	-103.946	52.31	-76.95	Cretaceous	Late/Upper Cretaceous	Maastrichtian	Cretaceous 8	Maastrichtian		70.6	66.043	68.3215			0		Hell Creek
45389	ETE	M. Carrano	Reptilia	Testudines	Trionychidae	genus	Helopanoplia		Helopanoplia	67667			M. Carrano	M. Carrano	M. Carrano	460477	11749					not a trace	M. Carrano	M. Carrano	11749	2002	PTRM V92027, Doaks Butte		United States	South Dakota	Harding	45.939	-103.946	52.31	-76.95	Cretaceous	Late/Upper Cretaceous	Maastrichtian	Cretaceous 8	Maastrichtian		70.6	66.043	68.3215			0		Hell Creek
45390	ETE	M. Carrano	Reptilia	Testudines	Adocidae	family	Adocidae		Adocus	37652			M. Carrano	M. Carrano	M. Carrano	460487	11749					body (3D)	M. Carrano	M. Carrano	11749	2002	PTRM V92025, Doaks Butte		United States	South Dakota	Harding	45.939	-103.946	52.31	-76.95	Cretaceous	Late/Upper Cretaceous	Maastrichtian	Cretaceous 8	Maastrichtian		70.6	66.043	68.3215			0		Hell Creek
45390	ETE	M. Carrano	Reptilia	Testudines	Nanhsiungchelyidae	genus	Basilemys		Basilemys	67765			M. Carrano	M. Carrano	M. Carrano	460489	11749					body (3D)	M. Carrano	M. Carrano	11749	2002	PTRM V92025, Doaks Butte		United States	South Dakota	Harding	45.939	-103.946	52.31	-76.95	Cretaceous	Late/Upper Cretaceous	Maastrichtian	Cretaceous 8	Maastrichtian		70.6	66.043	68.3215			0		Hell Creek
45390	ETE	M. Carrano	Reptilia	Testudines	Trionychidae	genus	Helopanoplia		Helopanoplia	67667			M. Carrano	M. Carrano	M. Carrano	460491	11749					not a trace	M. Carrano	M. Carrano	11749	2002	PTRM V92025, Doaks Butte		United States	South Dakota	Harding	45.939	-103.946	52.31	-76.95	Cretaceous	Late/Upper Cretaceous	Maastrichtian	Cretaceous 8	Maastrichtian		70.6	66.043	68.3215			0		Hell Creek
45390	ETE	M. Carrano	Reptilia	Testudines	Baenidae	genus	Plesiobaena		Plesiobaena	67312			M. Carrano	M. Carrano	M. Carrano	460493	11749					body (3D)	M. Carrano	M. Carrano	11749	2002	PTRM V92025, Doaks Butte		United States	South Dakota	Harding	45.939	-103.946	52.31	-76.95	Cretaceous	Late/Upper Cretaceous	Maastrichtian	Cretaceous 8	Maastrichtian		70.6	66.043	68.3215			0		Hell Creek
45391	ETE	M. Carrano	Reptilia	Testudines	Adocidae	family	Adocidae		Adocus	37652			M. Carrano	M. Carrano		460510	11749					body (3D)	M. Carrano	M. Carrano	11749	2002	PTRM V91014, Doaks Butte		United States	South Dakota	Harding	45.939	-103.946	52.31	-76.95	Cretaceous	Late/Upper Cretaceous	Maastrichtian	Cretaceous 8	Maastrichtian		70.6	66.043	68.3215			0		Hell Creek
45391	ETE	M. Carrano	Reptilia	Testudines	Compsemydidae	genus	Compsemys		Compsemys	63644			M. Carrano	M. Carrano		460511	11749					body (3D)	M. Carrano	M. Carrano	11749	2002	PTRM V91014, Doaks Butte		United States	South Dakota	Harding	45.939	-103.946	52.31	-76.95	Cretaceous	Late/Upper Cretaceous	Maastrichtian	Cretaceous 8	Maastrichtian		70.6	66.043	68.3215			0		Hell Creek
45391	ETE	M. Carrano	Reptilia	Testudines	Trionychidae	genus	Helopanoplia		Helopanoplia	67667			M. Carrano	M. Carrano		460512	11749					not a trace	M. Carrano	M. Carrano	11749	2002	PTRM V91014, Doaks Butte		United States	South Dakota	Harding	45.939	-103.946	52.31	-76.95	Cretaceous	Late/Upper Cretaceous	Maastrichtian	Cretaceous 8	Maastrichtian		70.6	66.043	68.3215			0		Hell Creek
45437	ETE	M. Carrano	Reptilia	Testudines	Bothremydidae	subtribe	Foxemydina	cf.	Polysternon	37600			M. Carrano	M. Carrano	P. Mannion	460761	11838					not a trace	M. Carrano	M. Carrano	17660	1999	Blasi 2, Arén	2a, 2b	Spain	Aragon	Huesca	42.2667	0.73333	34.29	0.59	Cretaceous	Late/Upper Cretaceous	Maastrichtian	Cretaceous 8	Late/Upper Maastrichtian		70.6	66.043	68.3215	68.05	65.5	66.775	Tremp	Conques
45438	ETE	M. Carrano	Reptilia	Testudines	Bothremydidae	subtribe	Foxemydina	cf.	Polysternon	37600			M. Carrano	M. Carrano	R. Butler	460774	11838					not a trace	M. Carrano	M. Carrano	17660	1999	Blasi 3, Arén		Spain	Aragon	Huesca	42.2667	0.73333	34.29	0.59	Cretaceous	Late/Upper Cretaceous	Maastrichtian	Cretaceous 8	Late/Upper Maastrichtian		70.6	66.043	68.3215	68.05	65.5	66.775	Tremp	Conques
45439	ETE	M. Carrano	Reptilia	Testudines	Bothremydidae	subtribe	Foxemydina	cf.	Polysternon	37600			M. Carrano	M. Carrano	M. Carrano	460780	11838					not a trace	M. Carrano	M. Carrano	17660	1999	Blasi 4, Arén		Spain	Aragon	Huesca	42.2667	0.73333	34.29	0.59	Cretaceous	Late/Upper Cretaceous	Maastrichtian	Cretaceous 8	Late/Upper Maastrichtian		70.6	66.043	68.3215	68.05	65.5	66.775	Tremp	Conques
45440	ETE	M. Carrano	Reptilia	Testudines	Bothremydidae	subtribe	Foxemydina	cf.	Polysternon	37600			M. Carrano	M. Carrano	M. Carrano	460784	11838					not a trace	M. Carrano	M. Carrano	17660	1999	Blasi 5, Arén		Spain	Aragón	Huesca	42.2667	0.73333	34.29	0.59	Cretaceous	Late/Upper Cretaceous	Maastrichtian	Cretaceous 8	Late/Upper Maastrichtian		70.6	66.043	68.3215	68.05	65.5	66.775	Tremp	Conques
45559	ETE	M. Carrano	Reptilia	Testudines		genus	Borealochelys	n. gen.	Borealochelys	81007			M. Carrano	K. Maguire	R. Benson	574088	17359					body (3D)	M. Carrano	R. Benson	11962	1998	Expedition Fiord, Axel Heiberg		Canada	Nunavut		79.3917	-92.1817	71.62	-12.57	Cretaceous	Late/Upper Cretaceous		Cretaceous 6	Turonian	Coniacian	94.3	85.8	90.05			0		Kanguk
45559	ETE	M. Carrano	Reptilia	Testudines		genus	Aurorachelys	n. gen.	Aurorachelys	229121			R. Benson	R. Benson		1042263	40830					impression	M. Carrano	R. Benson	11962	1998	Expedition Fiord, Axel Heiberg		Canada	Nunavut		79.3917	-92.1817	71.62	-12.57	Cretaceous	Late/Upper Cretaceous		Cretaceous 6	Turonian	Coniacian	94.3	85.8	90.05			0		Kanguk
45561	ETE	M. Carrano	Reptilia	Testudines	Adocidae	family	Adocidae		Adocus	37652			M. Carrano	M. Carrano	M. Carrano	461765	11964					body (3D)	M. Carrano	M. Carrano	42675	2000	Pinhorn Range #2, RTMP L1124	PHR-2	Canada	Alberta		49.1277	-110.872	56.4	-76.39	Cretaceous	Late/Upper Cretaceous	Campanian	Cretaceous 7	Middle Campanian		84.9	70.6	77.75			0	Belly River	Foremost
45564	ETE	M. Carrano	Reptilia	Testudines	Adocidae	family	Adocidae		Adocus	37652			M. Carrano	M. Carrano		461827	11964					body (3D)	M. Carrano	M. Carrano	11964	2001	Pinhorn Range #1, RTMP L1125		Canada	Alberta		49.1279	-110.875	56.4	-76.39	Cretaceous	Late/Upper Cretaceous	Campanian	Cretaceous 7	Middle Campanian		84.9	70.6	77.75			0	Belly River	Foremost
45564	ETE	M. Carrano	Reptilia		Solemydidae	family	Solemydidae		Naomichelys	63172			M. Carrano	M. Carrano		461829	11964					body (3D)	M. Carrano	M. Carrano	11964	2001	Pinhorn Range #1, RTMP L1125		Canada	Alberta		49.1279	-110.875	56.4	-76.39	Cretaceous	Late/Upper Cretaceous	Campanian	Cretaceous 7	Middle Campanian		84.9	70.6	77.75			0	Belly River	Foremost
45565	ETE	M. Carrano	Reptilia	Testudines	Adocidae	family	Adocidae		Adocus	37652			M. Carrano	M. Carrano		461865	11964					body (3D)	M. Carrano	M. Carrano	11964	2001	Hoodoo Site, RTMP L1126	Ho S	Canada	Alberta		49.9802	-110.939	57.22	-75.93	Cretaceous	Late/Upper Cretaceous	Campanian	Cretaceous 7	Middle Campanian		84.9	70.6	77.75			0	Belly River	Oldman
45566	ETE	M. Carrano	Reptilia	Testudines	Adocidae	family	Adocidae		Adocus	37652			M. Carrano	M. Carrano	M. Carrano	461902	11964					body (3D)	M. Carrano	M. Carrano	42675	2000	Wendy's Site, RTMP L1127	WS, Pinhorn Ranch	Canada	Alberta		49.1	-110.94	56.39	-76.48	Cretaceous	Late/Upper Cretaceous	Campanian	Cretaceous 7	Middle Campanian		84.9	70.6	77.75	79.2	74.9	77.05	Belly River	Oldman
45566	ETE	M. Carrano	Reptilia	Testudines	Nanhsiungchelyidae	family	Nanhsiungchelyidae		Basilemys	37655			M. Carrano	M. Carrano	M. Carrano	461903	11964					body (3D)	M. Carrano	M. Carrano	42675	2000	Wendy's Site, RTMP L1127	WS, Pinhorn Ranch	Canada	Alberta		49.1	-110.94	56.39	-76.48	Cretaceous	Late/Upper Cretaceous	Campanian	Cretaceous 7	Middle Campanian		84.9	70.6	77.75	79.2	74.9	77.05	Belly River	Oldman
45567	ETE	M. Carrano	Reptilia	Testudines	Adocidae	family	Adocidae		Adocus	37652			M. Carrano	M. Carrano	M. Carrano	461939	11964					body (3D)	M. Carrano	M. Carrano	42675	2000	EZ Site, RTMP L1128	EZ	Canada	Alberta		49.1018	-110.941	56.39	-76.48	Cretaceous	Late/Upper Cretaceous	Campanian	Cretaceous 7	Middle Campanian		84.9	70.6	77.75			0	Belly River	Oldman
45670	ETE	M. Carrano	Reptilia	Testudines	Adocidae	family	Adocidae		Adocus	37652			M. Carrano	M. Carrano		462893	11964					body (3D)	M. Carrano	M. Carrano	11964	2001	Pinhorn South Site, RTMP L1129	PHS	Canada	Alberta		49.8196	-110.84	57.05	-75.92	Cretaceous	Late/Upper Cretaceous	Campanian	Cretaceous 7	Middle Campanian		84.9	70.6	77.75			0	Belly River	Oldman
45675	ETE	M. Carrano	Reptilia	Testudines	Baenidae	subfamily	Eubaeninae		Baena	37628			M. Carrano	M. Carrano	T. Cleary	463036	12049					body (3D)	M. Carrano	M. Carrano	12049	1924	Wood Mountain, Rocky Creek	L&W locality 13	Canada	Saskatchewan		49.3667	-106.383	56.07	-77.88	Cretaceous	Late/Upper Cretaceous	Maastrichtian	Cretaceous 8	Maastrichtian		70.6	66.043	68.3215			0		Ravenscrag
45675	ETE	M. Carrano	Reptilia	Testudines	Nanhsiungchelyidae	family	Nanhsiungchelyidae		Basilemys	37655			M. Carrano	M. Carrano	T. Cleary	463037	12049					body (3D)	M. Carrano	M. Carrano	12049	1924	Wood Mountain, Rocky Creek	L&W locality 13	Canada	Saskatchewan		49.3667	-106.383	56.07	-77.88	Cretaceous	Late/Upper Cretaceous	Maastrichtian	Cretaceous 8	Maastrichtian		70.6	66.043	68.3215			0		Ravenscrag
45675	ETE	M. Carrano	Reptilia	Testudines	Adocidae	family	Adocidae		Adocus	37652			M. Carrano	M. Carrano	T. Cleary	463038	12049					body (3D)	M. Carrano	M. Carrano	12049	1924	Wood Mountain, Rocky Creek	L&W locality 13	Canada	Saskatchewan		49.3667	-106.383	56.07	-77.88	Cretaceous	Late/Upper Cretaceous	Maastrichtian	Cretaceous 8	Maastrichtian		70.6	66.043	68.3215			0		Ravenscrag
45675	ETE	M. Carrano	Reptilia	Testudines	Baenidae	family	Baenidae	?	Thescelus	37640			M. Carrano	M. Carrano	T. Cleary	463039	12049					body (3D)	M. Carrano	M. Carrano	12049	1924	Wood Mountain, Rocky Creek	L&W locality 13	Canada	Saskatchewan		49.3667	-106.383	56.07	-77.88	Cretaceous	Late/Upper Cretaceous	Maastrichtian	Cretaceous 8	Maastrichtian		70.6	66.043	68.3215			0		Ravenscrag
45675	ETE	M. Carrano	Reptilia	Testudines	Baenidae	subfamily	Eubaeninae		Baena	37628			M. Carrano	M. Carrano	T. Cleary	463043	12049					body (3D)	M. Carrano	M. Carrano	12049	1924	Wood Mountain, Rocky Creek	L&W locality 13	Canada	Saskatchewan		49.3667	-106.383	56.07	-77.88	Cretaceous	Late/Upper Cretaceous	Maastrichtian	Cretaceous 8	Maastrichtian		70.6	66.043	68.3215			0		Ravenscrag
45679	ETE	M. Carrano	Reptilia		Solemydidae	family	Solemydidae		Naomichelys	63172			M. Carrano	M. Carrano		812411	29954					body (3D)	M. Carrano	M. Carrano	17004	1942	Chronister well		United States	Missouri	Bollinger	37.3178	-90.0278	38.88	-57.7	Cretaceous	Late/Upper Cretaceous			Late/Upper Cretaceous		99.7	66.043	82.8715			0	Gulf	Ripley
45679	ETE	M. Carrano	Reptilia	Testudines	Adocidae	family	Adocidae		Adocus	37652		Testudines	M. Carrano	M. Carrano		534777	29954	M. Carrano	M. Carrano	M. Carrano	14827	not a trace	M. Carrano	M. Carrano	17004	1942	Chronister well		United States	Missouri	Bollinger	37.3178	-90.0278	38.88	-57.7	Cretaceous	Late/Upper Cretaceous			Late/Upper Cretaceous		99.7	66.043	82.8715			0	Gulf	Ripley
45726	ETE	M. Carrano	Reptilia	Testudines		unranked clade	Pleurodira	aff.	Taquetochelys	131538			M. Carrano	M. Carrano	R. Butler	516610	14076					not a trace	M. Carrano	M. Carrano	7910	1988	Ksar Met-Lili, Anoual		Morocco	Figuig		32.6667	-3.1	25.11	1.85	Cretaceous	Early/Lower Cretaceous	Berriasian	Cretaceous 1	Berriasian		145.5	140.2	142.85			0		Ksar Metlili
45757	PaleoDB	M. Carrano	Reptilia	Testudines	Nanhsiungchelyidae	family	Nanhsiungchelyidae		Basilemys	37655			M. Carrano	M. Carrano		463395	12117					body (3D)	M. Carrano	M. Carrano	12117	1926	7 miles northwest of Rumsey (lower)		Canada	Alberta		51.71	-112.911	59.46	-78.72	Cretaceous	Late/Upper Cretaceous			Campanian	Maastrichtian	84.9	66.043	75.4715			0	Edmonton	Edmonton
45760	ETE	M. Carrano	Reptilia	Testudines	Pleurosternidae	family	Pleurosternidae	n. gen.	Desmemys	37697			R. Benson	R. Benson		983517	37875					body (3D)	M. Carrano	R. Benson	12119	1997	Gerdemann clay pit, Gronau		Germany	Nordrhein-Westfalen		52.2613	7.3399	43.36	15.61	Cretaceous	Early/Lower Cretaceous	Berriasian	Cretaceous 1	Middle Berriasian	Late/Upper Berriasian	145.5	140.2	142.85	143.733	140.2	141.966		Bückeberg
45760	ETE	M. Carrano	Reptilia	Testudines	Pleurosternidae	family	Pleurosternidae		Desmemys	37697		Testudines	M. Carrano	M. Carrano		463414	19329	M. Carrano	M. Carrano	M. Carrano	12119	not a trace	M. Carrano	R. Benson	12119	1997	Gerdemann clay pit, Gronau		Germany	Nordrhein-Westfalen		52.2613	7.3399	43.36	15.61	Cretaceous	Early/Lower Cretaceous	Berriasian	Cretaceous 1	Middle Berriasian	Late/Upper Berriasian	145.5	140.2	142.85	143.733	140.2	141.966		Bückeberg
45821	ETE	M. Carrano	Reptilia	Testudines	Adocidae	family	Adocidae		Adocus	37652			M. Carrano	M. Carrano		463906	11964					body (3D)	M. Carrano	M. Carrano	11964	2001	Confluence Site, RTMP L1134	CS	Canada	Alberta		49.1618	-110.719	56.25	-75.36	Cretaceous	Late/Upper Cretaceous	Campanian	Cretaceous 7	Campanian		84.9	70.6	77.75			0	Belly River	Oldman
45878	ETE	M. Carrano	Reptilia	Testudines	Baenidae	genus	Thescelus		Thescelus	67762		Eubaena	R. Benson	R. Benson	R. Benson	1008928	14442					body (3D)	M. Carrano	M. Carrano	9259	1905	Seven Mile Creek (AMNH)	L&W locality 30	United States	Wyoming	Niobrara	43.4418	-104.412	50.01	-78.59	Cretaceous	Late/Upper Cretaceous	Maastrichtian	Cretaceous 8	Maastrichtian		70.6	66.043	68.3215			0		Lance
45878	ETE	M. Carrano	Reptilia	Testudines	Baenidae	genus	Thescelus		Thescelus	67762			R. Benson	R. Benson		1045408	704					body (3D)	M. Carrano	M. Carrano	9259	1905	Seven Mile Creek (AMNH)	L&W locality 30	United States	Wyoming	Niobrara	43.4418	-104.412	50.01	-78.59	Cretaceous	Late/Upper Cretaceous	Maastrichtian	Cretaceous 8	Maastrichtian		70.6	66.043	68.3215			0		Lance
45975	ETE	M. Carrano	Reptilia	Testudines	Pleurosternidae	genus	Dinochelys		Dinochelys	253384			R. Benson	R. Benson		1093614	44040					body (3D)	M. Carrano	M. Carrano	12259	1977	Dry Mesa Quarry [BYU]	CO-58, DMDQ	United States	Colorado	Montrose	38.5831	-108.397	34.72	-55.42	Jurassic	Late/Upper Jurassic	Tithonian	Jurassic 6	Late/Upper Kimmeridgian	Early/Lower Tithonian	155.7	145.5	150.6	147.267	145.5	146.383		Morrison
45975	ETE	M. Carrano	Reptilia	Testudines	Pleurosternidae	family	Pleurosternidae		Glyptops	37625		Chelonia	M. Carrano	M. Carrano	M. Carrano	490803	13255	M. Carrano	M. Carrano	M. Carrano	30651	not a trace	M. Carrano	M. Carrano	12259	1977	Dry Mesa Quarry [BYU]	CO-58, DMDQ	United States	Colorado	Montrose	38.5831	-108.397	34.72	-55.42	Jurassic	Late/Upper Jurassic	Tithonian	Jurassic 6	Late/Upper Kimmeridgian	Early/Lower Tithonian	155.7	145.5	150.6	147.267	145.5	146.383		Morrison
46210	ETE	M. Carrano	Reptilia	Testudines	Baenidae	genus	Plesiobaena		Plesiobaena	67312			P. Holroyd	P. Holroyd	P. Holroyd	1316744	26071					body (3D)	M. Carrano	M. Carrano	12319	1942	Owl Creek (UCM Loc. 80013)	L&W locality 43, Lone Tree Creek	United States	Colorado	Weld	40.9084	-104.762	47.64	-80	Cretaceous	Late/Upper Cretaceous	Maastrichtian	Cretaceous 8	Maastrichtian		70.6	66.043	68.3215			0		Laramie
46391	PaleoDB	L. Ivany	Reptilia	Testudines		unranked clade	Podocnemidae		Shweboemys	37604			L. Ivany	P. Wall	P. Wall	467305	12407					not a trace	P. Wall	A. Hendy	12407	1990	Kunnam: Turtle and Associated Fauna		India	Tamil Nadu	Tiruchirapalli	11.2333	78.9917	-45.32	45.26	Cretaceous	Late/Upper Cretaceous	Turonian	Cretaceous 6	Early/Lower Turonian		94.3	89.3	91.8	93.5	92.1	92.8	Uttattur	Kunnam
46439	ETE	M. Carrano	Reptilia	Testudines	Pleurosternidae	family	Pleurosternidae		Glyptops	37625			M. Carrano	M. Carrano	M. Carrano	606361	18669					not a trace	M. Carrano	M. Carrano	12377	1945	Cleveland-Lloyd Dinosaur Quarry	CLDQ, Cleveland Quarry, Malcolm Lloyd Jr. Quarry, UT-7	United States	Utah	Emery	39.2167	-110.688	34.92	-56.28	Jurassic	Late/Upper Jurassic	Kimmeridgian	Jurassic 5	Kimmeridgian		155.7	150.8	153.25			0		Morrison
46545	ETE	M. Carrano	Reptilia	Testudines		genus	Xinjiangchelys	"	Xinjiangchelys	235645	"	Plesiochelys	R. Benson	R. Benson		1042512	41769					body (3D)	M. Carrano	M. Carrano	12416	2005	FTA-131, Tashkumyr I	Balabansai	Kyrgyzstan	Jalal-Abad		41.3383	72.2314	40.92	76.29	Jurassic	Middle Jurassic	Callovian	Jurassic 5	Callovian		164.7	161.2	162.95			0		Balabansai
46545	ETE	M. Carrano	Reptilia	Testudines		genus	Xinjiangchelys	"	Xinjiangchelys	253269	"	Plesiochelys	R. Benson	R. Benson		1042513	41769					body (3D)	M. Carrano	M. Carrano	12416	2005	FTA-131, Tashkumyr I	Balabansai	Kyrgyzstan	Jalal-Abad		41.3383	72.2314	40.92	76.29	Jurassic	Middle Jurassic	Callovian	Jurassic 5	Callovian		164.7	161.2	162.95			0		Balabansai
46545	ETE	M. Carrano	Reptilia	Testudines	Toxochelyidae	subfamily	Macrobaeninae		Toxocheloides	236080			R. Benson	R. Benson		1042515	41769					body (3D)	M. Carrano	M. Carrano	12416	2005	FTA-131, Tashkumyr I	Balabansai	Kyrgyzstan	Jalal-Abad		41.3383	72.2314	40.92	76.29	Jurassic	Middle Jurassic	Callovian	Jurassic 5	Callovian		164.7	161.2	162.95			0		Balabansai
46566	ETE	M. Carrano	Reptilia	Testudines		unranked clade	Durocryptodira		Toxochelys	36378			M. Carrano	M. Carrano	R. Butler	468642	12430					body (3D)	M. Carrano	M. Carrano	12430	1981	St. George's spoils piles (Merchantville Fm.)	Chesapeake & Delaware Canal	United States	Delaware	New Castle	39.5417	-75.7264	39.04	-45.65	Cretaceous	Late/Upper Cretaceous	Campanian	Cretaceous 7	Early/Lower Campanian		84.9	70.6	77.75	83.5	79.2	81.35	Matawan	Merchantville
46931	ETE	M. Carrano	Reptilia	Testudines		genus	Ordosemys	n. gen.	Ordosemys	65382			M. Carrano	M. Carrano	J. Tennant	489729	13178					body (3D)	M. Carrano	J. Tennant	13174	1994	Laolonghuozi, Ordos Basin	Laolonghuoze, SCDP	China	Nei Mongol		38.9167	108.083	40.02	109.28	Cretaceous	Early/Lower Cretaceous			Valanginian	Albian	140.2	99.7	119.95			0		Ejinhoro
46931	ETE	M. Carrano	Reptilia	Testudines		genus	Sinemys		Sinemys	65386			M. Carrano	M. Carrano	J. Tennant	489735	13179					body (3D)	M. Carrano	J. Tennant	13174	1994	Laolonghuozi, Ordos Basin	Laolonghuoze, SCDP	China	Nei Mongol		38.9167	108.083	40.02	109.28	Cretaceous	Early/Lower Cretaceous			Valanginian	Albian	140.2	99.7	119.95			0		Ejinhoro
46931	ETE	M. Carrano	Reptilia	Testudines		unranked clade	Sinemydidae		Ordosemys	65380			D. Nicholson	D. Nicholson		1328490	59145					body (3D)	M. Carrano	J. Tennant	13174	1994	Laolonghuozi, Ordos Basin	Laolonghuoze, SCDP	China	Nei Mongol		38.9167	108.083	40.02	109.28	Cretaceous	Early/Lower Cretaceous			Valanginian	Albian	140.2	99.7	119.95			0		Ejinhoro
46936	ETE	M. Carrano	Reptilia	Testudines		genus	Sinemys		Sinemys	259792			M. Carrano	M. Carrano	J. Tennant	489737	13174					body (3D)	M. Carrano	J. Tennant	12468	1994	Chabu Sumu (SCDP)		China	Nei Mongol		39.93	107.986	41.08	109.5	Cretaceous	Early/Lower Cretaceous			Early/Lower Cretaceous		145.5	99.7	122.6			0	Zhidan	Laohongdong
46959	ETE	M. Carrano	Reptilia	Testudines	Trionychidae	unranked clade	Trionychinae		Trionyx	37682			R. Benson	R. Benson	R. Benson	1042685	41769					body (3D)	M. Carrano	M. Carrano	38131	1985	CDZh-17a, Dzharakuduk II	Dzarakuduk, Dzhyrakuduk	Uzbekistan	Navoi		42.1173	62.6553	36.8	56.95	Cretaceous	Late/Upper Cretaceous	Turonian	Cretaceous 6	Middle Turonian	Late/Upper Turonian	94.3	89.3	91.8	92.1	89.3	90.7		Bissekty
46959	ETE	M. Carrano	Reptilia	Testudines	Dermatemydidae	genus	Lindholmemys		Lindholmemys	236086			R. Benson	R. Benson	R. Benson	1042686	41769					body (3D)	M. Carrano	M. Carrano	38131	1985	CDZh-17a, Dzharakuduk II	Dzarakuduk, Dzhyrakuduk	Uzbekistan	Navoi		42.1173	62.6553	36.8	56.95	Cretaceous	Late/Upper Cretaceous	Turonian	Cretaceous 6	Middle Turonian	Late/Upper Turonian	94.3	89.3	91.8	92.1	89.3	90.7		Bissekty
46959	ETE	M. Carrano	Reptilia	Testudines		genus	Anatolemys		Anatolemys	235672			R. Benson	R. Benson		1042688	41769					body (3D)	M. Carrano	M. Carrano	38131	1985	CDZh-17a, Dzharakuduk II	Dzarakuduk, Dzhyrakuduk	Uzbekistan	Navoi		42.1173	62.6553	36.8	56.95	Cretaceous	Late/Upper Cretaceous	Turonian	Cretaceous 6	Middle Turonian	Late/Upper Turonian	94.3	89.3	91.8	92.1	89.3	90.7		Bissekty
46959	ETE	M. Carrano	Reptilia	Testudines	Adocidae	genus	Adocus		Adocus	235792			R. Benson	R. Benson		1042689	41769					body (3D)	M. Carrano	M. Carrano	38131	1985	CDZh-17a, Dzharakuduk II	Dzarakuduk, Dzhyrakuduk	Uzbekistan	Navoi		42.1173	62.6553	36.8	56.95	Cretaceous	Late/Upper Cretaceous	Turonian	Cretaceous 6	Middle Turonian	Late/Upper Turonian	94.3	89.3	91.8	92.1	89.3	90.7		Bissekty
46974	ETE	M. Carrano	Reptilia	Testudines		genus	Xinjiangchelys		Xinjiangchelys	265929			P. Mannion	J. Tennant	J. Tennant	1129693	46461					body (3D)	M. Carrano	J. Tennant	19693	1990	Pingfengshan		China	Xinjiang		45.1333	88.95	46.73	91.33	Jurassic	Late/Upper Jurassic	Oxfordian	Jurassic 5	Oxfordian		161.2	155.7	158.45			0	Qigu	Shishugou
46974	ETE	M. Carrano	Reptilia	Testudines		genus	Xinjiangchelys		Xinjiangchelys	256142			P. Mannion	J. Tennant		1129695	46461					body (3D)	M. Carrano	J. Tennant	19693	1990	Pingfengshan		China	Xinjiang		45.1333	88.95	46.73	91.33	Jurassic	Late/Upper Jurassic	Oxfordian	Jurassic 5	Oxfordian		161.2	155.7	158.45			0	Qigu	Shishugou
46974	ETE	M. Carrano	Reptilia	Testudines		family	Xinjiangchelyidae		Xinjiangchelys	235641		Testudines	M. Carrano	M. Carrano	M. Carrano	472568	12478	M. Carrano	M. Carrano	J. Tennant	19693	not a trace	M. Carrano	J. Tennant	19693	1990	Pingfengshan		China	Xinjiang		45.1333	88.95	46.73	91.33	Jurassic	Late/Upper Jurassic	Oxfordian	Jurassic 5	Oxfordian		161.2	155.7	158.45			0	Qigu	Shishugou
46974	ETE	M. Carrano	Reptilia	Testudines		genus	Xinjiangchelys		Xinjiangchelys	235643		Testudines	P. Mannion	J. Tennant		472569	46461	M. Carrano	M. Carrano	J. Tennant	19693	not a trace	M. Carrano	J. Tennant	19693	1990	Pingfengshan		China	Xinjiang		45.1333	88.95	46.73	91.33	Jurassic	Late/Upper Jurassic	Oxfordian	Jurassic 5	Oxfordian		161.2	155.7	158.45			0	Qigu	Shishugou
47056	ETE	M. Carrano	Reptilia	Testudines		genus	Xinjiangchelys		Xinjiangchelys	253267			R. Benson	R. Benson		1093054	44007					body (3D)	M. Carrano	J. Tennant	12523	2005	Liuhuanggou bonebed		China	Xinjiang		43.55	87.263	42.85	97.47	Jurassic	Late/Upper Jurassic	Oxfordian	Jurassic 5	Oxfordian		161.2	155.7	158.45			0		Qigu
47056	ETE	M. Carrano	Reptilia	Testudines		genus	Xinjiangchelys		Xinjiangchelys	265929			P. Mannion	J. Tennant		1248295	53850					body (3D)	M. Carrano	J. Tennant	12523	2005	Liuhuanggou bonebed		China	Xinjiang		43.55	87.263	42.85	97.47	Jurassic	Late/Upper Jurassic	Oxfordian	Jurassic 5	Oxfordian		161.2	155.7	158.45			0		Qigu
47070	ETE	M. Carrano	Reptilia	Testudines		genus	Sinemys	n. gen.	Sinemys	65385			M. Carrano	M. Carrano	R. Benson	474561	44012					body (3D)	M. Carrano	M. Carrano	40224	1923	Ningchiakou, Mengyin	Ningjiagou, Uppsala/Geol. Survey China; Euhelopus zdanskyi type, Ning Chia Kou	China	Shandong	Mengyin	35.8667	117.95	37.61	120.92					Tithonian	Aptian	150.8	112.6	131.7			0		Mengyin
47070	ETE	M. Carrano	Reptilia	Testudines	Sinochelyidae	genus	Sinochelys	n. gen.	Sinochelys	235761			M. Carrano	M. Carrano	R. Benson	474562	44012					body (3D)	M. Carrano	M. Carrano	40224	1923	Ningchiakou, Mengyin	Ningjiagou, Uppsala/Geol. Survey China; Euhelopus zdanskyi type, Ning Chia Kou	China	Shandong	Mengyin	35.8667	117.95	37.61	120.92					Tithonian	Aptian	150.8	112.6	131.7			0		Mengyin
47070	ETE	M. Carrano	Reptilia	Testudines	Sinochelyidae	genus	Sinochelys		Sinochelys	235761		Scutemys	M. Carrano	M. Carrano	R. Butler	474563	12536					body (3D)	M. Carrano	M. Carrano	40224	1923	Ningchiakou, Mengyin	Ningjiagou, Uppsala/Geol. Survey China; Euhelopus zdanskyi type, Ning Chia Kou	China	Shandong	Mengyin	35.8667	117.95	37.61	120.92					Tithonian	Aptian	150.8	112.6	131.7			0		Mengyin
47193	PaleoDB	J. Head	Reptilia	Testudines	Adocidae	family	Adocidae	cf.	Adocus	37652			D. Nicholson	D. Nicholson	M. Carrano	1194877	50161					body (3D)	J. Head	M. Carrano	12618	2000	SMP Loc. 365, Ah-shi-sle-pah Wash		United States	New Mexico	San Juan	36.1039	-108.884	43.37	-79.51	Cretaceous	Late/Upper Cretaceous	Campanian	Cretaceous 7	Late/Upper Campanian		84.9	70.6	77.75	74.9	70.6	72.75		Kirtland
47193	PaleoDB	J. Head	Reptilia	Testudines	Nanhsiungchelyidae	genus	Basilemys		Basilemys	288973			D. Nicholson	D. Nicholson	M. Carrano	1194878	50161					body (3D)	J. Head	M. Carrano	12618	2000	SMP Loc. 365, Ah-shi-sle-pah Wash		United States	New Mexico	San Juan	36.1039	-108.884	43.37	-79.51	Cretaceous	Late/Upper Cretaceous	Campanian	Cretaceous 7	Late/Upper Campanian		84.9	70.6	77.75	74.9	70.6	72.75		Kirtland
47193	PaleoDB	J. Head	Reptilia	Testudines	Nanhsiungchelyidae	genus	Basilemys	cf.	Basilemys	288973			D. Nicholson	D. Nicholson	M. Carrano	1194879	50161					body (3D)	J. Head	M. Carrano	12618	2000	SMP Loc. 365, Ah-shi-sle-pah Wash		United States	New Mexico	San Juan	36.1039	-108.884	43.37	-79.51	Cretaceous	Late/Upper Cretaceous	Campanian	Cretaceous 7	Late/Upper Campanian		84.9	70.6	77.75	74.9	70.6	72.75		Kirtland
47193	PaleoDB	J. Head	Reptilia	Testudines	Trionychidae	tribe	Trionychini		Aspideretoides	67335			D. Nicholson	D. Nicholson	M. Carrano	1194880	50161					not a trace	J. Head	M. Carrano	12618	2000	SMP Loc. 365, Ah-shi-sle-pah Wash		United States	New Mexico	San Juan	36.1039	-108.884	43.37	-79.51	Cretaceous	Late/Upper Cretaceous	Campanian	Cretaceous 7	Late/Upper Campanian		84.9	70.6	77.75	74.9	70.6	72.75		Kirtland
47195	ETE	J. Head	Reptilia	Testudines	Trionychidae	genus	Aspideretoides		Aspideretoides	288985			D. Nicholson	D. Nicholson	M. Carrano	1194426	50161					body (3D)	J. Head	M. Carrano	12620	1997	SMP Loc. 210, Willow Wash		United States	New Mexico	San Juan	36.3439	-108.084	43.6	-79.41	Cretaceous	Late/Upper Cretaceous	Campanian	Cretaceous 7	Late/Upper Campanian		84.9	70.6	77.75	74.9	70.6	72.75		Kirtland
47626	ETE	M. Carrano	Reptilia	Testudines	Adocidae	family	Adocidae		Adocus	37652			M. Carrano	M. Carrano	M. Carrano	478790	12772					body (3D)	M. Carrano	M. Carrano	12772	1983	Harbicht Hill South No. 2, UCMP V-73100		United States	Montana	McCone	47.8767	-106.198	54.62	-78.47	Cretaceous	Late/Upper Cretaceous	Maastrichtian	Cretaceous 8	Maastrichtian		70.6	66.043	68.3215			0		Hell Creek
47626	ETE	M. Carrano	Reptilia	Testudines	Compsemydidae	genus	Compsemys		Compsemys	63644			M. Carrano	M. Carrano	M. Carrano	478792	12772					body (3D)	M. Carrano	M. Carrano	12772	1983	Harbicht Hill South No. 2, UCMP V-73100		United States	Montana	McCone	47.8767	-106.198	54.62	-78.47	Cretaceous	Late/Upper Cretaceous	Maastrichtian	Cretaceous 8	Maastrichtian		70.6	66.043	68.3215			0		Hell Creek
47782	ETE	J. Head	Reptilia	Testudines	Bothremydidae	genus	Polysternon		Polysternon	131476			J. Head	J. Head	M. Carrano	479363	12788					body (3D)	J. Head	M. Carrano	25139	1986	L'Olivet Quarry, Villeveyrac		France	Languedoc-Roussillon	Hérault	43.4925	3.61	34.23	4.62	Cretaceous	Late/Upper Cretaceous	Campanian	Cretaceous 7	Early/Lower Campanian		84.9	70.6	77.75	83.5	79.2	81.35		L'Olivet Quarry
47782	ETE	J. Head	Reptilia	Testudines	Dortokidae	family	Dortokidae		Dortoka	67641			P. Mannion	P. Mannion		1095256	44196					body (3D)	J. Head	M. Carrano	25139	1986	L'Olivet Quarry, Villeveyrac		France	Languedoc-Roussillon	Hérault	43.4925	3.61	34.23	4.62	Cretaceous	Late/Upper Cretaceous	Campanian	Cretaceous 7	Early/Lower Campanian		84.9	70.6	77.75	83.5	79.2	81.35		L'Olivet Quarry
47782	ETE	J. Head	Reptilia		Solemydidae	family	Solemydidae		Solemys	56006	?	Dermatemydidae	M. Carrano	M. Carrano	M. Carrano	479364	12830	J. Head	J. Head	M. Carrano	12788	not a trace	J. Head	M. Carrano	25139	1986	L'Olivet Quarry, Villeveyrac		France	Languedoc-Roussillon	Hérault	43.4925	3.61	34.23	4.62	Cretaceous	Late/Upper Cretaceous	Campanian	Cretaceous 7	Early/Lower Campanian		84.9	70.6	77.75	83.5	79.2	81.35		L'Olivet Quarry
47820	PaleoDB	J. Head	Reptilia	Testudines	Baenidae	genus	Denazinemys		Denazinemys	112785			D. Nicholson	D. Nicholson		1195276	50161					body (3D)	J. Head	M. Carrano	12807	2000	SMP Loc. 360		United States	New Mexico	San Juan	36.3439	-108.102	43.61	-79.43	Cretaceous	Late/Upper Cretaceous	Campanian	Cretaceous 7	Late/Upper Campanian		84.9	70.6	77.75	74.9	70.6	72.75		Kirtland
47893	ETE	M. Carrano	Reptilia	Testudines	Bothremydidae	subtribe	Foxemydina	cf.	Polysternon	37600			M. Carrano	M. Carrano	P. Mannion	480393	12831					not a trace	M. Carrano	P. Mannion	12831	2004	Vitrolles la Plaine, Rognac		France	Bouches-du-Rhône		43.4833	5.23333	36.06	3.79	Cretaceous	Late/Upper Cretaceous	Maastrichtian	Cretaceous 8	Late/Upper Maastrichtian		70.6	66.043	68.3215	68.05	65.5	66.775		Rognacian
48155	ETE	M. Carrano	Reptilia	Testudines	Pleurosternidae	genus	Glyptops		Glyptops	65858			M. Carrano	M. Carrano	P. Mannion	481953	12893					body (3D)	M. Carrano	M. Carrano	12893	1998	Delfs Quarry, Garden Park (CMNH)	Cleveland Museum, Cleveland Garden Park Quarry, CO-5	United States	Colorado	Fremont	38.5335	-105.22	33.43	-51.39	Jurassic	Late/Upper Jurassic	Kimmeridgian	Jurassic 5	Kimmeridgian		155.7	150.8	153.25			0		Morrison
48157	ETE	M. Carrano	Reptilia	Testudines	Pleurosternidae	family	Pleurosternidae		Glyptops	37625			M. Carrano	M. Carrano		540204	15179					not a trace	M. Carrano	M. Carrano	12893	1998	Tim's Egg Site, Garden Park		United States	Colorado	Fremont	38.5335	-105.22	34.04	-52.26	Jurassic	Late/Upper Jurassic			Kimmeridgian	Tithonian	155.7	145.5	150.6			0		Morrison
48160	PaleoDB	M. Carrano	Reptilia	Testudines	Pleurosternidae	genus	Glyptops		Glyptops	65858			M. Carrano	M. Carrano	M. Carrano	481967	12893					body (3D)	M. Carrano	M. Carrano	54808	1939	Kessler's Quarry, Garden Park	DMNH Quarry 2, CO-7	United States	Colorado	Fremont	38.541	-105.213	33.44	-51.38	Jurassic	Late/Upper Jurassic	Kimmeridgian	Jurassic 5	Kimmeridgian		155.7	150.8	153.25			0		Morrison
48161	ETE	M. Carrano	Reptilia	Testudines	Pleurosternidae	genus	Glyptops		Glyptops	65858			M. Carrano	M. Carrano	R. Butler	481974	12893					body (3D)	M. Carrano	M. Carrano	14309	1996	Small's Quarry, Garden Park	DMNH Quarry 6, CO-11	United States	Colorado	Fremont	38.541	-105.213	34.04	-52.25	Jurassic	Late/Upper Jurassic			Kimmeridgian	Tithonian	155.7	145.5	150.6			0		Morrison
48161	ETE	M. Carrano	Reptilia	Testudines	Pleurosternidae	family	Pleurosternidae		Dinochelys	37751	?	Dinochelys	M. Carrano	M. Carrano		481975	15179	M. Carrano	M. Carrano	M. Carrano	12893	body (3D)	M. Carrano	M. Carrano	14309	1996	Small's Quarry, Garden Park	DMNH Quarry 6, CO-11	United States	Colorado	Fremont	38.541	-105.213	34.04	-52.25	Jurassic	Late/Upper Jurassic			Kimmeridgian	Tithonian	155.7	145.5	150.6			0		Morrison
48162	ETE	M. Carrano	Reptilia	Testudines	Pleurosternidae	genus	Glyptops		Glyptops	65858			M. Carrano	M. Carrano	M. Carrano	481990	12893					body (3D)	M. Carrano	M. Carrano	12893	1998	Lindsey Quarry (DMNH)	Garden Park, CO-8, Lindsey's, DMNH Quarry 3	United States	Colorado	Fremont	38.545	-105.194	34.04	-52.23	Jurassic	Late/Upper Jurassic			Kimmeridgian	Tithonian	155.7	145.5	150.6			0		Morrison
48163	ETE	M. Carrano	Reptilia	Testudines	Pleurosternidae	family	Pleurosternidae		Glyptops	37625			M. Carrano	M. Carrano		540194	15179					not a trace	M. Carrano	M. Carrano	12893	1998	Deweese Quarry, Green Acres (DMNH)	Garden Park, CO-6, DMNH Quarry 1	United States	Colorado	Fremont	38.545	-105.194	34.04	-52.23	Jurassic	Late/Upper Jurassic			Kimmeridgian	Tithonian	155.7	145.5	150.6			0		Morrison
48166	ETE	M. Carrano	Reptilia	Testudines	Pleurosternidae	genus	Glyptops		Glyptops	65858			M. Carrano	M. Carrano	M. Carrano	481998	12893					body (3D)	M. Carrano	M. Carrano	12893	1998	Valley of Death 5	Garden Park, CO-9, DMNH Quarry 4	United States	Colorado	Fremont	38.5465	-105.232	34.05	-52.26	Jurassic	Late/Upper Jurassic			Kimmeridgian	Tithonian	155.7	145.5	150.6			0		Morrison
48516	ETE	M. Carrano	Reptilia			genus	Chinlechelys	n. gen.	Chinlechelys	135441			M. Carrano	M. Carrano	R. Butler	785830	28418					body (3D)	M. Carrano	M. Carrano	12956	1989	NMMNH Loc. 001, Revuelto Creek		United States	New Mexico	Quay	35.3653	-103.38	10.25	-42.96	Triassic	Late/Upper Triassic	Norian	Triassic 4	Norian		221.5	205.6	213.55			0	Dockum	Bull Canyon
48551	PaleoDB	M. Carrano	Reptilia	Testudines	Trionychidae	family	Trionychidae		Aspideretes	37675			M. Carrano	M. Carrano		1171018	48210					body (3D)	M. Carrano	M. Carrano	48210	1916	Arnett Creek	L&W locality 35, F5	United States	South Dakota	Harding	45.9281	-103.924	52.3	-76.94	Cretaceous	Late/Upper Cretaceous	Maastrichtian	Cretaceous 8	Maastrichtian		70.6	66.043	68.3215			0		Lance
48570	ETE	M. Carrano	Reptilia	Testudines	Bothremydidae	genus	Taphrosphys		Taphrosphys	131500			R. Benson	R. Benson		1045300	764					body (3D)	M. Carrano	M. Carrano	15621	1866	West Jersey Marl Company's Pit, Barnsboro	Dryptosaurus & Laelaps type site, Barnesboro, Gloucester	United States	New Jersey	Gloucestershire	39.7328	-75.1603	40.16	-50.81	Cretaceous	Late/Upper Cretaceous	Maastrichtian	Cretaceous 8	Late/Upper Maastrichtian		70.6	66.043	68.3215	68.05	65.5	66.775	Monmouth	New Egypt
48570	ETE	M. Carrano	Reptilia	Testudines	Bothremydidae	genus	Taphrosphys		Taphrosphys	131500		Taphrosphys	R. Benson	R. Benson	M. Carrano	1045301	35435					body (3D)	M. Carrano	M. Carrano	15621	1866	West Jersey Marl Company's Pit, Barnsboro	Dryptosaurus & Laelaps type site, Barnesboro, Gloucester	United States	New Jersey	Gloucestershire	39.7328	-75.1603	40.16	-50.81	Cretaceous	Late/Upper Cretaceous	Maastrichtian	Cretaceous 8	Late/Upper Maastrichtian		70.6	66.043	68.3215	68.05	65.5	66.775	Monmouth	New Egypt
48570	ETE	M. Carrano	Reptilia	Testudines		genus	Catapleura		Catapleura	241951		Lytoloma	M. Carrano	M. Carrano		1264126	54900					body (3D)	M. Carrano	M. Carrano	15621	1866	West Jersey Marl Company's Pit, Barnsboro	Dryptosaurus & Laelaps type site, Barnesboro, Gloucester	United States	New Jersey	Gloucestershire	39.7328	-75.1603	40.16	-50.81	Cretaceous	Late/Upper Cretaceous	Maastrichtian	Cretaceous 8	Late/Upper Maastrichtian		70.6	66.043	68.3215	68.05	65.5	66.775	Monmouth	New Egypt
48570	ETE	M. Carrano	Reptilia	Testudines		genus	Agomphus		Agomphus	172866		Agomphus	M. Carrano	M. Carrano		1264127	14730					body (3D)	M. Carrano	M. Carrano	15621	1866	West Jersey Marl Company's Pit, Barnsboro	Dryptosaurus & Laelaps type site, Barnesboro, Gloucester	United States	New Jersey	Gloucestershire	39.7328	-75.1603	40.16	-50.81	Cretaceous	Late/Upper Cretaceous	Maastrichtian	Cretaceous 8	Late/Upper Maastrichtian		70.6	66.043	68.3215	68.05	65.5	66.775	Monmouth	New Egypt
48629	PaleoDB	M. Carrano	Reptilia	Testudines	Baenidae	genus	Palatobaena		Palatobaena	67760			P. Mannion	P. Mannion		987358	38165					body (3D)	M. Carrano	M. Carrano	12319	1942	18 miles east of Lismas (AMNH)		United States	Montana	Valley	47.9397	-106.189	54.54	-79.02	Cretaceous	Late/Upper Cretaceous	Maastrichtian	Cretaceous 8	Late/Upper Maastrichtian		70.6	66.043	68.3215	68.05	65.5	66.775		Hell Creek
48722	PaleoDB	M. Carrano	Reptilia	Testudines	Bothremydidae	genus	Foxemys		Foxemys	239248		Testudines	R. Benson	R. Benson	R. Benson	486500	42082	M. Carrano	M. Carrano	P. Holroyd	12998	not a trace	M. Carrano	J. Tennant	15353	2003	Iharkút mine, Bakony mountains (=Németbánya)		Hungary	Veszprém		47.2167	17.6	30.98	18.59	Cretaceous	Late/Upper Cretaceous	Santonian	Cretaceous 6	Santonian		85.8	84.9	85.35			0		Csehbánya
48725	ETE	M. Carrano	Reptilia	Testudines		genus	Catapleura		Catapleura	241951	cf.	Dollochelys	M. Carrano	M. Carrano		558018	54671	M. Carrano	K. Maguire	M. Carrano	1580	not a trace	M. Carrano	M. Carrano	13004	1858	Hopkins farm, Haddonfield	Hadrosaurus type	United States	New Jersey	Camden	39.9094	-75.0281	39.22	-44.85	Cretaceous	Late/Upper Cretaceous	Campanian	Cretaceous 7	Early/Lower Campanian		84.9	70.6	77.75	83.5	79.2	81.35	Matawan	Woodbury
48834	ETE	M. Carrano	Reptilia	Testudines	Nanhsiungchelyidae	family	Nanhsiungchelyidae		Basilemys	37655			M. Carrano	M. Carrano		663729	24167					body (3D)	M. Carrano	M. Carrano	24167	1935	Deadhorse Coulee, Locality 5	Black Coulee	Canada	Alberta		49.837	-111.436	54.28	-73.31	Cretaceous	Late/Upper Cretaceous	Santonian	Cretaceous 6	Late/Upper Santonian		85.8	84.9	85.35	84.267	83.5	83.8835		Milk River
48834	ETE	M. Carrano	Reptilia	Testudines	Compsemydidae	family	Compsemydidae		Compsemys	37641			M. Carrano	M. Carrano		663730	24167					body (3D)	M. Carrano	M. Carrano	24167	1935	Deadhorse Coulee, Locality 5	Black Coulee	Canada	Alberta		49.837	-111.436	54.28	-73.31	Cretaceous	Late/Upper Cretaceous	Santonian	Cretaceous 6	Late/Upper Santonian		85.8	84.9	85.35	84.267	83.5	83.8835		Milk River
48834	ETE	M. Carrano	Reptilia	Testudines	Trionychidae	family	Trionychidae	?	Aspideretes	37675			M. Carrano	M. Carrano		663731	24167					body (3D)	M. Carrano	M. Carrano	24167	1935	Deadhorse Coulee, Locality 5	Black Coulee	Canada	Alberta		49.837	-111.436	54.28	-73.31	Cretaceous	Late/Upper Cretaceous	Santonian	Cretaceous 6	Late/Upper Santonian		85.8	84.9	85.35	84.267	83.5	83.8835		Milk River
48837	ETE	M. Carrano	Reptilia	Testudines	Pleurosternidae	family	Pleurosternidae		Glyptops	37625			M. Carrano	M. Carrano	M. Carrano	541894	15179					not a trace	M. Carrano	A. Murch	53184	1904	Carnegie Quarry N, Sheep Creek	Freezeout Mountains, Freezeout Hills	United States	Wyoming	Albany	42.1554	-105.91	37.69	-52.02	Jurassic	Late/Upper Jurassic			Kimmeridgian	Tithonian	155.7	145.5	150.6			0		Morrison
48846	ETE	M. Carrano	Reptilia	Testudines	Baenidae	subfamily	Eubaeninae		Eubaena	37631			M. Carrano	M. Carrano		487162	13015					body (3D)	M. Carrano	M. Carrano	13015	1998	Turtle City, UCMP V-88027		United States	Montana	Carter	45.85	-104.833	52.4	-77.96	Cretaceous	Late/Upper Cretaceous	Maastrichtian	Cretaceous 8	Maastrichtian		70.6	66.043	68.3215			0		Hell Creek
48849	ETE	M. Carrano	Reptilia	Testudines	Dortokidae	family	Dortokidae		Dortoka	67641			M. Carrano	M. Carrano		487170	13017					body (3D)	M. Carrano	M. Carrano	13017	2000	La Boucharde	La Bouchard	France	Provence-Alpes-Côte d'Azur	Bouches-du-Rhône	43.4317	5.71972	34.5	5.88	Cretaceous	Late/Upper Cretaceous			Late/Upper Campanian	Early/Lower Maastrichtian	84.9	66.043	75.4715	74.9	68.05	71.475		La Boucharde
48849	ETE	M. Carrano	Reptilia		Solemydidae	family	Solemydidae		Solemys	56006			M. Carrano	M. Carrano		487171	13017					body (3D)	M. Carrano	M. Carrano	13017	2000	La Boucharde	La Bouchard	France	Provence-Alpes-Côte d'Azur	Bouches-du-Rhône	43.4317	5.71972	34.5	5.88	Cretaceous	Late/Upper Cretaceous			Late/Upper Campanian	Early/Lower Maastrichtian	84.9	66.043	75.4715	74.9	68.05	71.475		La Boucharde
48849	ETE	M. Carrano	Reptilia	Testudines	Bothremydidae	subtribe	Foxemydina		Polysternon	37600			M. Carrano	M. Carrano		487173	13017					not a trace	M. Carrano	M. Carrano	13017	2000	La Boucharde	La Bouchard	France	Provence-Alpes-Côte d'Azur	Bouches-du-Rhône	43.4317	5.71972	34.5	5.88	Cretaceous	Late/Upper Cretaceous			Late/Upper Campanian	Early/Lower Maastrichtian	84.9	66.043	75.4715	74.9	68.05	71.475		La Boucharde
48850	ETE	M. Carrano	Reptilia	Testudines	Bothremydidae	genus	Foxemys		Foxemys	98659		Testudines	R. Benson	R. Benson		487178	27976	M. Carrano	M. Carrano	M. Carrano	13019	not a trace	M. Carrano	M. Carrano	30925	1983	Bellevue, locality C3 (C III)	Campagne-sur-Aude	France	Languedoc-Roussillon	Aude	42.9137	2.2	32.7	4.12	Cretaceous	Late/Upper Cretaceous	Campanian	Cretaceous 7	Late/Upper Campanian		84.9	70.6	77.75	74.9	70.6	72.75		Marnes Rouges Inférieures
48861	ETE	M. Carrano	Reptilia		Solemydidae	family	Solemydidae		Solemys	56006			M. Carrano	M. Carrano	M. Carrano	739413	26656					body (3D)	M. Carrano	M. Carrano	30625	1986	Armuña, Segovia		Spain	Castilla y Leon	Segovia	41.833	-4.3167	32.88	-2.3	Cretaceous	Late/Upper Cretaceous			Late/Upper Campanian	Early/Lower Maastrichtian	84.9	66.043	75.4715	74.9	68.05	71.475
48861	ETE	M. Carrano	Reptilia	Testudines	Dortokidae	family	Dortokidae		Dortoka	67641		Chelonia	M. Carrano	M. Carrano		497835	26656	M. Carrano	M. Carrano	M. Carrano	13504	not a trace	M. Carrano	M. Carrano	30625	1986	Armuña, Segovia		Spain	Castilla y Leon	Segovia	41.833	-4.3167	32.88	-2.3	Cretaceous	Late/Upper Cretaceous			Late/Upper Campanian	Early/Lower Maastrichtian	84.9	66.043	75.4715	74.9	68.05	71.475
48867	ETE	M. Carrano	Reptilia	Testudines		genus	Erymnochelys		Erymnochelys	239573			M. Carrano	M. Carrano		487244	13027					body (3D)	M. Carrano	J. Alroy	13027	1974	In Beceten		Niger	Tahoua		15.05	6.03333	1.68	0.93	Cretaceous	Late/Upper Cretaceous		Cretaceous 6	Late/Upper Coniacian	Santonian	89.3	84.9	87.1	86.967		43.4835		In Beceten
48870	ETE	M. Carrano	Reptilia		Solemydidae	family	Solemydidae		Solemys	56006		Testudines	M. Carrano	M. Carrano	M. Carrano	487265	13039	M. Carrano	M. Carrano	J. Tennant	13032	not a trace	M. Carrano	M. Carrano	13032	1998	Massecaps locality, Cruzy		France	Languedoc-Roussillon	Hérault	43.35	2.95	34.12	4.03	Cretaceous	Late/Upper Cretaceous	Campanian	Cretaceous 7	Late/Upper Campanian		84.9	70.6	77.75	74.9	70.6	72.75		Grès à Reptiles
48870	ETE	M. Carrano	Reptilia	Testudines	Bothremydidae	genus	Foxemys		Foxemys	98659		Bothremydidae	R. Benson	R. Benson		487272	27976	M. Carrano	M. Carrano	J. Tennant	13039	not a trace	M. Carrano	M. Carrano	13032	1998	Massecaps locality, Cruzy		France	Languedoc-Roussillon	Hérault	43.35	2.95	34.12	4.03	Cretaceous	Late/Upper Cretaceous	Campanian	Cretaceous 7	Late/Upper Campanian		84.9	70.6	77.75	74.9	70.6	72.75		Grès à Reptiles
48875	ETE	M. Carrano	Reptilia	Chelonii	Carettochelyidae	family	Carettochelyidae		Kizylkumemys	67334			M. Carrano	M. Carrano		830974	30932					body (3D)	M. Carrano	M. Carrano	13040	1983	Ban Khok Kruat quarries		Thailand	Nakhon Ratchasima		19.9333	101.95	16.31	105.32	Cretaceous	Early/Lower Cretaceous			Aptian	Albian	125.45	99.7	112.575			0	Khorat	Khok Kruat
48983	ETE	M. Carrano	Reptilia	Testudines	Adocidae	family	Adocidae		Adocus	37652			R. Benson	R. Benson		1042012	34192					body (3D)	M. Carrano	M. Carrano	12056	1933	Dohoin Usu (AMNH quarry 565)	AMNH loc. 12087	Mongolia			44.7681	104.998	43.54	94.3	Cretaceous	Late/Upper Cretaceous			Late/Upper Cretaceous		99.7	66.043	82.8715			0		Dohoin Usu
49047	ETE	M. Carrano	Reptilia	Testudines		family	Xinjiangchelyidae		Xinjiangchelys	235641		Sinemys	M. Carrano	M. Carrano	R. Benson	487797	13089					body (3D)	M. Carrano	M. Carrano	13379	1973	Wuerho, IVPP site 64041		China	Xinjiang		46.4388	85.792	45.35	81.72	Cretaceous	Early/Lower Cretaceous			Late/Upper Aptian	Albian	122.46	99.7	111.08	118.5		59.25	Tugulu	Lianmugin
49047	ETE	M. Carrano	Reptilia	Testudines		genus	Ordosemys	n. gen.	Ordosemys	235834			R. Benson	R. Benson		1046730	41731					body (3D)	M. Carrano	M. Carrano	13379	1973	Wuerho, IVPP site 64041		China	Xinjiang		46.4388	85.792	45.35	81.72	Cretaceous	Early/Lower Cretaceous			Late/Upper Aptian	Albian	122.46	99.7	111.08	118.5		59.25	Tugulu	Lianmugin
49248	ETE	M. Carrano	Reptilia	Testudines	Plesiochelyidae	family	Plesiochelyidae		Plesiochelys	36361			P. Mannion	J. Tennant		1135614	46807					body (3D)	M. Carrano	M. Carrano	13143	1957	Cambelas		Portugal	Lisboa		39.0875	-9.40472	33.4	0.84	Jurassic	Late/Upper Jurassic	Tithonian	Jurassic 6	Tithonian		150.8	145.5	148.15			0		Farta Pao
49367	ETE	M. Carrano	Reptilia	Testudines	Trionychidae	genus	Khunnuchelys	n. gen.	Khunnuchelys	92235		Testudines	M. Carrano	M. Carrano		489848	19683	M. Carrano	M. Carrano		13181	not a trace	M. Carrano	R. Benson	13181	1993	SCDP site 10, Iren Dabasu	Erlian, site I	China	Nei Mongol		43.7167	112.033	42.91	100.71	Cretaceous	Late/Upper Cretaceous	Campanian	Cretaceous 7	Middle Campanian	Late/Upper Campanian	84.9	70.6	77.75	79.2	70.6	74.9		Iren Dabasu
49502	ETE	M. Carrano	Reptilia	Testudines	Plesiochelyidae	genus	Plesiochelys		Plesiochelys	238155			R. Butler	R. Butler		1092243	41939					body (3D)	M. Carrano	J. Tennant	41939	1973	Dianzhong, Eshan		China	Yunnan		24.1739	102.402	24.44	109.11	Jurassic	Middle Jurassic			Middle Jurassic		175.6	161.2	168.4			0		Upper Lufeng
49524	ETE	M. Carrano	Reptilia	Testudines	Trionychidae	genus	Plastomenus	?	Plastomenus	243350			R. Benson	R. Benson		1066325	14442					body (3D)	M. Carrano	M. Carrano	17161	1871	Bijou Creek (USG&GS)		United States	Colorado	Adams	40.2853	-106.861	47.44	-82.52	Cretaceous	Late/Upper Cretaceous	Maastrichtian	Cretaceous 8	Maastrichtian		70.6	66.043	68.3215			0		Laramie
49524	ETE	M. Carrano	Reptilia	Testudines	Trionychidae	genus	Aspideretes		Aspideretes	243448		Trionyx	R. Benson	R. Benson	R. Benson	1066326	14442					body (3D)	M. Carrano	M. Carrano	17161	1871	Bijou Creek (USG&GS)		United States	Colorado	Adams	40.2853	-106.861	47.44	-82.52	Cretaceous	Late/Upper Cretaceous	Maastrichtian	Cretaceous 8	Maastrichtian		70.6	66.043	68.3215			0		Laramie
49524	ETE	M. Carrano	Reptilia	Testudines	Trionychidae	genus	Plastomenus	?	Plastomenus	243351			R. Benson	R. Benson		1066327	14442					body (3D)	M. Carrano	M. Carrano	17161	1871	Bijou Creek (USG&GS)		United States	Colorado	Adams	40.2853	-106.861	47.44	-82.52	Cretaceous	Late/Upper Cretaceous	Maastrichtian	Cretaceous 8	Maastrichtian		70.6	66.043	68.3215			0		Laramie
49538	ETE	M. Carrano	Reptilia	Testudines	Nanhsiungchelyidae	genus	Basilemys		Basilemys	67765			P. Holroyd	P. Holroyd	P. Holroyd	1316745	26071					body (3D)	M. Carrano	M. Carrano	51520	1993	Littleton (DMNH 612)		United States	Colorado	Arapahoe	39.6133	-105.016	46.44	-80.76	Cretaceous	Late/Upper Cretaceous	Maastrichtian	Cretaceous 8	Maastrichtian		70.6	66.043	68.3215			0		Denver
49539	ETE	M. Carrano	Reptilia	Testudines	Nanhsiungchelyidae	genus	Basilemys		Basilemys	67765			P. Holroyd	P. Holroyd	P. Holroyd	1316750	26071					body (3D)	M. Carrano	J. Alroy	13266	2002	Oak Place, Westminster (DMNH 1513)		United States	Colorado	Arapahoe	39.8367	-105.037	46.66	-80.7	Cretaceous	Late/Upper Cretaceous	Maastrichtian	Cretaceous 8	Maastrichtian		70.6	66.043	68.3215			0		Denver
49539	ETE	M. Carrano	Reptilia	Testudines	Trionychidae	genus	Helopanoplia		Helopanoplia	67667			P. Holroyd	P. Holroyd	P. Holroyd	1316751	26071					not a trace	M. Carrano	J. Alroy	13266	2002	Oak Place, Westminster (DMNH 1513)		United States	Colorado	Arapahoe	39.8367	-105.037	46.66	-80.7	Cretaceous	Late/Upper Cretaceous	Maastrichtian	Cretaceous 8	Maastrichtian		70.6	66.043	68.3215			0		Denver
49551	ETE	M. Carrano	Reptilia	Testudines	Baenidae	family	Baenidae		Neurankylus	37639			P. Holroyd	P. Holroyd	P. Holroyd	1316747	26071					not a trace	M. Carrano	J. Alroy	13266	2002	Westmoor Golf Course (DMNH 2366-2371)		United States	Colorado	Adams	39.9093	-105.148	46.75	-80.79	Cretaceous	Late/Upper Cretaceous	Maastrichtian	Cretaceous 8	Maastrichtian		70.6	66.043	68.3215			0		Denver
49595	ETE	M. Carrano	Reptilia	Testudines	Pleurosternidae	family	Pleurosternidae		Glyptops	37625			M. Carrano	M. Carrano	M. Carrano	491209	13279					not a trace	M. Carrano	M. Oreska	18403	1871	Brush Creek, Yale College Scientific Party		United States	Utah	Uintah	40.5345	-109.392	36.63	-55.64	Jurassic	Late/Upper Jurassic			Kimmeridgian	Tithonian	155.7	145.5	150.6			0		Morrison
49598	ETE	M. Carrano	Reptilia	Testudines	Pleurosternidae	family	Pleurosternidae		Glyptops	37625			M. Carrano	M. Carrano		540438	15179					not a trace	M. Carrano	M. Carrano	14256	1938	Stovall's Pit 8, Kenton (OMNH)	OK-4, WPA	United States	Oklahoma	Cimarron	36.9031	-102.963	32.25	-50.75	Jurassic	Late/Upper Jurassic			Late/Upper Kimmeridgian	Tithonian	155.7	145.5	150.6	153.25		76.625		Morrison
49631	ETE	M. Carrano	Reptilia	Testudines	Pleurosternidae	family	Pleurosternidae		Glyptops	37625		Testudines	M. Carrano	M. Carrano		491458	15179	M. Carrano	M. Carrano	M. Carrano	13295	not a trace	M. Carrano	M. Carrano	13295	1996	Wonderland Quarry (SDSM V9141)	Piedmont, SD-4	United States	South Dakota	Meade	44.1844	-103.345	39.3	-49.15	Jurassic	Late/Upper Jurassic			Kimmeridgian	Tithonian	155.7	145.5	150.6			0		Morrison
49817	ETE	M. Carrano	Reptilia	Testudines		family	Xinjiangchelyidae		Xinjiangchelys	235641		Sinemys	M. Carrano	M. Carrano	M. Carrano	493229	13381					body (3D)	M. Carrano	M. Carrano	13379	1973	Wuerho, IVPP site 64043	Urho	China	Xinjiang		46.1	85.6667	45	81.74	Cretaceous	Early/Lower Cretaceous			Late/Upper Aptian	Albian	122.46	99.7	111.08	118.5		59.25	Tugulu	Lianmugin
49818	ETE	M. Carrano	Reptilia	Testudines		family	Xinjiangchelyidae		Xinjiangchelys	235641		Sinemys	M. Carrano	M. Carrano	M. Carrano	493235	13381					body (3D)	M. Carrano	M. Carrano	13385	1973	Wuerho, IVPP site 64044		China	Xinjiang		46.1	85.6667	45	81.74	Cretaceous	Early/Lower Cretaceous			Late/Upper Aptian	Albian	122.46	99.7	111.08	118.5		59.25	Tugulu	Lianmugin
49819	ETE	M. Carrano	Reptilia	Testudines		genus	Dracochelys	n. gen.	Dracochelys	136765		Amphichelydia	R. Benson	R. Benson		493237	41942	M. Carrano	M. Carrano	R. Benson	13381	body (3D)	M. Carrano	M. Carrano	13385	1973	Wuerho, IVPP site 64045		China	Xinjiang		46.1	85.6667	45	81.74	Cretaceous	Early/Lower Cretaceous			Late/Upper Aptian	Albian	122.46	99.7	111.08	118.5		59.25	Tugulu	Lianmugin
50082	ETE	M. Carrano	Reptilia	Testudines	Nanhsiungchelyidae	family	Nanhsiungchelyidae		Basilemys	37655			M. Carrano	M. Carrano		496306	13456					body (3D)	M. Carrano	M. Carrano	13456	1910	Standing Rock Indian Reservation (USNM)		United States	South Dakota	Corson	45.7503	-101.2	51.57	-74.08	Cretaceous	Late/Upper Cretaceous	Maastrichtian	Cretaceous 8	Maastrichtian		70.6	66.043	68.3215			0		Lance
50310	ETE	M. Carrano	Reptilia	Testudines		unranked clade	Sinemydidae	cf.	Sinemys	37759			M. Carrano	M. Carrano	R. Benson	516630	14077					body (3D)	M. Carrano	M. Carrano	13515	1995	KO2 locality, Shokawa Village, Kobudani Valley	Shokawa Village locality 2 (KO-2)	Japan	Gifu		36.05	136.883	43.49	138.95	Cretaceous	Early/Lower Cretaceous	Berriasian	Cretaceous 1	Berriasian		145.5	140.2	142.85			0	Tetori	Okurodani
50310	ETE	M. Carrano	Reptilia	Chelonia		order	Chelonia		Scutemys	37755			M. Carrano	M. Carrano	R. Benson	516637	14077					not a trace	M. Carrano	M. Carrano	13515	1995	KO2 locality, Shokawa Village, Kobudani Valley	Shokawa Village locality 2 (KO-2)	Japan	Gifu		36.05	136.883	43.49	138.95	Cretaceous	Early/Lower Cretaceous	Berriasian	Cretaceous 1	Berriasian		145.5	140.2	142.85			0	Tetori	Okurodani
50468	ETE	M. Carrano	Reptilia	Testudines		unranked clade	Sinemydidae		Manchurochelys	37758			M. Carrano	M. Carrano		498851	13533					body (3D)	M. Carrano	M. Carrano	13533	1998	Sihetun, Yixian bed 6 (26)		China	Liaoning		41.6014	120.872	44.29	122.71	Cretaceous	Early/Lower Cretaceous			Late/Upper Barremian	Early/Lower Aptian	130	122.46	126.23	127.5	118.5	123	Jehol	Yixian
50469	ETE	M. Carrano	Reptilia	Testudines		unranked clade	Sinemydidae		Manchurochelys	37758			M. Carrano	M. Carrano	M. Carrano	498854	13533					body (3D)	M. Carrano	R. Benson	13533	1998	Sihetun, Yixian bed 6 (28)		China	Liaoning		41.6014	120.872	44.29	122.71	Cretaceous	Early/Lower Cretaceous			Late/Upper Barremian	Early/Lower Aptian	130	122.46	126.23	127.5	118.5	123	Jehol	Yixian
50479	ETE	M. Carrano	Reptilia		Solemydidae	genus	Naomichelys		Naomichelys	65856			M. Carrano	M. Carrano	M. Carrano	498880	13525					body (3D)	M. Carrano	M. Carrano	13525	1970	YPM 64-39, Push Creek		United States	Montana	Big Horn	45.3805	-108.244	44.65	-62.84	Cretaceous	Early/Lower Cretaceous	Albian	Cretaceous 4	Albian		112.6	99.7	106.15			0		Cloverly
50486	ETE	M. Carrano	Reptilia	Testudines	Pleurosternidae	genus	Glyptops	?	Glyptops	65859			M. Carrano	M. Carrano	M. Carrano	498892	13525					body (3D)	M. Carrano	M. Carrano	13525	1970	YPM 66-3, Hyattville		United States	Wyoming	Big Horn	43.2194	-107.573	42.45	-63.13	Cretaceous	Early/Lower Cretaceous	Albian	Cretaceous 4	Albian		112.6	99.7	106.15			0		Cloverly
50493	ETE	M. Carrano	Reptilia	Testudines	Pleurosternidae	genus	Glyptops	?	Glyptops	65859			M. Carrano	M. Carrano	M. Carrano	498903	13525					body (3D)	M. Carrano	M. Carrano	13525	1970	YPM 62-11, Himes	locality 13	United States	Wyoming	Big Horn	44.6875	-108.238	43.99	-63.13	Cretaceous	Early/Lower Cretaceous	Albian	Cretaceous 4	Albian		112.6	99.7	106.15			0		Cloverly
50494	ETE	M. Carrano	Reptilia	Testudines	Pleurosternidae	family	Pleurosternidae	?	Glyptops	37625			M. Carrano	M. Carrano	M. Carrano	498906	13525					not a trace	M. Carrano	M. Carrano	13525	1970	YPM 62-12, Himes		United States	Wyoming	Big Horn	44.6875	-108.238	43.99	-63.13	Cretaceous	Early/Lower Cretaceous	Albian	Cretaceous 4	Albian		112.6	99.7	106.15			0		Cloverly
50495	ETE	M. Carrano	Reptilia	Testudines	Pleurosternidae	genus	Glyptops	?	Glyptops	65859			M. Carrano	M. Carrano	M. Carrano	498907	13525					body (3D)	M. Carrano	M. Carrano	13525	1970	YPM 62-13, Himes		United States	Wyoming	Big Horn	44.6875	-108.238	43.99	-63.13	Cretaceous	Early/Lower Cretaceous	Albian	Cretaceous 4	Albian		112.6	99.7	106.15			0		Cloverly
50498	ETE	M. Carrano	Reptilia		Solemydidae	genus	Naomichelys		Naomichelys	65856			M. Carrano	M. Carrano	M. Carrano	498917	13525					body (3D)	M. Carrano	M. Carrano	13525	1970	YPM 63-19, Crooked Creek	site 118	United States	Wyoming	Big Horn	44.9782	-108.322	44.29	-63.09	Cretaceous	Early/Lower Cretaceous	Albian	Cretaceous 4	Albian		112.6	99.7	106.15			0		Cloverly
50696	ETE	M. Carrano	Reptilia	Testudines	Trionychidae	unranked clade	Trionychinae		Trionyx	37682			M. Carrano	M. Carrano		997941	38581					body (3D)	M. Carrano	M. Carrano	13525	1970	YPM 64-17, Cashen Ranch		United States	Montana	Big Horn	45.439	-108.141	44.68	-62.71	Cretaceous	Early/Lower Cretaceous	Albian	Cretaceous 4	Albian		112.6	99.7	106.15			0		Cloverly
50697	ETE	M. Carrano	Reptilia		Solemydidae	genus	Naomichelys		Naomichelys	65856			M. Carrano	M. Carrano	M. Carrano	499657	13525					body (3D)	M. Carrano	M. Carrano	13525	1970	YPM 64-18, Cashen Ranch	site C-64-14-18-B	United States	Montana	Big Horn	45.439	-108.141	44.68	-62.71	Cretaceous	Early/Lower Cretaceous	Albian	Cretaceous 4	Albian		112.6	99.7	106.15			0		Cloverly
50700	ETE	M. Carrano	Reptilia		Solemydidae	genus	Naomichelys		Naomichelys	65856			M. Carrano	M. Carrano	M. Carrano	499678	13525					body (3D)	M. Carrano	M. Carrano	13525	1970	YPM 64-56, Edwards Ranch		United States	Montana	Carbon	45.2262	-108.811	44.63	-63.44	Cretaceous	Early/Lower Cretaceous	Albian	Cretaceous 4	Albian		112.6	99.7	106.15			0		Cloverly
50716	ETE	M. Carrano	Reptilia		Solemydidae	genus	Naomichelys	n. gen.	Naomichelys	65856			M. Carrano	M. Carrano	R. Benson	499729	14442					body (3D)	M. Carrano	J. Tennant	13525	1970	AMNH 04-10, Beauvais Creek		United States	Montana	Big Horn	45.4682	-108.121	44.71	-62.68	Cretaceous	Early/Lower Cretaceous	Albian	Cretaceous 4	Albian		112.6	99.7	106.15			0		Cloverly
50727	ETE	M. Carrano	Reptilia	Testudines		genus	Hangaiemys		Hangaiemys	105425		Osteopygis	M. Carrano	M. Carrano	J. Tennant	499881	13553					body (3D)	M. Carrano	M. Carrano	13553	1953	Chia-yü-kuan (SSE)	Sino-Swedish Expedition	China	Gansu		39.8167	98.3	39.36	99.63	Cretaceous	Early/Lower Cretaceous			Barremian	Aptian	130	112.6	121.3			0	Xinminbao	Xinminbao
50727	ETE	M. Carrano	Reptilia	Testudines		genus	Hangaiemys		Hangaiemys	105426		Osteopygis	M. Carrano	M. Carrano	J. Tennant	499882	13553					not a trace	M. Carrano	M. Carrano	13553	1953	Chia-yü-kuan (SSE)	Sino-Swedish Expedition	China	Gansu		39.8167	98.3	39.36	99.63	Cretaceous	Early/Lower Cretaceous			Barremian	Aptian	130	112.6	121.3			0	Xinminbao	Xinminbao
50727	ETE	M. Carrano	Reptilia	Testudines		genus	Hangaiemys		Hangaiemys	105427		Osteopygis	M. Carrano	M. Carrano	J. Tennant	499883	13553					not a trace	M. Carrano	M. Carrano	13553	1953	Chia-yü-kuan (SSE)	Sino-Swedish Expedition	China	Gansu		39.8167	98.3	39.36	99.63	Cretaceous	Early/Lower Cretaceous			Barremian	Aptian	130	112.6	121.3			0	Xinminbao	Xinminbao
50727	ETE	M. Carrano	Reptilia	Testudines		genus	Hangaiemys		Hangaiemys	105425		Osteopygis	M. Carrano	M. Carrano	J. Tennant	499884	13553					body (3D)	M. Carrano	M. Carrano	13553	1953	Chia-yü-kuan (SSE)	Sino-Swedish Expedition	China	Gansu		39.8167	98.3	39.36	99.63	Cretaceous	Early/Lower Cretaceous			Barremian	Aptian	130	112.6	121.3			0	Xinminbao	Xinminbao
50727	ETE	M. Carrano	Reptilia	Testudines		genus	Hangaiemys		Hangaiemys	105426		Osteopygis	M. Carrano	M. Carrano	J. Tennant	499885	13553					not a trace	M. Carrano	M. Carrano	13553	1953	Chia-yü-kuan (SSE)	Sino-Swedish Expedition	China	Gansu		39.8167	98.3	39.36	99.63	Cretaceous	Early/Lower Cretaceous			Barremian	Aptian	130	112.6	121.3			0	Xinminbao	Xinminbao
50727	ETE	M. Carrano	Reptilia	Testudines	Sinochelyidae	genus	Sinochelys	n. gen.	Sinochelys	235761	n. gen.	Heishanemys	M. Carrano	M. Carrano	J. Tennant	499886	13553					not a trace	M. Carrano	M. Carrano	13553	1953	Chia-yü-kuan (SSE)	Sino-Swedish Expedition	China	Gansu		39.8167	98.3	39.36	99.63	Cretaceous	Early/Lower Cretaceous			Barremian	Aptian	130	112.6	121.3			0	Xinminbao	Xinminbao
50727	ETE	M. Carrano	Reptilia	Testudines	Lindholmemydidae	genus	Tsaotanemys	n. gen.	Tsaotanemys	57304			M. Carrano	M. Carrano	J. Tennant	499887	13553					not a trace	M. Carrano	M. Carrano	13553	1953	Chia-yü-kuan (SSE)	Sino-Swedish Expedition	China	Gansu		39.8167	98.3	39.36	99.63	Cretaceous	Early/Lower Cretaceous			Barremian	Aptian	130	112.6	121.3			0	Xinminbao	Xinminbao
50727	ETE	M. Carrano	Reptilia	Testudines	Lindholmemydidae	genus	Tsaotanemys		Tsaotanemys	57304		Tsaotanemys	M. Carrano	M. Carrano	J. Tennant	499888	13553					not a trace	M. Carrano	M. Carrano	13553	1953	Chia-yü-kuan (SSE)	Sino-Swedish Expedition	China	Gansu		39.8167	98.3	39.36	99.63	Cretaceous	Early/Lower Cretaceous			Barremian	Aptian	130	112.6	121.3			0	Xinminbao	Xinminbao
50727	ETE	M. Carrano	Reptilia	Testudines	Lindholmemydidae	genus	Tsaotanemys		Tsaotanemys	57304		Tsaotanemys	M. Carrano	M. Carrano	J. Tennant	499889	13553					not a trace	M. Carrano	M. Carrano	13553	1953	Chia-yü-kuan (SSE)	Sino-Swedish Expedition	China	Gansu		39.8167	98.3	39.36	99.63	Cretaceous	Early/Lower Cretaceous			Barremian	Aptian	130	112.6	121.3			0	Xinminbao	Xinminbao
50727	ETE	M. Carrano	Reptilia	Testudines	Lindholmemydidae	genus	Tsaotanemys		Tsaotanemys	57304		Tsaotanemys	M. Carrano	M. Carrano	J. Tennant	499890	13553					not a trace	M. Carrano	M. Carrano	13553	1953	Chia-yü-kuan (SSE)	Sino-Swedish Expedition	China	Gansu		39.8167	98.3	39.36	99.63	Cretaceous	Early/Lower Cretaceous			Barremian	Aptian	130	112.6	121.3			0	Xinminbao	Xinminbao
50727	ETE	M. Carrano	Reptilia	Testudines	Lindholmemydidae	family	Lindholmemydidae		Tsaotanemys	37665			M. Carrano	M. Carrano	J. Tennant	499891	13553					not a trace	M. Carrano	M. Carrano	13553	1953	Chia-yü-kuan (SSE)	Sino-Swedish Expedition	China	Gansu		39.8167	98.3	39.36	99.63	Cretaceous	Early/Lower Cretaceous			Barremian	Aptian	130	112.6	121.3			0	Xinminbao	Xinminbao
50728	ETE	M. Carrano	Reptilia	Testudines		genus	Yumenemys	n. gen.	Yumenemys	65906			M. Carrano	M. Carrano		499898	13553					not a trace	M. Carrano	M. Carrano	13553	1953	Hui-Hui-P'u (SSE)	Sino-Swedish Expedition	China	Gansu		39.8168	98.2998	37.12	89.32	Cretaceous	Late/Upper Cretaceous			Late/Upper Cretaceous		99.7	66.043	82.8715			0		Hui-Hui-P'u (SSE)
50730	ETE	M. Carrano	Reptilia	Testudines	Sinochelyidae	genus	Sinochelys	n. gen.	Sinochelys	235761	n. gen.	Peishanemys	M. Carrano	M. Carrano		499904	13553					not a trace	M. Carrano	M. Carrano	13553	1953	Ehr-chi-wu-t'ung (SSE)	Ehr-chia-wu-t'ung, Sino-Swedish Expedition, Jianguanz	China	Gansu		41.7105	96.8718	37.98	86.57	Cretaceous	Late/Upper Cretaceous			Campanian	Maastrichtian	84.9	66.043	75.4715			0		Minhe
50731	ETE	M. Carrano	Reptilia	Testudines		family	Macrobaenidae	?	Osteopygis	36358			M. Carrano	M. Carrano	M. Carrano	499906	13553					body (3D)	M. Carrano	M. Carrano	13553	1953	Ukh-tokhoi (SSE)	Ug-Tokhoi, Sino-Swedish Expedition	China	Nei Mongol		41.4337	103.538	38.75	92.86	Cretaceous	Late/Upper Cretaceous			Campanian	Maastrichtian	84.9	66.043	75.4715			0		Minhe
50825	ETE	M. Carrano	Reptilia	Testudines	Trionychidae	tribe	Trionychini		Aspideretoides	67335			M. Carrano	M. Carrano		500522	13582					not a trace	M. Carrano	M. Carrano	13582	1990	Princeton Microsite, UCMP V-82179		United States	Montana	Hill	48.9667	-110.55	56.18	-76.13	Cretaceous	Late/Upper Cretaceous	Campanian	Cretaceous 7	Middle Campanian	Late/Upper Campanian	84.9	70.6	77.75	79.2	70.6	74.9	Montana	Judith River
50827	ETE	M. Carrano	Reptilia	Testudines	Trionychidae	genus	Axestemys		Axestemys	264151		Aspideretoides	M. Carrano	M. Carrano		501214	13582					body (3D)	M. Carrano	M. Carrano	13582	1990	Makela-French (General), UCMP V-77086		United States	Montana	Hill	48.9333	-110.583	56.16	-76.19	Cretaceous	Late/Upper Cretaceous	Campanian	Cretaceous 7	Middle Campanian	Late/Upper Campanian	84.9	70.6	77.75	79.2	70.6	74.9	Montana	Judith River
50907	ETE	M. Carrano	Reptilia	Testudines	Nanhsiungchelyidae	family	Nanhsiungchelyidae		Basilemys	37655			M. Carrano	M. Carrano		501565	1487					body (3D)	M. Carrano	M. Carrano	1487	1989	Antelope Head Quarry (AHQ)		United States	Montana	Wheatland	46.4	-109.663	53.56	-76.63	Cretaceous	Late/Upper Cretaceous	Campanian	Cretaceous 7	Middle Campanian	Late/Upper Campanian	84.9	70.6	77.75	79.2	70.6	74.9	Montana	Judith River
51628	ETE	M. Carrano	Reptilia	Testudines		genus	Peiropemys	n. gen.	Peiropemys	344489			P. Holroyd	P. Holroyd		1334788	59461					body (3D)	M. Carrano	P. Holroyd	13739	1955	Price Quarry 1 (Caieira quarry)	Peirópolis, Serra do Veadinho outcrop 1; Serra do Veadinho; Ponto 1 do Price; "Caiera" Quarry	Brazil	Minas Gerais		-19.7233	-47.7458	-23.31	-33.4	Cretaceous	Late/Upper Cretaceous	Maastrichtian	Cretaceous 8	Maastrichtian		70.6	66.043	68.3215			0	Bauru	Marília
51628	ETE	M. Carrano	Reptilia	Testudines		genus	Pricemys	n. gen.	Pricemys	344490			P. Holroyd	P. Holroyd		1334789	59461					body (3D)	M. Carrano	P. Holroyd	13739	1955	Price Quarry 1 (Caieira quarry)	Peirópolis, Serra do Veadinho outcrop 1; Serra do Veadinho; Ponto 1 do Price; "Caiera" Quarry	Brazil	Minas Gerais		-19.7233	-47.7458	-23.31	-33.4	Cretaceous	Late/Upper Cretaceous	Maastrichtian	Cretaceous 8	Maastrichtian		70.6	66.043	68.3215			0	Bauru	Marília
51664	ETE	M. Carrano	Reptilia	Testudines		subfamily	Podocnemidinae	?	Podocnemis	37599			M. Carrano	M. Carrano		508554	13712					not a trace	M. Carrano	M. Carrano	17227	2001	Fazenda São Vicente	Ibirá	Brazil	São Paulo		-21.1	-49.2833	-27.18	-26.32	Cretaceous	Late/Upper Cretaceous		Cretaceous 6	Turonian	Santonian	94.3	84.9	89.6			0	Bauru	Adamantina
51894	ETE	M. Carrano	Reptilia			unranked clade	Testudinata		Kayentachelys	67321			M. Carrano	M. Carrano		513171	12373					body (3D)	M. Carrano	R. Butler	12373	1986	UCMP V85013, Gold Springs 1	Silty Facies	United States	Arizona	Coconino	35.75	-111.833	19.46	-50.48	Jurassic	Early/Lower Jurassic			Sinemurian	Pliensbachian	196.5	183	189.75			0	Glen Canyon	Kayenta
51972	ETE	M. Carrano	Reptilia			genus	Mongolochelys	n. gen.	Mongolochelys	238120			R. Benson	R. Benson		1093596	44039					body (3D)	M. Carrano	M. Carrano	34612	1955	Nemegt locality [SMPE] (PIN coll. 551)	Soviet-Mongolian Paleontological Expedition, Nemegtu	Mongolia	Omnogov		43.4917	101.275	40.8	90.42	Cretaceous	Late/Upper Cretaceous			Late/Upper Campanian	Early/Lower Maastrichtian	84.9	66.043	75.4715	74.9	68.05	71.475		Nemegt
51972	ETE	M. Carrano	Reptilia	Testudines	Trionychidae	genus	Nemegtemys	n. gen.	Nemegtemys	289010			P. Mannion	J. Tennant		1194547	50209					body (3D)	M. Carrano	M. Carrano	34612	1955	Nemegt locality [SMPE] (PIN coll. 551)	Soviet-Mongolian Paleontological Expedition, Nemegtu	Mongolia	Omnogov		43.4917	101.275	40.8	90.42	Cretaceous	Late/Upper Cretaceous			Late/Upper Campanian	Early/Lower Maastrichtian	84.9	66.043	75.4715	74.9	68.05	71.475		Nemegt
52007	ETE	M. Carrano	Reptilia	Testudines		genus	Hangaiemys		Hangaiemys	235665			M. Carrano	M. Carrano	M. Carrano	1333302	33967					body (3D)	M. Carrano	M. Carrano	33967	1974	Khuren-Dukh (SMPE) (PIN coll. 3386)	Huren-duh, Hüren-Dukh, Soviet-Mongolian Paleontological Expedition	Mongolia	Dornogov		45.8458	108.399	49.28	100.1	Cretaceous	Early/Lower Cretaceous	Albian	Cretaceous 4	Middle Albian	Late/Upper Albian	109	99.7	104.35	107.867	99.6	103.734		Khuren Dukh
52045	ETE	M. Carrano	Reptilia		Solemydidae	family	Solemydidae		Naomichelys	63172			M. Carrano	M. Carrano		997928	38581					body (3D)	M. Carrano	M. Carrano	13937	1974	Forestburg		United States	Texas	Montague	33.5332	-97.5567	30.96	-57.12	Cretaceous	Early/Lower Cretaceous	Albian	Cretaceous 4	Albian		112.6	99.7	106.15			0	Trinity	Paluxy
52052	ETE	M. Carrano	Reptilia	Testudines	Baenidae	genus	Denazinemys		Denazinemys	112785		Baena	M. Carrano	K. Maguire		513673	13834					body (3D)	K. Maguire	M. Carrano	13834	1985	BUNM 77-25		United States	New Mexico	San Juan	36.2711	-108.263	43.57	-79.63	Cretaceous	Late/Upper Cretaceous	Campanian	Cretaceous 7	Late/Upper Campanian		84.9	70.6	77.75	74.9	70.6	72.75		Fruitland
52052	ETE	M. Carrano	Reptilia	Testudines	Adocidae	family	Adocidae		Adocus	37652			M. Carrano	K. Maguire		513675	13834					body (3D)	K. Maguire	M. Carrano	13834	1985	BUNM 77-25		United States	New Mexico	San Juan	36.2711	-108.263	43.57	-79.63	Cretaceous	Late/Upper Cretaceous	Campanian	Cretaceous 7	Late/Upper Campanian		84.9	70.6	77.75	74.9	70.6	72.75		Fruitland
52052	ETE	M. Carrano	Reptilia	Testudines	Baenidae	genus	Neurankylus		Neurankylus	82832		Neurankylus	D. Nicholson	D. Nicholson		513674	50161	M. Carrano	K. Maguire		13834	body (3D)	K. Maguire	M. Carrano	13834	1985	BUNM 77-25		United States	New Mexico	San Juan	36.2711	-108.263	43.57	-79.63	Cretaceous	Late/Upper Cretaceous	Campanian	Cretaceous 7	Late/Upper Campanian		84.9	70.6	77.75	74.9	70.6	72.75		Fruitland
52084	ETE	M. Carrano	Reptilia	Testudines	Protostegidae	family	Protostegidae		Archelon	36327			M. Carrano	K. Maguire	M. Carrano	513893	46254					body (3D)	K. Maguire	M. Carrano	46254	1903	Red Shirt, Cheyenne River	L&W locality 39	United States	South Dakota	Custer	43.668	-102.898	49.31	-70.01	Cretaceous	Late/Upper Cretaceous	Campanian	Cretaceous 7	Campanian		84.9	70.6	77.75			0		Pierre Shale
52249	ETE	M. Carrano	Reptilia	Testudines	Baenidae	subfamily	Eubaeninae		Boremys	37638			M. Carrano	K. Maguire		516314	13943					body (3D)	K. Maguire	M. Carrano	13943	1975	Scabby Butte, Site 6	NMC Locality P-5801	Canada	Alberta		49.9158	-112.998	57.8	-80	Cretaceous	Late/Upper Cretaceous			Late/Upper Campanian	Early/Lower Maastrichtian	84.9	66.043	75.4715	74.9	68.05	71.475		St. Mary River
52258	ETE	M. Carrano	Reptilia	Testudines	Compsemydidae	genus	Compsemys		Compsemys	217393		Trionyx	M. Carrano	M. Carrano	M. Carrano	1273409	41531					body (3D)	M. Carrano	M. Carrano	17007	1824	Tilgate Forest, Cuckfield		United Kingdom	England	Sussex	51.0864	-0.172222	41.92	9.49	Cretaceous	Early/Lower Cretaceous	Valanginian	Cretaceous 1	Late/Upper Valanginian		140.2	136.4	138.3	138.3	136.4	137.35	Hastings	Grinstead Clay
52258	ETE	M. Carrano	Reptilia	Testudines	Pleurosternidae	family	Pleurosternidae		Pleurosternon	37765			M. Carrano	M. Carrano	M. Carrano	1273410	41565					body (3D)	M. Carrano	M. Carrano	17007	1824	Tilgate Forest, Cuckfield		United Kingdom	England	Sussex	51.0864	-0.172222	41.92	9.49	Cretaceous	Early/Lower Cretaceous	Valanginian	Cretaceous 1	Late/Upper Valanginian		140.2	136.4	138.3	138.3	136.4	137.35	Hastings	Grinstead Clay
52346	ETE	M. Carrano	Reptilia	Testudines	Adocidae	family	Adocidae		Shachemys	197947			M. Carrano	M. Carrano		830975	30932					body (3D)	M. Carrano	M. Carrano	31086	1997	Khok Pha Suam	Khok Pa Suam	Thailand	Ubon Ratchathani		15.2331	104.863	16.01	112.97	Cretaceous	Early/Lower Cretaceous			Aptian	Albian	125.45	99.7	112.575			0	Khorat	Khok Kruat
52504	ETE	M. Carrano	Reptilia	Testudines		unranked clade	Testudines		Chelone	231896			R. Benson	R. Benson	M. Carrano	1049664	14123					body (3D)	M. Carrano	M. Carrano	43456	1824	Mullica Hill		United States	New Jersey	Gloucester	39.7393	-75.2241	39.45	-46.42	Cretaceous	Late/Upper Cretaceous			Late/Upper Campanian	Maastrichtian	84.9	66.043	75.4715	74.9		37.45	Monmouth	Navesink
52504	ETE	M. Carrano	Reptilia	Testudines	Adocidae	genus	Adocus		Adocus	173225		Emys	R. Benson	R. Benson	M. Carrano	1049668	14123					body (3D)	M. Carrano	M. Carrano	43456	1824	Mullica Hill		United States	New Jersey	Gloucester	39.7393	-75.2241	39.45	-46.42	Cretaceous	Late/Upper Cretaceous			Late/Upper Campanian	Maastrichtian	84.9	66.043	75.4715	74.9		37.45	Monmouth	Navesink
52568	ETE	M. Carrano	Reptilia	Chelonia		genus	Protemys	n. gen.	Protemys	253053			R. Benson	R. Benson		1092517	14140					body (3D)	M. Carrano	M. Carrano	33239	1834	Rockhill Quarry, Maidstone Iguanodon	Iguanodon Quarry, Rock Hill	United Kingdom	England	Kent	51.19	0.732222	41.26	11.4	Cretaceous	Early/Lower Cretaceous	Aptian	Cretaceous 3	Early/Lower Aptian		125.45	122.46	123.955	125	118.5	121.75	Lower Greensand	Hythe
52683	ETE	M. Carrano	Reptilia	Testudines	Baenidae	unranked clade	Baenodda		Baena	203000			R. Benson	R. Benson		1046099	704					body (3D)	M. Carrano	M. Carrano	14177	1915	south side of Lightning Creek	Lance Creek	United States	Wyoming	Niobrara	43.2	-104.658	49.83	-78.96	Cretaceous	Late/Upper Cretaceous	Maastrichtian	Cretaceous 8	Maastrichtian		70.6	66.043	68.3215			0		Lance
52874	ETE	M. Carrano	Reptilia	Testudines	Baenidae	genus	Denazinemys		Denazinemys	112785		Baena	M. Carrano	M. Carrano	R. Benson	591649	18036					body (3D)	M. Carrano	R. Benson	18036	1916	Hunter Wash head (USNM), two miles northwest of Ojo Alamo store	Gilmore locality 60	United States	New Mexico	San Juan	36.3417	-108.076	43.6	-79.4	Cretaceous	Late/Upper Cretaceous	Campanian	Cretaceous 7	Late/Upper Campanian		84.9	70.6	77.75	74.9	70.6	72.75		Kirtland
52888	ETE	M. Carrano	Reptilia	Testudines		genus	Ordosemys		Ordosemys	197700			R. Benson	R. Benson	R. Benson	989224	37808					body (3D)	K. Maguire	M. Carrano	14889	1999	Sihetun, lower Yixian (general)	Beipiao	China	Liaoning	Beipiao	41.6014	120.872	44.29	122.71	Cretaceous	Early/Lower Cretaceous	Aptian	Cretaceous 3	Late/Upper Barremian	Early/Lower Aptian	130	122.46	126.23	125	118.5	121.75	Jehol	Yixian
52895	ETE	M. Carrano	Reptilia		Solemydidae	family	Solemydidae		Naomichelys	63172			M. Carrano	M. Carrano	M. Carrano	519868	14257					body (3D)	M. Carrano	M. Carrano	14257	1997	Doss Ranch, SMU locality 226-1		United States	Texas	Parker	32.7556	-97.8939	30.77	-52.5	Cretaceous	Early/Lower Cretaceous	Aptian	Cretaceous 3	Late/Upper Aptian		122.46	112.6	117.53	118.5	112	115.25	Trinity	Twin Mountains
52916	ETE	M. Carrano	Reptilia			unranked clade	Testudinata		Siamochelys	253354			M. Carrano	M. Carrano	J. Tennant	519949	14282					body (3D)	M. Carrano	M. Carrano	14282	2005	Khlong Thom, Shan-Thai block dinosaur		Thailand	Krabi	Khlong Thom	7.7591	99.15	5.55	110.56	Jurassic				Middle Jurassic	Late/Upper Jurassic	175.6	145.5	160.55			0	Trang	Khlong Min
52927	Fossilworks	J. Alroy	Reptilia	Testudines	Baenidae	genus	Plesiobaena		Plesiobaena	67312			J. Alroy	J. Alroy		519989	14291					body (3D)	J. Alroy	J. Alroy	14291	2003	Manyberries (Dinosaur Park Formation)		Canada	Alberta		49.3	-110.6	56.5	-75.98	Cretaceous	Late/Upper Cretaceous	Campanian	Cretaceous 7	Judithian		84.9	70.6	77.75	77.05	70.6	73.825		Dinosaur Park
52961	ETE	M. Carrano	Reptilia			genus	Heckerochelys	n. gen.	Heckerochelys	253273		Testudinata	R. Benson	R. Benson		520100	44010	M. Carrano	M. Carrano	J. Tennant	14308	body (3D)	M. Carrano	M. Carrano	14308	2001	Peski locality, Kolomna	Kanev bor	Russian Federation	Moskva		55.2	38.7833	48.8	41.25	Jurassic	Middle Jurassic		Jurassic 4	Bajocian	Bathonian	171.6	164.7	168.15			0		Moskovoretskaya
52986	ETE	M. Carrano	Reptilia			genus	Helcura		Helcura	156016		Helcura	M. Carrano	M. Carrano		829847	29531					trace	M. Carrano	M. Carrano	14325	1836	Lily Pond Quarry, Gill	Barton Cove, Lull 4, Turners Falls	United States	Massachusetts	Franklin	42.6068	-72.531	23.32	-19.56	Jurassic	Early/Lower Jurassic	Hettangian	Jurassic 1	Hettangian		201.6	196.5	199.05			0	Meriden	Turners Falls
52986	ETE	M. Carrano	Reptilia			genus	Helcura		Helcura	156018			M. Carrano	M. Carrano		829848	29531					trace	M. Carrano	M. Carrano	14325	1836	Lily Pond Quarry, Gill	Barton Cove, Lull 4, Turners Falls	United States	Massachusetts	Franklin	42.6068	-72.531	23.32	-19.56	Jurassic	Early/Lower Jurassic	Hettangian	Jurassic 1	Hettangian		201.6	196.5	199.05			0	Meriden	Turners Falls
52986	ETE	M. Carrano	Reptilia			genus	Helcura		Helcura	156015			M. Carrano	M. Carrano	M. Carrano	829849	29531					trace	M. Carrano	M. Carrano	14325	1836	Lily Pond Quarry, Gill	Barton Cove, Lull 4, Turners Falls	United States	Massachusetts	Franklin	42.6068	-72.531	23.32	-19.56	Jurassic	Early/Lower Jurassic	Hettangian	Jurassic 1	Hettangian		201.6	196.5	199.05			0	Meriden	Turners Falls
52987	ETE	M. Carrano	Reptilia			genus	Helcura		Helcura	156016		Helcura	M. Carrano	M. Carrano		830180	30862					trace	M. Carrano	M. Carrano	29531	1858	Roswell Field's Orchard, Gill	Lull 6A	United States	Massachusetts	Franklin	42.6092	-72.5356	24.32	-18.67	Jurassic	Early/Lower Jurassic		Jurassic 1	Hettangian	Sinemurian	201.6	189.6	195.6			0	Agawam	Portland
52994	ETE	M. Carrano	Reptilia			genus	Ancyropus		Ancyropus	156085			M. Carrano	M. Carrano	M. Carrano	520205	30862					trace	M. Carrano	M. Carrano	23652	1844	Moody's Corner	South Hadley, Moody homestead, Lull 13A, Moody Corner	United States	Massachusetts	Hampshire	42.2806	-72.5592	23.99	-18.64	Jurassic	Early/Lower Jurassic		Jurassic 1	Hettangian	Sinemurian	201.6	189.6	195.6			0	Agawam	Portland
52996	ETE	M. Carrano	Reptilia			genus	Amblypus	n. gen.	Amblypus	156013			M. Carrano	M. Carrano	M. Carrano	520266	15230					trace	M. Carrano	M. Carrano	14325	1836	below Turners Falls, tracksite	Lull 6, Turner's Falls	United States	Massachusetts	Franklin	42.6112	-72.5529	24.32	-18.68	Jurassic	Early/Lower Jurassic		Jurassic 1	Hettangian	Sinemurian	201.6	189.6	195.6			0	Agawam	Portland
52996	ETE	M. Carrano	Reptilia			genus	Helcura		Helcura	156015			M. Carrano	M. Carrano	M. Carrano	520268	29531					trace	M. Carrano	M. Carrano	14325	1836	below Turners Falls, tracksite	Lull 6, Turner's Falls	United States	Massachusetts	Franklin	42.6112	-72.5529	24.32	-18.68	Jurassic	Early/Lower Jurassic		Jurassic 1	Hettangian	Sinemurian	201.6	189.6	195.6			0	Agawam	Portland
52996	ETE	M. Carrano	Reptilia			genus	Helcura		Helcura	156016			M. Carrano	M. Carrano	M. Carrano	520269	15230					trace	M. Carrano	M. Carrano	14325	1836	below Turners Falls, tracksite	Lull 6, Turner's Falls	United States	Massachusetts	Franklin	42.6112	-72.5529	24.32	-18.68	Jurassic	Early/Lower Jurassic		Jurassic 1	Hettangian	Sinemurian	201.6	189.6	195.6			0	Agawam	Portland
52996	ETE	M. Carrano	Reptilia			genus	Helcura		Helcura	156018			M. Carrano	M. Carrano	M. Carrano	520270	14628					trace	M. Carrano	M. Carrano	14325	1836	below Turners Falls, tracksite	Lull 6, Turner's Falls	United States	Massachusetts	Franklin	42.6112	-72.5529	24.32	-18.68	Jurassic	Early/Lower Jurassic		Jurassic 1	Hettangian	Sinemurian	201.6	189.6	195.6			0	Agawam	Portland
52996	ETE	M. Carrano	Reptilia			genus	Ancyropus		Ancyropus	156085			M. Carrano	M. Carrano		830083	30862					trace	M. Carrano	M. Carrano	14325	1836	below Turners Falls, tracksite	Lull 6, Turner's Falls	United States	Massachusetts	Franklin	42.6112	-72.5529	24.32	-18.68	Jurassic	Early/Lower Jurassic		Jurassic 1	Hettangian	Sinemurian	201.6	189.6	195.6			0	Agawam	Portland
52998	ETE	M. Carrano	Reptilia			genus	Helcura		Helcura	156016		Helcura	M. Carrano	M. Carrano		829869	29531					trace	M. Carrano	M. Carrano	52720	1856	Ferry above Turners Falls, tracksite	Lull 5, Turner's Falls	United States	Massachusetts	Franklin	42.6122	-72.5496	24.32	-18.68	Jurassic	Early/Lower Jurassic		Jurassic 1	Hettangian	Sinemurian	201.6	189.6	195.6			0	Agawam	Portland
53000	ETE	M. Carrano	Reptilia			genus	Ancyropus	n. gen.	Ancyropus	156085			M. Carrano	M. Carrano		829896	29531					trace	M. Carrano	M. Carrano	23654	1837	The Cove, Wethersfield	Lull 33	United States	Connecticut	Middlesex	41.7251	-72.6579	23.43	-18.65	Jurassic	Early/Lower Jurassic		Jurassic 1	Hettangian	Sinemurian	201.6	189.6	195.6			0	Agawam	Portland
53023	ETE	M. Carrano	Reptilia			genus	Ancyropus		Ancyropus	156085		Sauroidichnites	M. Carrano	M. Carrano	M. Carrano	520406	30862					trace	M. Carrano	M. Carrano	14325	1836	Wethersfield tracksite	Lull 34, 35	United States	Connecticut	Middlesex	41.6931	-72.6392	23.4	-18.63	Jurassic	Early/Lower Jurassic		Jurassic 1	Hettangian	Sinemurian	201.6	189.6	195.6			0	Agawam	Portland
53036	ETE	M. Carrano	Reptilia	Testudines		genus	Solnhofia		Solnhofia	253386			P. Mannion	J. Tennant		1135793	46818					body (3D)	M. Carrano	M. Carrano	17148	1972	Langenaltheim quarry	Ottmann Quarry	Germany	Bayern		48.8931	10.9617	40.11	19.1	Jurassic	Late/Upper Jurassic	Tithonian	Jurassic 6	Early/Lower Tithonian		150.8	145.5	148.15	150.8	149.033	149.917		Solnhofen
53132	ETE	M. Carrano	Reptilia	Testudines	Trionychidae	family	Trionychidae	?	Plastomenus	70213			M. Carrano	K. Maguire	M. Carrano	557955	15559					not a trace	M. Carrano	M. Carrano	57423	1937	Sary-Agach, Chingeldy	Kyrk-Kuduk, Kyrkkuduk I	Kazakhstan	Ongtustik Qazaqstan		43.9853	77.4514	39.99	70.02	Cretaceous	Late/Upper Cretaceous		Cretaceous 6	Coniacian	Santonian	89.3	84.9	87.1			0		Dabrazhin
53132	ETE	M. Carrano	Reptilia	Testudines	Trionychidae	subfamily	Trionychinae		Trionyx	205691			R. Benson	R. Benson	R. Benson	1042320	38528					body (3D)	M. Carrano	M. Carrano	57423	1937	Sary-Agach, Chingeldy	Kyrk-Kuduk, Kyrkkuduk I	Kazakhstan	Ongtustik Qazaqstan		43.9853	77.4514	39.99	70.02	Cretaceous	Late/Upper Cretaceous		Cretaceous 6	Coniacian	Santonian	89.3	84.9	87.1			0		Dabrazhin
53132	ETE	M. Carrano	Reptilia	Testudines	Trionychidae	genus	Trionyx		Trionyx	205690			R. Benson	R. Benson		1042322	41745					body (3D)	M. Carrano	M. Carrano	57423	1937	Sary-Agach, Chingeldy	Kyrk-Kuduk, Kyrkkuduk I	Kazakhstan	Ongtustik Qazaqstan		43.9853	77.4514	39.99	70.02	Cretaceous	Late/Upper Cretaceous		Cretaceous 6	Coniacian	Santonian	89.3	84.9	87.1			0		Dabrazhin
53132	ETE	M. Carrano	Reptilia	Testudines	Trionychidae	family	Trionychidae		Aspideretes	70214		Trionychoidea	M. Carrano	M. Carrano	M. Carrano	557956	15559	M. Carrano	K. Maguire	M. Carrano	57423	not a trace	M. Carrano	M. Carrano	57423	1937	Sary-Agach, Chingeldy	Kyrk-Kuduk, Kyrkkuduk I	Kazakhstan	Ongtustik Qazaqstan		43.9853	77.4514	39.99	70.02	Cretaceous	Late/Upper Cretaceous		Cretaceous 6	Coniacian	Santonian	89.3	84.9	87.1			0		Dabrazhin
53132	ETE	M. Carrano	Reptilia	Testudines	Trionychidae	genus	Trionyx	"	Trionyx	205690	cf.	Paraplastomenus	R. Benson	R. Benson		1042321	41745	R. Benson	R. Benson	M. Carrano	39261	body (3D)	M. Carrano	M. Carrano	57423	1937	Sary-Agach, Chingeldy	Kyrk-Kuduk, Kyrkkuduk I	Kazakhstan	Ongtustik Qazaqstan		43.9853	77.4514	39.99	70.02	Cretaceous	Late/Upper Cretaceous		Cretaceous 6	Coniacian	Santonian	89.3	84.9	87.1			0		Dabrazhin
53134	ETE	M. Carrano	Reptilia	Testudines	Trionychidae	genus	Trionyx		Trionyx	205690			P. Mannion	P. Mannion		996668	38528					body (3D)	M. Carrano	R. Butler	14364	1964	Shakh-Shakh (lower)	Sakh-Sakh	Kazakhstan	Qyzylorda		45.95	64.65	38.73	57.97	Cretaceous	Late/Upper Cretaceous			Santonian	Early/Lower Campanian	85.8	70.6	78.2			0		Bostobe
53134	ETE	M. Carrano	Reptilia	Testudines	Trionychidae	genus	Paleotrionyx		Paleotrionyx	205692			P. Mannion	P. Mannion		996669	38528					body (3D)	M. Carrano	R. Butler	14364	1964	Shakh-Shakh (lower)	Sakh-Sakh	Kazakhstan	Qyzylorda		45.95	64.65	38.73	57.97	Cretaceous	Late/Upper Cretaceous			Santonian	Early/Lower Campanian	85.8	70.6	78.2			0		Bostobe
53134	ETE	M. Carrano	Reptilia	Testudines	Trionychidae	genus	Aspideretoides		Aspideretoides	205689		Trionychidae	P. Mannion	P. Mannion		520785	38528	M. Carrano	M. Carrano	P. Mannion	14370	not a trace	M. Carrano	R. Butler	14364	1964	Shakh-Shakh (lower)	Sakh-Sakh	Kazakhstan	Qyzylorda		45.95	64.65	38.73	57.97	Cretaceous	Late/Upper Cretaceous			Santonian	Early/Lower Campanian	85.8	70.6	78.2			0		Bostobe
53517	ETE	M. Carrano	Reptilia	Testudines	Trionychidae	genus	Aspideretoides		Aspideretoides	288986			D. Nicholson	D. Nicholson		1195445	50161					body (3D)	M. Carrano	M. Carrano	14450	2003	NMMNH Loc L-4274, Hunter Wash		United States	New Mexico	San Juan	36.2925	-108.55	43.65	-79.93	Cretaceous	Late/Upper Cretaceous	Campanian	Cretaceous 7	Late/Upper Campanian		84.9	70.6	77.75	74.9	70.6	72.75		Kirtland
53890	ETE	M. Carrano	Reptilia	Testudines	Plesiochelyidae	family	Plesiochelyidae		Tropidemys	37701			P. Mannion	J. Tennant		1134920	46755					body (3D)	K. Maguire	M. Carrano	38318	1994	Cuesta Lonsal 1, Galve		Spain	Aragón	Teruel	40.663	-0.884602	31.59	8.49	Jurassic	Late/Upper Jurassic	Tithonian	Jurassic 6	Late/Upper Tithonian		150.8	145.5	148.15	147.267	145.5	146.383		Villar del Arzobispo
53893	ETE	M. Carrano	Reptilia	Testudines	Adocidae	genus	Shachemys	n. gen.	Shachemys	202903			M. Carrano	M. Carrano	M. Carrano	973632	37404					body (3D)	K. Maguire	J. Tennant	14530	1982	Akkurgan (AKK-3)	Akkurgan-Boltyk	Kazakhstan	Qyzylorda		46.7625	64.329	39.5	57.53	Cretaceous	Late/Upper Cretaceous			Santonian	Early/Lower Campanian	85.8	70.6	78.2			0		Bostobe
53893	ETE	M. Carrano	Reptilia	Testudines	Adocidae	genus	Adocus		Adocus	235795		Adocus	R. Benson	R. Benson		973636	41724	M. Carrano	M. Carrano	R. Benson	37404	body (3D)	K. Maguire	J. Tennant	14530	1982	Akkurgan (AKK-3)	Akkurgan-Boltyk	Kazakhstan	Qyzylorda		46.7625	64.329	39.5	57.53	Cretaceous	Late/Upper Cretaceous			Santonian	Early/Lower Campanian	85.8	70.6	78.2			0		Bostobe
53899	ETE	M. Carrano	Reptilia	Testudines	Baenidae	genus	Denazinemys		Denazinemys	112785			M. Carrano	M. Carrano		715753	25978					body (3D)	K. Maguire	M. Carrano	12626	1999	NMMNH L-3530		United States	New Mexico	San Juan	36.5	-108.083	43.75	-79.35	Cretaceous	Late/Upper Cretaceous	Campanian	Cretaceous 7	Late/Upper Campanian		84.9	70.6	77.75	74.9	70.6	72.75		Kirtland
53918	ETE	M. Carrano	Reptilia		Solemydidae	family	Solemydidae		Solemys	56006	cf.	Solemys	M. Carrano	M. Carrano		528115	14529	M. Carrano	K. Maguire	J. Tennant	17659	body (3D)	K. Maguire	M. Carrano	30625	1986	Chera 0		Spain	Valencia		39.6	-0.9667	30.26	0.22	Cretaceous	Late/Upper Cretaceous			Late/Upper Campanian	Early/Lower Maastrichtian	84.9	66.043	75.4715	74.9	68.05	71.475		Sierra Perenchiza
53918	ETE	M. Carrano	Reptilia	Testudines	Bothremydidae	subtribe	Foxemydina		Polysternon	37600	cf.	Polysternon	M. Carrano	M. Carrano		528116	14529	M. Carrano	K. Maguire	J. Tennant	17659	not a trace	K. Maguire	M. Carrano	30625	1986	Chera 0		Spain	Valencia		39.6	-0.9667	30.26	0.22	Cretaceous	Late/Upper Cretaceous			Late/Upper Campanian	Early/Lower Maastrichtian	84.9	66.043	75.4715	74.9	68.05	71.475		Sierra Perenchiza
53918	ETE	M. Carrano	Reptilia	Testudines	Dortokidae	family	Dortokidae		Dortoka	67641	cf.	Dortoka	M. Carrano	M. Carrano		528117	14529	M. Carrano	K. Maguire	J. Tennant	17659	body (3D)	K. Maguire	M. Carrano	30625	1986	Chera 0		Spain	Valencia		39.6	-0.9667	30.26	0.22	Cretaceous	Late/Upper Cretaceous			Late/Upper Campanian	Early/Lower Maastrichtian	84.9	66.043	75.4715	74.9	68.05	71.475		Sierra Perenchiza
53967	ETE	M. Carrano	Reptilia	Testudines	Plesiochelyidae	family	Plesiochelyidae		Plesiochelys	36361			M. Carrano	M. Carrano	M. Carrano	1072826	42894					body (3D)	M. Carrano	M. Carrano	42894	1888	Mont Rouge, Wimille (UJ)	Boulonnais, Mont-Rouge, Boulogne-sur-mer	France	Nord-Pas-de-Calais	Pas-de-Calais	50.7667	1.6333	41.6	11.02	Jurassic	Late/Upper Jurassic	Tithonian	Jurassic 6	Tithonian		150.8	145.5	148.15			0		Mont-Lambert
53967	ETE	M. Carrano	Reptilia	Testudines	Plesiochelyidae	family	Plesiochelyidae		Tropidemys	37701			M. Carrano	M. Carrano	M. Carrano	1072827	42894					body (3D)	M. Carrano	M. Carrano	42894	1888	Mont Rouge, Wimille (UJ)	Boulonnais, Mont-Rouge, Boulogne-sur-mer	France	Nord-Pas-de-Calais	Pas-de-Calais	50.7667	1.6333	41.6	11.02	Jurassic	Late/Upper Jurassic	Tithonian	Jurassic 6	Tithonian		150.8	145.5	148.15			0		Mont-Lambert
53967	ETE	M. Carrano	Reptilia	Testudines	Pleurosternidae	family	Pleurosternidae		Pleurosternon	37765		Pleurosternum	M. Carrano	M. Carrano		1135957	46850					body (3D)	M. Carrano	M. Carrano	42894	1888	Mont Rouge, Wimille (UJ)	Boulonnais, Mont-Rouge, Boulogne-sur-mer	France	Nord-Pas-de-Calais	Pas-de-Calais	50.7667	1.6333	41.6	11.02	Jurassic	Late/Upper Jurassic	Tithonian	Jurassic 6	Tithonian		150.8	145.5	148.15			0		Mont-Lambert
53981	ETE	M. Carrano	Reptilia	Testudines	Baenidae	genus	Boremys		Boremys	67897			J. Alroy	J. Alroy	M. Carrano	901256	14580					body (3D)	M. Carrano	M. Carrano	38106	1930	5 miles west of Brimhall's Store		United States	New Mexico	San Juan	36.3597	-108.566	43.72	-79.92	Cretaceous	Late/Upper Cretaceous	Campanian	Cretaceous 7	Late/Upper Campanian		84.9	70.6	77.75	74.9	70.6	72.75		Kirtland
53982	ETE	M. Carrano	Reptilia	Testudines	Adocidae	genus	Adocus		Adocus	82836			J. Alroy	J. Alroy		901270	14580					body (3D)	M. Carrano	M. Carrano	38106	1930	Alamo Mesa West, San Juan (USNM)		United States	New Mexico	San Juan	36.2857	-108.227	43.58	-79.59	Cretaceous	Late/Upper Cretaceous	Campanian	Cretaceous 7	Late/Upper Campanian		84.9	70.6	77.75			0		Kirtland
54101	ETE	M. Carrano	Reptilia	Testudines	Adocidae	family	Adocidae		Adocus	37652			D. Nicholson	D. Nicholson		1194557	50161					body (3D)	K. Maguire	M. Carrano	14618	2000	NMMNH Loc. 1708, Bentonnie Tsosie Wash	KU-16	United States	New Mexico	San Juan	36.1693	-107.799	43.37	-79.17	Cretaceous	Late/Upper Cretaceous	Campanian	Cretaceous 7	Late/Upper Campanian		84.9	70.6	77.75	74.9	70.6	72.75		Kirtland
54105	ETE	M. Carrano	Reptilia	Testudines	Nanhsiungchelyidae	family	Nanhsiungchelyidae		Basilemys	37655			M. Carrano	M. Carrano	M. Carrano	529531	14627					body (3D)	M. Carrano	J. Alroy	14627	2004	Eastend "Scotty" site, RSM loc. 72F07-0022	Chambery Coulee	Canada	Saskatchewan		49.5167	-108.817	56.55	-81.12	Cretaceous	Late/Upper Cretaceous	Maastrichtian	Cretaceous 8	Late/Upper Maastrichtian		70.6	66.043	68.3215	68.05	65.5	66.775		Frenchman
55246	ETE	M. Carrano	Reptilia		Solemydidae	family	Solemydidae	cf.	Naomichelys	63172			M. Carrano	M. Carrano		533973	14710					body (3D)	M. Carrano	M. Carrano	14710	1993	MOR CL-121, Bridger		United States	Montana		45.26	-108.41	44.57	-63.04	Cretaceous	Early/Lower Cretaceous	Albian	Cretaceous 4	Albian		112.6	99.7	106.15			0		Cloverly
55252	ETE	M. Carrano	Reptilia	Testudines		unranked clade	Testudines		Hangaiemys	37752		Testudinata	R. Benson	R. Benson	R. Benson	1042014	41670	R. Benson	R. Benson	M. Carrano	42289	body (3D)	M. Carrano	M. Carrano	14738	1994	Khuren Dukh I [HMNS-GIN]	KD-I, KD-Hawaii	Mongolia	Dornogov		45.8497	108.397	49.28	100.1	Cretaceous	Early/Lower Cretaceous	Albian	Cretaceous 4	Middle Albian	Late/Upper Albian	109	99.7	104.35	107.867	99.6	103.734		Khuren Dukh
55257	ETE	M. Carrano	Reptilia	Testudines	Trionychidae	unranked clade	Trionychinae		Trionyx	37682			M. Carrano	M. Carrano	M. Carrano	1273557	55060					body (3D)	M. Carrano	M. Carrano	14738	1994	Bugin Tsav I [HMNS-GIN]	Bugin-tsav, northern outcrops of Bugin Tsav	Mongolia	Omnogov		43.8664	100.011	41.42	88.97	Cretaceous	Late/Upper Cretaceous	Maastrichtian	Cretaceous 8	Maastrichtian		70.6	66.043	68.3215			0		Nemegt
55257	ETE	M. Carrano	Reptilia			genus	Mongolochelys		Mongolochelys	238120		Mongolochelys	R. Benson	R. Benson	M. Carrano	1042057	44038	R. Benson	R. Benson	M. Carrano	42291	body (3D)	M. Carrano	M. Carrano	14738	1994	Bugin Tsav I [HMNS-GIN]	Bugin-tsav, northern outcrops of Bugin Tsav	Mongolia	Omnogov		43.8664	100.011	41.42	88.97	Cretaceous	Late/Upper Cretaceous	Maastrichtian	Cretaceous 8	Maastrichtian		70.6	66.043	68.3215			0		Nemegt
55257	ETE	M. Carrano	Reptilia	Testudines	Lindholmemydidae	family	Lindholmemydidae		Mongolemys	37660		Chelonia	R. Benson	R. Benson	M. Carrano	1042058	42293	R. Benson	R. Benson	M. Carrano	42291	not a trace	M. Carrano	M. Carrano	14738	1994	Bugin Tsav I [HMNS-GIN]	Bugin-tsav, northern outcrops of Bugin Tsav	Mongolia	Omnogov		43.8664	100.011	41.42	88.97	Cretaceous	Late/Upper Cretaceous	Maastrichtian	Cretaceous 8	Maastrichtian		70.6	66.043	68.3215			0		Nemegt
55257	ETE	M. Carrano	Reptilia	Testudines	Lindholmemydidae	genus	Mongolemys		Mongolemys	57303		Mongolemys	M. Carrano	M. Carrano	M. Carrano	1099199	44531	P. Mannion	P. Mannion	M. Carrano	42291	body (3D)	M. Carrano	M. Carrano	14738	1994	Bugin Tsav I [HMNS-GIN]	Bugin-tsav, northern outcrops of Bugin Tsav	Mongolia	Omnogov		43.8664	100.011	41.42	88.97	Cretaceous	Late/Upper Cretaceous	Maastrichtian	Cretaceous 8	Maastrichtian		70.6	66.043	68.3215			0		Nemegt
55258	ETE	M. Carrano	Reptilia	Testudines	Lindholmemydidae	family	Lindholmemydidae		Mongolemys	37660			R. Benson	R. Benson	M. Carrano	1042061	53759					body (3D)	M. Carrano	M. Carrano	42291	2000	Khermin Tsav I, Upper White Beds [HMNS-GIN]	Khermeen Tsav	Mongolia	Omnogov		43.4747	99.8331	41.01	88.91	Cretaceous	Late/Upper Cretaceous	Maastrichtian	Cretaceous 8	Maastrichtian		70.6	66.043	68.3215			0		Nemegt
55258	ETE	M. Carrano	Reptilia	Testudines	Lindholmemydidae	family	Lindholmemydidae		Gravemys	217277			R. Benson	R. Benson	M. Carrano	1042062	53759					body (3D)	M. Carrano	M. Carrano	42291	2000	Khermin Tsav I, Upper White Beds [HMNS-GIN]	Khermeen Tsav	Mongolia	Omnogov		43.4747	99.8331	41.01	88.91	Cretaceous	Late/Upper Cretaceous	Maastrichtian	Cretaceous 8	Maastrichtian		70.6	66.043	68.3215			0		Nemegt
55258	ETE	M. Carrano	Reptilia			genus	Mongolochelys		Mongolochelys	238120		Mongolochelys	R. Benson	R. Benson	M. Carrano	1042063	44038	R. Benson	R. Benson	M. Carrano	41670	body (3D)	M. Carrano	M. Carrano	42291	2000	Khermin Tsav I, Upper White Beds [HMNS-GIN]	Khermeen Tsav	Mongolia	Omnogov		43.4747	99.8331	41.01	88.91	Cretaceous	Late/Upper Cretaceous	Maastrichtian	Cretaceous 8	Maastrichtian		70.6	66.043	68.3215			0		Nemegt
55269	ETE	M. Carrano	Reptilia	Testudines		genus	Sokatra		Sokatra	211899			P. Mannion	P. Mannion	M. Carrano	1006366	39063					body (3D)	M. Carrano	M. Carrano	14771	1998	MAD93-34 (SUNY)		Madagascar	Mahajanga		-15.9078	46.5822	-30.07	38.35	Cretaceous	Late/Upper Cretaceous	Maastrichtian	Cretaceous 8	Maastrichtian		70.6	66.043	68.3215			0		Maevarano
55329	ETE	M. Carrano	Reptilia	Testudines	Pleurosternidae	family	Pleurosternidae		Glyptops	37625			M. Carrano	M. Carrano	R. Butler	534761	14818					not a trace	M. Carrano	R. Butler	14818	2005	Kings View Quarry, Fruita	MWC locality L-2002-11	United States	Colorado		39.1678	-108.775	35.35	-55.63	Jurassic	Late/Upper Jurassic			Late/Upper Kimmeridgian	Tithonian	155.7	145.5	150.6	153.25		76.625		Morrison
55389	ETE	M. Carrano	Reptilia	Testudines	Adocidae	family	Adocidae		Adocus	37652			M. Carrano	M. Carrano		973786	37404					body (3D)	K. Maguire	R. Butler	36629	1993	Tsagan-Teg		Mongolia	Dornogov		44.4833	110.333	47.52	100.59	Cretaceous	Late/Upper Cretaceous			Cenomanian	Turonian	99.7	89.3	94.5			0		Baynshire
55445	ETE	M. Carrano	Reptilia	Testudines	Chelidae	genus	Linderochelys	n. gen.	Linderochelys	110737			M. Carrano	M. Carrano	M. Carrano	536066	14938					not a trace	M. Carrano	M. Carrano	14938	2005	Loma del Lindero	Rincón de los Sauces, Lago Mari Menuco	Argentina	Neuquén		-37.3884	-69.2661	-42.18	-49.62	Cretaceous	Late/Upper Cretaceous		Cretaceous 6	Late/Upper Coniacian	Early/Lower Santonian	89.3	84.9	87.1	86.967	85.033	86	Neuquén	Plottier
55483	ETE	M. Carrano	Reptilia	Testudines	Pleurosternidae	family	Pleurosternidae		Glyptops	37625			M. Carrano	M. Carrano		541889	15179					not a trace	M. Carrano	M. Carrano	14966	1999	AMNH Stego 99 Quarry		United States	Wyoming	Albany	41.9517	-106.311	37.55	-52.44	Jurassic	Late/Upper Jurassic			Kimmeridgian	Tithonian	155.7	145.5	150.6			0		Morrison
55531	ETE	M. Carrano	Reptilia		Solemydidae	family	Solemydidae		Naomichelys	63172			M. Carrano	M. Carrano		1330916	13937					body (3D)	K. Maguire	M. Carrano	55606	1973	Lockesburg (UAM)		United States	Arkansas	Sevier	33.9672	-94.1683	30.65	-53.82	Cretaceous	Early/Lower Cretaceous	Albian	Cretaceous 4	Albian		112.6	99.7	106.15			0	Trinity
55758	ETE	M. Carrano	Reptilia	Testudines	Trionychidae	genus	Gobiapalone		Gobiapalone	289012			P. Mannion	J. Tennant		1194553	50209					body (3D)	M. Carrano	M. Carrano	15060	1999	Burkhant (MNUFR)	Achillobator type	Mongolia	Dornogov		44.34	109.859	46.58	99.97	Cretaceous	Late/Upper Cretaceous			Cenomanian	Santonian	99.7	84.9	92.3			0		Baynshire
55882	ETE	M. Carrano	Reptilia	Testudines	Nanhsiungchelyidae	family	Nanhsiungchelyidae		Basilemys	37655			M. Carrano	K. Maguire	K. Maguire	538356	15088					body (3D)	K. Maguire	J. Tennant	15088	1977	UCMP V-72085, Dinosaur Hill	KU-36	United States	New Mexico	San Juan	36.2711	-108.209	43.56	-79.57	Cretaceous	Late/Upper Cretaceous	Campanian	Cretaceous 7	Late/Upper Campanian		84.9	70.6	77.75	74.9	70.6	72.75		Fruitland
55883	ETE	M. Carrano	Reptilia	Testudines	Nanhsiungchelyidae	family	Nanhsiungchelyidae		Basilemys	37655			M. Carrano	K. Maguire		538359	15088					body (3D)	K. Maguire	M. Carrano	15088	1977	UCMP V-71078, S. Hunter Wash		United States	New Mexico	San Juan	36.2566	-108.191	43.54	-79.56	Cretaceous	Late/Upper Cretaceous	Campanian	Cretaceous 7	Late/Upper Campanian		84.9	70.6	77.75	74.9	70.6	72.75		Fruitland
56026	ETE	M. Carrano	Reptilia	Chelonia		genus	Episcopopus	n. gen.	Episcopopus	133371		Tetrapoda	M. Carrano	M. Carrano		538696	28154	M. Carrano	M. Carrano	M. Carrano	15109	body (3D)	M. Carrano	M. Carrano	15109	1963	Moyeni tracksite (zone B/1)		Lesotho	Quthing		-30.4	27.7167	-44.11	-1.45	Jurassic	Early/Lower Jurassic		Jurassic 1	Hettangian	Sinemurian	201.6	189.6	195.6			0	Stormberg	Elliot
56165	ETE	M. Carrano	Reptilia	Testudines	Pleurosternidae	family	Pleurosternidae		Glyptops	37625			P. Mannion	P. Mannion	P. Mannion	1094585	44147					not a trace	M. Carrano	J. Tennant	15142	2000	Mile 175 (SDSM V931)		United States	Wyoming	Crook	44.4581	-104.734	39.77	-50.34	Jurassic	Late/Upper Jurassic			Kimmeridgian	Tithonian	155.7	145.5	150.6			0		Morrison
56165	ETE	M. Carrano	Reptilia	Testudines	Pleurosternidae	family	Pleurosternidae		Dinochelys	37751			P. Mannion	P. Mannion	P. Mannion	1094586	44147					body (3D)	M. Carrano	J. Tennant	15142	2000	Mile 175 (SDSM V931)		United States	Wyoming	Crook	44.4581	-104.734	39.77	-50.34	Jurassic	Late/Upper Jurassic			Kimmeridgian	Tithonian	155.7	145.5	150.6			0		Morrison
56167	ETE	M. Carrano	Reptilia	Testudines	Pleurosternidae	genus	Glyptops		Glyptops	65858			M. Carrano	M. Carrano	M. Carrano	539308	15143					body (3D)	M. Carrano	J. Tennant	17018	1995	Little Houston Quarry, Mammal Quarry (SDSM V941)	LHMQ	United States	Wyoming	Crook	44.4581	-104.735	39.77	-50.34	Jurassic	Late/Upper Jurassic			Kimmeridgian	Tithonian	155.7	145.5	150.6			0		Morrison
56167	ETE	M. Carrano	Reptilia	Testudines	Pleurosternidae	genus	Dinochelys		Dinochelys	253384			M. Carrano	M. Carrano	M. Carrano	539309	15143					body (3D)	M. Carrano	J. Tennant	17018	1995	Little Houston Quarry, Mammal Quarry (SDSM V941)	LHMQ	United States	Wyoming	Crook	44.4581	-104.735	39.77	-50.34	Jurassic	Late/Upper Jurassic			Kimmeridgian	Tithonian	155.7	145.5	150.6			0		Morrison
56625	ETE	M. Carrano	Reptilia	Testudines	Bothremydidae	genus	Chedighaii	n. gen.	Chedighaii	131493			M. Uhen	M. Uhen	R. Benson	776553	27976					body (3D)	K. Maguire	R. Benson	15088	1977	KU 35 (=#35 Hunters Wash)	KUVP-35	United States	New Mexico	San Juan	36.2711	-108.209	43.56	-79.57	Cretaceous	Late/Upper Cretaceous	Campanian	Cretaceous 7	Late/Upper Campanian		84.9	70.6	77.75	74.9	70.6	72.75		Kirtland
56654	ETE	M. Carrano	Reptilia	Testudines	Pleurosternidae	family	Pleurosternidae		Glyptops	37625			M. Carrano	M. Carrano	M. Carrano	541416	15179					not a trace	M. Carrano	M. Carrano	13281	1999	Ninemile Hill	UW V-98046, WY-82	United States	Wyoming	Carbon	41.98	-106.146	38	-52.92	Jurassic	Late/Upper Jurassic	Tithonian	Jurassic 6	Early/Lower Tithonian		150.8	145.5	148.15	150.8	149.033	149.917		Morrison
56654	ETE	M. Carrano	Reptilia	Testudines	Pleurosternidae	family	Pleurosternidae		Dinochelys	37751			M. Carrano	M. Carrano	M. Carrano	541417	15179					body (3D)	M. Carrano	M. Carrano	13281	1999	Ninemile Hill	UW V-98046, WY-82	United States	Wyoming	Carbon	41.98	-106.146	38	-52.92	Jurassic	Late/Upper Jurassic	Tithonian	Jurassic 6	Early/Lower Tithonian		150.8	145.5	148.15	150.8	149.033	149.917		Morrison
57159	ETE	M. Carrano	Reptilia	Testudines	Trionychidae	genus	Hummelichelys		Hummelichelys	238431		Aspideretes	M. Carrano	K. Maguire	R. Benson	545963	803					body (3D)	K. Maguire	M. Carrano	803	1964	Purple Shale Beds, UCMP V-5714		United States	Wyoming	Niobrara	43.667	-104.6	50.26	-78.69	Cretaceous	Late/Upper Cretaceous	Maastrichtian	Cretaceous 8	Maastrichtian		70.6	66.043	68.3215			0		Lance
57159	ETE	M. Carrano	Reptilia	Testudines	Trionychidae	subfamily	Plastomeninae		Helopanoplia	67666			R. Benson	R. Benson		1066779	42536					not a trace	K. Maguire	M. Carrano	803	1964	Purple Shale Beds, UCMP V-5714		United States	Wyoming	Niobrara	43.667	-104.6	50.26	-78.69	Cretaceous	Late/Upper Cretaceous	Maastrichtian	Cretaceous 8	Maastrichtian		70.6	66.043	68.3215			0		Lance
57682	ETE	M. Carrano	Reptilia	Testudines		genus	Platychelys		Platychelys	131562			R. Benson	R. Benson		1094373	44123					body (3D)	K. Maguire	M. Carrano	58954	1839	Compsognathus type, Kelheim (BSP)		Germany	Bayern		48.9186	11.8722	40.18	19.89	Jurassic	Late/Upper Jurassic	Tithonian	Jurassic 6	Tithonian		150.8	145.5	148.15			0		Solnhofen
57682	ETE	M. Carrano	Reptilia	Testudines	Thalassemydidae	genus	Idiochelys		Idiochelys	235485			R. Benson	R. Benson	M. Carrano	1094374	58954					body (3D)	K. Maguire	M. Carrano	58954	1839	Compsognathus type, Kelheim (BSP)		Germany	Bayern		48.9186	11.8722	40.18	19.89	Jurassic	Late/Upper Jurassic	Tithonian	Jurassic 6	Tithonian		150.8	145.5	148.15			0		Solnhofen
57682	ETE	M. Carrano	Reptilia	Testudines	Thalassemydidae	genus	Idiochelys		Idiochelys	235485		Idiochelys	R. Benson	R. Benson		1094375	44123					body (3D)	K. Maguire	M. Carrano	58954	1839	Compsognathus type, Kelheim (BSP)		Germany	Bayern		48.9186	11.8722	40.18	19.89	Jurassic	Late/Upper Jurassic	Tithonian	Jurassic 6	Tithonian		150.8	145.5	148.15			0		Solnhofen
57682	ETE	M. Carrano	Reptilia	Testudines		unranked clade	Testudines		Palaeomedusa	253601		Eurysternum	P. Mannion	J. Tennant		1093715	46818	R. Benson	R. Benson	M. Carrano	26303	body (3D)	K. Maguire	M. Carrano	58954	1839	Compsognathus type, Kelheim (BSP)		Germany	Bayern		48.9186	11.8722	40.18	19.89	Jurassic	Late/Upper Jurassic	Tithonian	Jurassic 6	Tithonian		150.8	145.5	148.15			0		Solnhofen
57896	ETE	M. Carrano	Reptilia	Testudines	Pleurosternidae	family	Pleurosternidae		Glyptops	37625			M. Carrano	K. Maguire	M. Carrano	557965	15179					not a trace	K. Maguire	M. Carrano	46207	1981	Freezeout Hills Quarry O		United States	Wyoming	Carbon	42.0358	-106.391	37.65	-52.49	Jurassic	Late/Upper Jurassic			Kimmeridgian	Tithonian	155.7	145.5	150.6			0		Morrison
57913	ETE	M. Carrano	Reptilia	Testudines	Pleurosternidae	genus	Glyptops		Glyptops	65858			M. Carrano	K. Maguire	J. Tennant	557998	15567					body (3D)	K. Maguire	M. Carrano	15567	1989	Rainbow Park microsite (DNM 96)	UT-26	United States	Utah	Uintah	40.5046	-109.165	35.95	-54.56	Jurassic	Late/Upper Jurassic	Kimmeridgian	Jurassic 5	Kimmeridgian		155.7	150.8	153.25			0		Morrison
57915	ETE	M. Carrano	Reptilia	Testudines		genus	Peritresius		Peritresius	173397			M. Carrano	M. Carrano	M. Carrano	1263243	54671					body (3D)	K. Maguire	M. Carrano	1580	1986	Big Brook (Navesink)		United States	New Jersey	Monmouth	40.3131	-74.2225	40.54	-49.17	Cretaceous	Late/Upper Cretaceous	Maastrichtian	Cretaceous 8	Maastrichtian		70.6	66.043	68.3215			0	Monmouth	Navesink
57918	ETE	M. Carrano	Reptilia	Testudines	Adocidae	family	Adocidae		Adocus	37652			M. Carrano	K. Maguire	M. Carrano	558153	15576					body (3D)	K. Maguire	A. Bowman	14442	1908	Phoebus Landing, Cape Fear River	L&W locality 4	United States	North Carolina	Bladen	34.5717	-78.4973	34.96	-50.17	Cretaceous	Late/Upper Cretaceous	Campanian	Cretaceous 7	Early/Lower Campanian		84.9	70.6	77.75	83.5	79.2	81.35	Black Creek	Tar Heel
57918	ETE	M. Carrano	Reptilia	Testudines	Trionychidae	genus	Trionyx		Trionyx	110990			M. Carrano	K. Maguire	M. Carrano	558155	23845					body (3D)	K. Maguire	A. Bowman	14442	1908	Phoebus Landing, Cape Fear River	L&W locality 4	United States	North Carolina	Bladen	34.5717	-78.4973	34.96	-50.17	Cretaceous	Late/Upper Cretaceous	Campanian	Cretaceous 7	Early/Lower Campanian		84.9	70.6	77.75	83.5	79.2	81.35	Black Creek	Tar Heel
57918	ETE	M. Carrano	Reptilia	Testudines		unranked clade	Pelomedusoides		Taphrosphys	110989			M. Carrano	K. Maguire	R. Benson	558156	35425					body (3D)	K. Maguire	A. Bowman	14442	1908	Phoebus Landing, Cape Fear River	L&W locality 4	United States	North Carolina	Bladen	34.5717	-78.4973	34.96	-50.17	Cretaceous	Late/Upper Cretaceous	Campanian	Cretaceous 7	Early/Lower Campanian		84.9	70.6	77.75	83.5	79.2	81.35	Black Creek	Tar Heel
57918	ETE	M. Carrano	Reptilia	Testudines	Bothremydidae	genus	Chedighaii		Chedighaii	131494	?	Baena	M. Carrano	M. Carrano	M. Carrano	558154	15576	M. Carrano	K. Maguire	M. Carrano	35425	body (3D)	K. Maguire	A. Bowman	14442	1908	Phoebus Landing, Cape Fear River	L&W locality 4	United States	North Carolina	Bladen	34.5717	-78.4973	34.96	-50.17	Cretaceous	Late/Upper Cretaceous	Campanian	Cretaceous 7	Early/Lower Campanian		84.9	70.6	77.75	83.5	79.2	81.35	Black Creek	Tar Heel
58157	ETE	M. Carrano	Reptilia	Testudines	Nanhsiungchelyidae	genus	Basilemys		Basilemys	241956		Compsemys	M. Carrano	K. Maguire	J. Tennant	559618	15647					body (3D)	K. Maguire	J. Tennant	15647	1875	Milk River		Canada	Alberta		49	-110.55	56.54	-82.76	Cretaceous	Late/Upper Cretaceous	Maastrichtian	Cretaceous 8	Maastrichtian		70.6	66.043	68.3215			0		Frenchman
58157	ETE	M. Carrano	Reptilia	Testudines	Trionychidae	genus	Aspideretes		Aspideretes	243445		Plastomenus	M. Carrano	K. Maguire	J. Tennant	559619	15647					body (3D)	K. Maguire	J. Tennant	15647	1875	Milk River		Canada	Alberta		49	-110.55	56.54	-82.76	Cretaceous	Late/Upper Cretaceous	Maastrichtian	Cretaceous 8	Maastrichtian		70.6	66.043	68.3215			0		Frenchman
58157	ETE	M. Carrano	Reptilia	Testudines	Trionychidae	genus	Plastomenus		Plastomenus	70368			M. Carrano	K. Maguire	J. Tennant	559620	15647					body (3D)	K. Maguire	J. Tennant	15647	1875	Milk River		Canada	Alberta		49	-110.55	56.54	-82.76	Cretaceous	Late/Upper Cretaceous	Maastrichtian	Cretaceous 8	Maastrichtian		70.6	66.043	68.3215			0		Frenchman
58157	ETE	M. Carrano	Reptilia	Testudines	Compsemydidae	genus	Compsemys		Compsemys	63644			M. Carrano	M. Carrano	J. Tennant	559801	15647					body (3D)	K. Maguire	J. Tennant	15647	1875	Milk River		Canada	Alberta		49	-110.55	56.54	-82.76	Cretaceous	Late/Upper Cretaceous	Maastrichtian	Cretaceous 8	Maastrichtian		70.6	66.043	68.3215			0		Frenchman
58167	ETE	M. Carrano	Reptilia	Testudines	Trionychidae	genus	Khunnuchelys		Khunnuchelys	92236			M. Carrano	M. Carrano	M. Carrano	635577	19683					body (3D)	K. Maguire	M. Carrano	38131	1985	CBI-28, Dzharakuduk II	Dzarakuduk	Uzbekistan	Navoi		42.1173	62.6553	36.26	57.01	Cretaceous	Late/Upper Cretaceous	Coniacian	Cretaceous 6	Coniacian		89.3	85.8	87.55			0		Bissekty
58168	ETE	M. Carrano	Reptilia	Testudines	Trionychidae	genus	Khunnuchelys		Khunnuchelys	92236			M. Carrano	M. Carrano	M. Carrano	635576	19683					body (3D)	K. Maguire	M. Carrano	38131	1985	CBI-14, Dzharakuduk II	Dzarakuduk; Dzhara-Kuduk, Dzhirakuduk, Dzhyrakuduk, Kul’beke	Uzbekistan	Navoi		42.1173	62.6553	36.8	56.95	Cretaceous	Late/Upper Cretaceous	Turonian	Cretaceous 6	Middle Turonian	Late/Upper Turonian	94.3	89.3	91.8	92.1	89.3	90.7		Bissekty
58196	ETE	M. Carrano	Reptilia	Testudines		genus	Kirgizemys		Kirgizemys	235669		Testudines	M. Carrano	M. Carrano	J. Tennant	587375	27068	M. Carrano	M. Carrano	M. Carrano	17882	not a trace	K. Maguire	M. Carrano	56456	1960	Mogoito, Promoina Klevenskogo	Gusinoye Lake; Lake Gusinoe; MRT-102; Kanon Ravine	Russian Federation	Buryat		51.1956	106.275	52.92	104.46	Cretaceous	Early/Lower Cretaceous			Late/Upper Barremian	Aptian	130	112.6	121.3	127.5		63.75		Murtoi
58199	ETE	M. Carrano	Reptilia	Testudines		unranked clade	Sinemydidae		Kirgizemys	105421			M. Carrano	M. Carrano	R. Butler	588021	17903					body (3D)	K. Maguire	M. Carrano	16510	1995	Krasnyi Yar, Khilok River	KYAR-1	Russian Federation	Buryat	Bichura	50.6758	107.915	52.71	105.63	Cretaceous	Early/Lower Cretaceous	Aptian	Cretaceous 3	Aptian		125.45	112.6	119.025			0		Khilok
58208	ETE	M. Carrano	Reptilia	Testudines		unranked clade	Sinemydidae	cf.	Kirgizemys	105421			R. Benson	R. Benson		1042674	41769					body (3D)	K. Maguire	M. Carrano	25546	1931	SH-20, Khodzhakul	Khodja-Kull; SKH-20	Uzbekistan	Navoi		40.1	65.8	36.13	61.5	Cretaceous	Early/Lower Cretaceous	Albian	Cretaceous 4	Late/Upper Albian		105.3	99.7	102.5	103.733	99.6	101.666		Khodzhakul
58208	ETE	M. Carrano	Reptilia	Testudines		genus	Oxemys		Oxemys	236083			R. Benson	R. Benson		1042675	41769					body (3D)	K. Maguire	M. Carrano	25546	1931	SH-20, Khodzhakul	Khodja-Kull; SKH-20	Uzbekistan	Navoi		40.1	65.8	36.13	61.5	Cretaceous	Early/Lower Cretaceous	Albian	Cretaceous 4	Late/Upper Albian		105.3	99.7	102.5	103.733	99.6	101.666		Khodzhakul
58208	ETE	M. Carrano	Reptilia	Testudines	Adocidae	genus	Adocus		Adocus	235772			R. Benson	R. Benson		1042676	41769					body (3D)	K. Maguire	M. Carrano	25546	1931	SH-20, Khodzhakul	Khodja-Kull; SKH-20	Uzbekistan	Navoi		40.1	65.8	36.13	61.5	Cretaceous	Early/Lower Cretaceous	Albian	Cretaceous 4	Late/Upper Albian		105.3	99.7	102.5	103.733	99.6	101.666		Khodzhakul
58208	ETE	M. Carrano	Reptilia	Testudines	Nanhsiungchelyidae	family	Nanhsiungchelyidae		Basilemys	37655			R. Benson	R. Benson		1042677	41769					body (3D)	K. Maguire	M. Carrano	25546	1931	SH-20, Khodzhakul	Khodja-Kull; SKH-20	Uzbekistan	Navoi		40.1	65.8	36.13	61.5	Cretaceous	Early/Lower Cretaceous	Albian	Cretaceous 4	Late/Upper Albian		105.3	99.7	102.5	103.733	99.6	101.666		Khodzhakul
58208	ETE	M. Carrano	Reptilia	Testudines	Lindholmemydidae	genus	Khodzhakulemys		Khodzhakulemys	253655		Mongolemys	R. Benson	R. Benson		1042678	41769					body (3D)	K. Maguire	M. Carrano	25546	1931	SH-20, Khodzhakul	Khodja-Kull; SKH-20	Uzbekistan	Navoi		40.1	65.8	36.13	61.5	Cretaceous	Early/Lower Cretaceous	Albian	Cretaceous 4	Late/Upper Albian		105.3	99.7	102.5	103.733	99.6	101.666		Khodzhakul
58208	ETE	M. Carrano	Reptilia	Chelonii	Carettochelyidae	family	Carettochelyidae		Kizylkumemys	67334			R. Benson	R. Benson		1042679	41769					body (3D)	K. Maguire	M. Carrano	25546	1931	SH-20, Khodzhakul	Khodja-Kull; SKH-20	Uzbekistan	Navoi		40.1	65.8	36.13	61.5	Cretaceous	Early/Lower Cretaceous	Albian	Cretaceous 4	Late/Upper Albian		105.3	99.7	102.5	103.733	99.6	101.666		Khodzhakul
58208	ETE	M. Carrano	Reptilia	Testudines	Lindholmemydidae	genus	Khodzhakulemys		Khodzhakulemys	253655			R. Benson	R. Benson		1093722	44060					body (3D)	K. Maguire	M. Carrano	25546	1931	SH-20, Khodzhakul	Khodja-Kull; SKH-20	Uzbekistan	Navoi		40.1	65.8	36.13	61.5	Cretaceous	Early/Lower Cretaceous	Albian	Cretaceous 4	Late/Upper Albian		105.3	99.7	102.5	103.733	99.6	101.666		Khodzhakul
58465	ETE	M. Carrano	Reptilia	Testudines	Adocidae	family	Adocidae	cf.	Adocus	37652			M. Carrano	M. Carrano		973736	37404					body (3D)	K. Maguire	M. Carrano	16510	1995	Karakul, Karakulpakistan		Uzbekistan	Karakalpakstan		41.8483	72.9806	38.17	74.43	Cretaceous	Early/Lower Cretaceous	Aptian	Cretaceous 3	Late/Upper Aptian		122.46	112.6	117.53	118.5	112	115.25		Sultanbobin
58466	ETE	M. Carrano	Reptilia	Testudines	Adocidae	genus	Adocus		Adocus	235772			M. Carrano	M. Carrano	R. Benson	973742	37404					body (3D)	K. Maguire	M. Carrano	16510	1995	Khodzhakul I		Uzbekistan	Karakalpakstan		40.1	65.8	36.22	61.12	Cretaceous				Middle Albian	Early/Lower Cenomanian	109	94.3	101.65	107.867	97.567	102.717		Khodzhakul
58466	ETE	M. Carrano	Reptilia	Testudines	Trionychidae	genus	Trionyx		Trionyx	205693			P. Mannion	J. Tennant		1195828	50301					body (3D)	K. Maguire	M. Carrano	16510	1995	Khodzhakul I		Uzbekistan	Karakalpakstan		40.1	65.8	36.22	61.12	Cretaceous				Middle Albian	Early/Lower Cenomanian	109	94.3	101.65	107.867	97.567	102.717		Khodzhakul
58466	ETE	M. Carrano	Reptilia	Testudines	Trionychidae	genus	Trionyx		Trionyx	289460			P. Mannion	J. Tennant		1195831	50301					body (3D)	K. Maguire	M. Carrano	16510	1995	Khodzhakul I		Uzbekistan	Karakalpakstan		40.1	65.8	36.22	61.12	Cretaceous				Middle Albian	Early/Lower Cenomanian	109	94.3	101.65	107.867	97.567	102.717		Khodzhakul
58471	ETE	M. Carrano	Reptilia	Testudines	Adocidae	genus	Ferganemys		Ferganemys	235781			R. Benson	R. Benson		1042682	41769					body (3D)	K. Maguire	M. Carrano	16510	1995	Itemir I		Uzbekistan	Navoi		42.9817	62.5949	37.65	57.21	Cretaceous				Late/Upper Albian	Cenomanian	105.3	94.3	99.8	103.733		51.8665		Kulbecke Beds
58471	ETE	M. Carrano	Reptilia	Testudines	Trionychidae	genus	Trionyx		Trionyx	289460			P. Mannion	J. Tennant	J. Tennant	1195830	50301					body (3D)	K. Maguire	M. Carrano	16510	1995	Itemir I		Uzbekistan	Navoi		42.9817	62.5949	37.65	57.21	Cretaceous				Late/Upper Albian	Cenomanian	105.3	94.3	99.8	103.733		51.8665		Kulbecke Beds
58471	ETE	M. Carrano	Reptilia	Testudines		genus	Thalassemys		Thalassemys	268066	?	Thalassemydidae	P. Mannion	J. Tennant		1042680	50301	R. Benson	R. Benson	J. Tennant	41769	not a trace	K. Maguire	M. Carrano	16510	1995	Itemir I		Uzbekistan	Navoi		42.9817	62.5949	37.65	57.21	Cretaceous				Late/Upper Albian	Cenomanian	105.3	94.3	99.8	103.733		51.8665		Kulbecke Beds
58471	ETE	M. Carrano	Reptilia	Testudines		genus	Anatolemys		Anatolemys	235673		Anatolemys	P. Mannion	J. Tennant		1042681	50301	R. Benson	R. Benson		41769	body (3D)	K. Maguire	M. Carrano	16510	1995	Itemir I		Uzbekistan	Navoi		42.9817	62.5949	37.65	57.21	Cretaceous				Late/Upper Albian	Cenomanian	105.3	94.3	99.8	103.733		51.8665		Kulbecke Beds
58471	ETE	M. Carrano	Reptilia	Chelonii	Carettochelyidae	genus	Kizylkumemys		Kizylkumemys	236085		Kizylkumemys	P. Mannion	J. Tennant		1042683	50301	R. Benson	R. Benson		41769	body (3D)	K. Maguire	M. Carrano	16510	1995	Itemir I		Uzbekistan	Navoi		42.9817	62.5949	37.65	57.21	Cretaceous				Late/Upper Albian	Cenomanian	105.3	94.3	99.8	103.733		51.8665		Kulbecke Beds
58471	ETE	M. Carrano	Reptilia	Testudines	Trionychidae	genus	Trionyx		Trionyx	205693		Trionyx	P. Mannion	J. Tennant		1042684	50301	R. Benson	R. Benson	J. Tennant	41769	body (3D)	K. Maguire	M. Carrano	16510	1995	Itemir I		Uzbekistan	Navoi		42.9817	62.5949	37.65	57.21	Cretaceous				Late/Upper Albian	Cenomanian	105.3	94.3	99.8	103.733		51.8665		Kulbecke Beds
58476	ETE	M. Carrano	Reptilia	Testudines	Adocidae	family	Adocidae	cf.	Ferganemys	235660			M. Carrano	M. Carrano		973740	37404					body (3D)	K. Maguire	M. Carrano	16510	1995	Karatepa		Uzbekistan	Karakalpakstan		40.6	71.8333	37.44	65.96	Cretaceous	Late/Upper Cretaceous	Cenomanian	Cretaceous 5	Early/Lower Cenomanian		99.7	94.3	97	99.6	97.567	98.5835		Khodzhakul
58483	ETE	M. Carrano	Reptilia	Testudines	Trionychidae	genus	Dogania		Dogania	268028			P. Mannion	J. Tennant		1135620	46810					body (3D)	K. Maguire	M. Carrano	16510	1995	Kylodzhun 2	Klaudzin, Kylodzhun II	Kyrgyzstan	Osh		40.3919	73.9033	37.62	67.95	Cretaceous	Late/Upper Cretaceous	Cenomanian	Cretaceous 5	Cenomanian		99.7	94.3	97			0		Sharikhan
58490	ETE	M. Carrano	Reptilia	Testudines	Adocidae	genus	Adocus		Adocus	235772			M. Carrano	M. Carrano		973746	37404					body (3D)	K. Maguire	M. Carrano	16510	1995	SH-5, Khodzhakulsai ravine	Khodzhakulsay	Uzbekistan	Karakalpakstan		40.1	65.8	35.87	60.54	Cretaceous	Late/Upper Cretaceous	Cenomanian	Cretaceous 5	Early/Lower Cenomanian		99.7	94.3	97	99.6	97.567	98.5835		Khodzhakul
58490	ETE	M. Carrano	Reptilia	Testudines	Adocidae	genus	Ferganemys	"	Ferganemys	235781			M. Carrano	M. Carrano	R. Benson	973747	37404					body (3D)	K. Maguire	M. Carrano	16510	1995	SH-5, Khodzhakulsai ravine	Khodzhakulsay	Uzbekistan	Karakalpakstan		40.1	65.8	35.87	60.54	Cretaceous	Late/Upper Cretaceous	Cenomanian	Cretaceous 5	Early/Lower Cenomanian		99.7	94.3	97	99.6	97.567	98.5835		Khodzhakul
58490	ETE	M. Carrano	Reptilia	Testudines	Trionychidae	unranked clade	Trionychinae		Trionyx	37682			R. Benson	R. Benson		1042691	41769					body (3D)	K. Maguire	M. Carrano	16510	1995	SH-5, Khodzhakulsai ravine	Khodzhakulsay	Uzbekistan	Karakalpakstan		40.1	65.8	35.87	60.54	Cretaceous	Late/Upper Cretaceous	Cenomanian	Cretaceous 5	Early/Lower Cenomanian		99.7	94.3	97	99.6	97.567	98.5835		Khodzhakul
58490	ETE	M. Carrano	Reptilia	Testudines	Lindholmemydidae	genus	Khodzhakulemys		Khodzhakulemys	253655		Mongolemys	R. Benson	R. Benson		1042692	41769					body (3D)	K. Maguire	M. Carrano	16510	1995	SH-5, Khodzhakulsai ravine	Khodzhakulsay	Uzbekistan	Karakalpakstan		40.1	65.8	35.87	60.54	Cretaceous	Late/Upper Cretaceous	Cenomanian	Cretaceous 5	Early/Lower Cenomanian		99.7	94.3	97	99.6	97.567	98.5835		Khodzhakul
58490	ETE	M. Carrano	Reptilia	Chelonii	Carettochelyidae	genus	Kizylkumemys		Kizylkumemys	236085			R. Benson	R. Benson	R. Benson	1042693	41769					body (3D)	K. Maguire	M. Carrano	16510	1995	SH-5, Khodzhakulsai ravine	Khodzhakulsay	Uzbekistan	Karakalpakstan		40.1	65.8	35.87	60.54	Cretaceous	Late/Upper Cretaceous	Cenomanian	Cretaceous 5	Early/Lower Cenomanian		99.7	94.3	97	99.6	97.567	98.5835		Khodzhakul
58490	ETE	M. Carrano	Reptilia	Testudines		genus	Anatolemys		Anatolemys	235673			R. Benson	R. Benson	R. Benson	1042694	41769					body (3D)	K. Maguire	M. Carrano	16510	1995	SH-5, Khodzhakulsai ravine	Khodzhakulsay	Uzbekistan	Karakalpakstan		40.1	65.8	35.87	60.54	Cretaceous	Late/Upper Cretaceous	Cenomanian	Cretaceous 5	Early/Lower Cenomanian		99.7	94.3	97	99.6	97.567	98.5835		Khodzhakul
58490	ETE	M. Carrano	Reptilia	Testudines		unranked clade	Sinemydidae	cf.	Kirgizemys	105421			R. Benson	R. Benson		1042695	41769					body (3D)	K. Maguire	M. Carrano	16510	1995	SH-5, Khodzhakulsai ravine	Khodzhakulsay	Uzbekistan	Karakalpakstan		40.1	65.8	35.87	60.54	Cretaceous	Late/Upper Cretaceous	Cenomanian	Cretaceous 5	Early/Lower Cenomanian		99.7	94.3	97	99.6	97.567	98.5835		Khodzhakul
58490	ETE	M. Carrano	Reptilia	Testudines	Trionychidae	genus	Trionyx		Trionyx	289460			P. Mannion	J. Tennant		1195832	50301					body (3D)	K. Maguire	M. Carrano	16510	1995	SH-5, Khodzhakulsai ravine	Khodzhakulsay	Uzbekistan	Karakalpakstan		40.1	65.8	35.87	60.54	Cretaceous	Late/Upper Cretaceous	Cenomanian	Cretaceous 5	Early/Lower Cenomanian		99.7	94.3	97	99.6	97.567	98.5835		Khodzhakul
58490	ETE	M. Carrano	Reptilia	Testudines	Trionychidae	genus	Trionyx		Trionyx	205693		Trionyx	P. Mannion	J. Tennant		1042690	50301	R. Benson	R. Benson	J. Tennant	41769	body (3D)	K. Maguire	M. Carrano	16510	1995	SH-5, Khodzhakulsai ravine	Khodzhakulsay	Uzbekistan	Karakalpakstan		40.1	65.8	35.87	60.54	Cretaceous	Late/Upper Cretaceous	Cenomanian	Cretaceous 5	Early/Lower Cenomanian		99.7	94.3	97	99.6	97.567	98.5835		Khodzhakul
58491	ETE	M. Carrano	Reptilia	Testudines	Adocidae	genus	Adocus		Adocus	235774			M. Carrano	M. Carrano		973753	37404					body (3D)	K. Maguire	J. Tennant	16510	1995	Kyzylpilyal, FIS-2	Isfara II	Tajikistan			40.1167	70.6333	34.67	64.78	Cretaceous	Late/Upper Cretaceous	Santonian	Cretaceous 6	Early/Lower Santonian		85.8	84.9	85.35	85.8	85.033	85.4165		Yalovach
58491	ETE	M. Carrano	Reptilia	Testudines	Adocidae	genus	Shachemys		Shachemys	202903			M. Carrano	M. Carrano		973754	37404					body (3D)	K. Maguire	J. Tennant	16510	1995	Kyzylpilyal, FIS-2	Isfara II	Tajikistan			40.1167	70.6333	34.67	64.78	Cretaceous	Late/Upper Cretaceous	Santonian	Cretaceous 6	Early/Lower Santonian		85.8	84.9	85.35	85.8	85.033	85.4165		Yalovach
58507	ETE	M. Carrano	Reptilia	Testudines	Pleurosternidae	genus	Glyptops		Glyptops	65858		Chelonia	M. Carrano	M. Carrano		560963	23484	M. Carrano	M. Carrano	M. Carrano	15179	not a trace	M. Carrano	M. Carrano	15179	2003	KU Camarasaurus Quarry	Black Hills	United States	Wyoming	Weston	44.0211	-104.241	39.27	-50.01	Jurassic	Late/Upper Jurassic			Kimmeridgian	Tithonian	155.7	145.5	150.6			0		Morrison
58521	ETE	M. Carrano	Reptilia		Solemydidae	family	Solemydidae		Solemys	56006			M. Carrano	M. Carrano		850785	32185					body (3D)	K. Maguire	M. Carrano	13021	1997	Mina Esquirol-1	Fumanya	Spain	Cataluna	Barcelona	42.1837	1.79674	33.9	1.7	Cretaceous	Late/Upper Cretaceous	Maastrichtian	Cretaceous 8	Maastrichtian		70.6	66.043	68.3215			0		Tremp
58591	ETE	M. Carrano	Reptilia	Testudines	Adocidae	genus	Shachemys		Shachemys	197948			M. Carrano	M. Carrano		973787	37404					body (3D)	K. Maguire	M. Carrano	16510	1995	Uchkuduk		Uzbekistan	Navoi		41.7828	63.7803	36.64	58.06	Cretaceous	Late/Upper Cretaceous	Turonian	Cretaceous 6	Early/Lower Turonian		94.3	89.3	91.8	93.5	92.1	92.8		Uchkuduk
58601	ETE	M. Carrano	Reptilia	Testudines	Adocidae	family	Adocidae	?	Adocus	37652			M. Carrano	M. Carrano		973783	37404					body (3D)	K. Maguire	M. Carrano	16510	1995	Mansurata I (Syuk-Syuk)		Kazakhstan	Ongtustik Qazaqstan		41.9528	68.9431	36.23	62.83	Cretaceous	Late/Upper Cretaceous	Santonian	Cretaceous 6	Santonian		85.8	84.9	85.35			0		Syuksyuk
58601	ETE	M. Carrano	Reptilia	Testudines	Adocidae	family	Adocidae		Shachemys	197947			M. Carrano	M. Carrano		973784	37404					body (3D)	K. Maguire	M. Carrano	16510	1995	Mansurata I (Syuk-Syuk)		Kazakhstan	Ongtustik Qazaqstan		41.9528	68.9431	36.23	62.83	Cretaceous	Late/Upper Cretaceous	Santonian	Cretaceous 6	Santonian		85.8	84.9	85.35			0		Syuksyuk
58604	PaleoDB	L. Villier	Reptilia	Testudines		genus	Solnhofia		Solnhofia	253386			P. Mannion	J. Tennant		1135790	46818					body (3D)	L. Villier	L. Villier	16641	1999	Echinodermata, Zandt, Plattenkalk, Solnhofen Area		Germany	Bavaria		48.9167	11.5	40.17	19.55	Jurassic	Late/Upper Jurassic	Tithonian	Jurassic 6	Early/Lower Tithonian		150.8	145.5	148.15	150.8	149.033	149.917		Solnhofen Platenkalk
58604	PaleoDB	L. Villier	Reptilia	Testudines	Eurysternidae	genus	Eurysternum		Eurysternum	254030			P. Mannion	J. Tennant		1243774	53510					body (3D)	L. Villier	L. Villier	16641	1999	Echinodermata, Zandt, Plattenkalk, Solnhofen Area		Germany	Bavaria		48.9167	11.5	40.17	19.55	Jurassic	Late/Upper Jurassic	Tithonian	Jurassic 6	Early/Lower Tithonian		150.8	145.5	148.15	150.8	149.033	149.917		Solnhofen Platenkalk
58615	ETE	M. Carrano	Reptilia	Testudines	Adocidae	family	Adocidae		Shachemys	197947			M. Carrano	M. Carrano		973785	37404					body (3D)	K. Maguire	M. Carrano	16510	1995	Tamdy-Truba (Aitym)		Uzbekistan	Navoi		41.8089	63.5556	35.37	57.99	Cretaceous	Late/Upper Cretaceous	Santonian	Cretaceous 6	Santonian		85.8	84.9	85.35			0		Aitym
58696	ETE	M. Carrano	Reptilia	Testudines	Adocidae	family	Adocidae		Shachemys	197947			M. Carrano	M. Carrano		973749	37404					body (3D)	K. Maguire	M. Carrano	16510	1995	Koskuduk		Uzbekistan	Navoi		39.7933	66.5289	35.04	61.05	Cretaceous	Late/Upper Cretaceous		Cretaceous 6	Late/Upper Turonian	Coniacian	94.3	85.8	90.05	90.7		45.35		Koskuduk
58700	ETE	M. Carrano	Reptilia	Testudines	Adocidae	family	Adocidae		Shachemys	197947			M. Carrano	M. Carrano		973790	37404					body (3D)	K. Maguire	M. Carrano	16510	1995	Zhaldyrbas-Takyr		Uzbekistan	Navoi		41.6558	69.1603	36.47	63.05	Cretaceous	Late/Upper Cretaceous		Cretaceous 6	Coniacian	Santonian	89.3	84.9	87.1			0		Kynyr
58701	ETE	M. Carrano	Reptilia	Testudines	Adocidae	genus	Adocus		Adocus	235774			M. Carrano	M. Carrano	R. Benson	973713	37404					body (3D)	K. Maguire	J. Tennant	16510	1995	Kansai, FKA-7a	Kansay	Tajikistan			40.4928	69.7025	34.9	63.85	Cretaceous	Late/Upper Cretaceous	Santonian	Cretaceous 6	Early/Lower Santonian		85.8	84.9	85.35	85.8	85.033	85.4165		Yalovach
58701	ETE	M. Carrano	Reptilia	Testudines	Adocidae	genus	Shachemys		Shachemys	202903			M. Carrano	M. Carrano		973714	37404					body (3D)	K. Maguire	J. Tennant	16510	1995	Kansai, FKA-7a	Kansay	Tajikistan			40.4928	69.7025	34.9	63.85	Cretaceous	Late/Upper Cretaceous	Santonian	Cretaceous 6	Early/Lower Santonian		85.8	84.9	85.35	85.8	85.033	85.4165		Yalovach
58701	ETE	M. Carrano	Reptilia	Testudines	Trionychidae	genus	Aspideretoides		Aspideretoides	205689		Trionyx	P. Mannion	P. Mannion		996663	38528					body (3D)	K. Maguire	J. Tennant	16510	1995	Kansai, FKA-7a	Kansay	Tajikistan			40.4928	69.7025	34.9	63.85	Cretaceous	Late/Upper Cretaceous	Santonian	Cretaceous 6	Early/Lower Santonian		85.8	84.9	85.35	85.8	85.033	85.4165		Yalovach
58701	ETE	M. Carrano	Reptilia	Testudines	Trionychidae	genus	Trionyx		Trionyx	205690			P. Mannion	P. Mannion		996664	38528					body (3D)	K. Maguire	J. Tennant	16510	1995	Kansai, FKA-7a	Kansay	Tajikistan			40.4928	69.7025	34.9	63.85	Cretaceous	Late/Upper Cretaceous	Santonian	Cretaceous 6	Early/Lower Santonian		85.8	84.9	85.35	85.8	85.033	85.4165		Yalovach
58701	ETE	M. Carrano	Reptilia	Testudines	Dermatemydidae	genus	Lindholmemys		Lindholmemys	236087			P. Mannion	J. Tennant		1195849	50301					body (3D)	K. Maguire	J. Tennant	16510	1995	Kansai, FKA-7a	Kansay	Tajikistan			40.4928	69.7025	34.9	63.85	Cretaceous	Late/Upper Cretaceous	Santonian	Cretaceous 6	Early/Lower Santonian		85.8	84.9	85.35	85.8	85.033	85.4165		Yalovach
58701	ETE	M. Carrano	Reptilia	Testudines		genus	Anatolemys		Anatolemys	235672			P. Mannion	J. Tennant		1195850	50301					body (3D)	K. Maguire	J. Tennant	16510	1995	Kansai, FKA-7a	Kansay	Tajikistan			40.4928	69.7025	34.9	63.85	Cretaceous	Late/Upper Cretaceous	Santonian	Cretaceous 6	Early/Lower Santonian		85.8	84.9	85.35	85.8	85.033	85.4165		Yalovach
58701	ETE	M. Carrano	Reptilia	Testudines	Trionychidae	genus	Aspideretoides		Aspideretoides	205689			P. Mannion	J. Tennant		1195851	50301					body (3D)	K. Maguire	J. Tennant	16510	1995	Kansai, FKA-7a	Kansay	Tajikistan			40.4928	69.7025	34.9	63.85	Cretaceous	Late/Upper Cretaceous	Santonian	Cretaceous 6	Early/Lower Santonian		85.8	84.9	85.35	85.8	85.033	85.4165		Yalovach
58704	ETE	M. Carrano	Reptilia	Testudines	Adocidae	genus	Adocus		Adocus	235774			M. Carrano	M. Carrano		973755	37404					body (3D)	K. Maguire	M. Carrano	16510	1995	Kyzylpilyal II	Isfara	Tajikistan			40.1167	70.6333	33.66	64.46	Cretaceous	Late/Upper Cretaceous			Late/Upper Santonian	Early/Lower Campanian	85.8	70.6	78.2	84.267	79.2	81.7335		Palvantash
58704	ETE	M. Carrano	Reptilia	Testudines	Adocidae	genus	Shachemys		Shachemys	202903			M. Carrano	M. Carrano		973756	37404					body (3D)	K. Maguire	M. Carrano	16510	1995	Kyzylpilyal II	Isfara	Tajikistan			40.1167	70.6333	33.66	64.46	Cretaceous	Late/Upper Cretaceous			Late/Upper Santonian	Early/Lower Campanian	85.8	70.6	78.2	84.267	79.2	81.7335		Palvantash
58705	ETE	M. Carrano	Reptilia	Testudines	Adocidae	genus	Adocus		Adocus	235774			M. Carrano	M. Carrano		973791	37404					body (3D)	K. Maguire	M. Carrano	16510	1995	Zamburatsho, Isfara I	Zumuratsho	Tajikistan			40.1167	70.6333	34.67	64.78	Cretaceous	Late/Upper Cretaceous	Santonian	Cretaceous 6	Early/Lower Santonian		85.8	84.9	85.35	85.8	85.033	85.4165		Yalovach
58705	ETE	M. Carrano	Reptilia	Testudines	Adocidae	genus	Shachemys		Shachemys	202903			M. Carrano	M. Carrano		973792	37404					body (3D)	K. Maguire	M. Carrano	16510	1995	Zamburatsho, Isfara I	Zumuratsho	Tajikistan			40.1167	70.6333	34.67	64.78	Cretaceous	Late/Upper Cretaceous	Santonian	Cretaceous 6	Early/Lower Santonian		85.8	84.9	85.35	85.8	85.033	85.4165		Yalovach
58707	ETE	M. Carrano	Reptilia	Testudines	Adocidae	family	Adocidae		Shachemys	197947			M. Carrano	M. Carrano		973647	37404					body (3D)	K. Maguire	M. Carrano	16510	1995	Aravan II		Kyrgyzstan	Osh		40.3072	72.6411	35.14	66.57	Cretaceous	Late/Upper Cretaceous	Santonian	Cretaceous 6	Early/Lower Santonian		85.8	84.9	85.35	85.8	85.033	85.4165		Yalovach
58708	ETE	M. Carrano	Reptilia	Testudines	Adocidae	family	Adocidae		Adocus	37652			M. Carrano	M. Carrano		973761	37404					body (3D)	K. Maguire	M. Carrano	16510	1995	Shatyrtyube I	Shatyrtau	Uzbekistan	Navoi		41.7833	70.2167	36.24	64.02	Cretaceous	Late/Upper Cretaceous	Santonian	Cretaceous 6	Santonian		85.8	84.9	85.35			0		Shatyrtyube
58708	ETE	M. Carrano	Reptilia	Testudines	Adocidae	family	Adocidae		Shachemys	197947			M. Carrano	M. Carrano		973762	37404					body (3D)	K. Maguire	M. Carrano	16510	1995	Shatyrtyube I	Shatyrtau	Uzbekistan	Navoi		41.7833	70.2167	36.24	64.02	Cretaceous	Late/Upper Cretaceous	Santonian	Cretaceous 6	Santonian		85.8	84.9	85.35			0		Shatyrtyube
58709	ETE	M. Carrano	Reptilia	Testudines	Adocidae	family	Adocidae		Shachemys	197947			M. Carrano	M. Carrano	M. Carrano	973763	37404					body (3D)	K. Maguire	M. Carrano	16510	1995	Shatyrtyube II (lower)	Shatyrtau	Uzbekistan	Navoi		41.7833	70.2167	36.24	64.02	Cretaceous	Late/Upper Cretaceous	Santonian	Cretaceous 6	Santonian		85.8	84.9	85.35			0		Shatyrtyube
58714	ETE	M. Carrano	Reptilia	Testudines	Adocidae	family	Adocidae		Shachemys	197947			M. Carrano	M. Carrano		973630	37404					body (3D)	K. Maguire	M. Carrano	16510	1995	Abdurassai & Syuren'atai	Syuren'atau	Uzbekistan	Tashkent		41.5667	70.667	36.01	63.93	Cretaceous	Late/Upper Cretaceous	Santonian	Cretaceous 6	Santonian		85.8	84.9	85.35			0		Syuksyuk
58717	ETE	M. Carrano	Reptilia	Testudines	Adocidae	family	Adocidae		Shachemys	197947			M. Carrano	M. Carrano		973741	37404					body (3D)	K. Maguire	M. Carrano	16510	1995	Kazgurt 1	Fogelevo, Fogelevka	Kazakhstan	Ongtustik Qazaqstan		41.9753	69.5014	36.33	63.33	Cretaceous	Late/Upper Cretaceous	Santonian	Cretaceous 6	Santonian		85.8	84.9	85.35			0		Syuksyuk
58719	ETE	M. Carrano	Reptilia	Testudines	Adocidae	family	Adocidae		Shachemys	197947			M. Carrano	M. Carrano		973752	37404					body (3D)	K. Maguire	M. Carrano	16510	1995	Kyrkkuduk I (=Sary-Agach; lower part of Darbazin Svita)	Kyrk-Kuduk	Kazakhstan	Ongtustik Qazaqstan		52.5	71.65	46.93	62.34	Cretaceous	Late/Upper Cretaceous	Santonian	Cretaceous 6	Santonian		85.8	84.9	85.35			0		Syuksyuk
58719	ETE	M. Carrano	Reptilia	Testudines	Dermatemydidae	subfamily	Lindholmemydinae		Lindholmemys	37659			P. Mannion	J. Tennant		1195854	50301					body (3D)	K. Maguire	M. Carrano	16510	1995	Kyrkkuduk I (=Sary-Agach; lower part of Darbazin Svita)	Kyrk-Kuduk	Kazakhstan	Ongtustik Qazaqstan		52.5	71.65	46.93	62.34	Cretaceous	Late/Upper Cretaceous	Santonian	Cretaceous 6	Santonian		85.8	84.9	85.35			0		Syuksyuk
58719	ETE	M. Carrano	Reptilia	Testudines	Trionychidae	genus	Trionyx		Trionyx	205690			P. Mannion	J. Tennant		1195855	50301					body (3D)	K. Maguire	M. Carrano	16510	1995	Kyrkkuduk I (=Sary-Agach; lower part of Darbazin Svita)	Kyrk-Kuduk	Kazakhstan	Ongtustik Qazaqstan		52.5	71.65	46.93	62.34	Cretaceous	Late/Upper Cretaceous	Santonian	Cretaceous 6	Santonian		85.8	84.9	85.35			0		Syuksyuk
58720	ETE	M. Carrano	Reptilia	Testudines	Adocidae	family	Adocidae		Adocus	37652			M. Carrano	M. Carrano		973788	37404					body (3D)	K. Maguire	M. Carrano	18525	1944	Uzunkuduk	Ushyin Kuduk	Kazakhstan	Ongtüstik Qazaqstan		40.55	67.1833	35.61	61.48	Cretaceous	Late/Upper Cretaceous		Cretaceous 6	Late/Upper Turonian	Santonian	94.3	84.9	89.6	90.7		45.35		Baynshire
58756	ETE	M. Carrano	Reptilia	Testudines	Trionychidae	genus	Khunnuchelys		Khunnuchelys	287375			R. Benson	R. Benson		1190756	49802					body (3D)	K. Maguire	M. Carrano	16510	1995	Baikhozha	Baykhozha	Kazakhstan	Qaraghandy		49.5197	74.3911	43.38	65.71	Cretaceous	Late/Upper Cretaceous			Santonian	Early/Lower Campanian	85.8	70.6	78.2			0		Bostobe
58763	ETE	M. Carrano	Reptilia	Testudines	Plesiochelyidae	family	Plesiochelyidae		Plesiochelys	36361			P. Mannion	J. Tennant		1134921	46755					body (3D)	M. Carrano	M. Carrano	17617	1997	Las Cerradicas tracksite	Galve	Spain	Aragón	Teruel	40.6678	-0.875695	31.65	8.39	Cretaceous	Early/Lower Cretaceous	Berriasian	Cretaceous 1	Middle Berriasian		145.5	140.2	142.85	143.733	141.967	142.85		Villar del Arzobispo
58974	ETE	M. Carrano	Reptilia	Testudines		genus	Xinjiangchelys		Xinjiangchelys	253269		Plesiochelys	P. Mannion	J. Tennant		1129625	44009					body (3D)	M. Carrano	J. Tennant	16721	2002	Xinming, Zigong	Xinmin	China	Sichuan	Zigong	29.4097	104.77	28.09	108.91	Jurassic	Late/Upper Jurassic	Oxfordian	Jurassic 5	Oxfordian		161.2	155.7	158.45			0		Shangshaximiao
59175	ETE	M. Carrano	Reptilia	Testudines		genus	Solnhofia		Solnhofia	253386			M. Carrano	M. Carrano	R. Benson	753176	44043					body (3D)	K. Maguire	M. Carrano	27128	2000	Stark Quarry, Schamhaupten		Germany	Bayern	Eichstätt	48.9183	11.5847	40.17	19.69	Jurassic	Late/Upper Jurassic	Kimmeridgian	Jurassic 5	Late/Upper Kimmeridgian		155.7	150.8	153.25	153.25	150.8	152.025		Painten
59175	ETE	M. Carrano	Reptilia	Testudines	Eurysternidae	genus	Eurysternum		Eurysternum	254030			P. Mannion	J. Tennant		1135784	46818					body (3D)	K. Maguire	M. Carrano	27128	2000	Stark Quarry, Schamhaupten		Germany	Bayern	Eichstätt	48.9183	11.5847	40.17	19.69	Jurassic	Late/Upper Jurassic	Kimmeridgian	Jurassic 5	Late/Upper Kimmeridgian		155.7	150.8	153.25	153.25	150.8	152.025		Painten
59351	ETE	M. Carrano	Reptilia	Chelonia		unranked clade	Chelonia		Chelonichnium	178999			M. Carrano	M. Carrano		566797	17000					trace	M. Carrano		17000	1984	Cerin Quarry, locality 5, bed 92		France	Ain		45.7833	5.55	36.73	14.79	Jurassic	Late/Upper Jurassic	Kimmeridgian	Jurassic 5	Late/Upper Kimmeridgian		155.7	150.8	153.25	153.25	150.8	152.025		Cerin
59357	ETE	M. Carrano	Reptilia			unranked clade	Testudinata	n. gen.	Protochelys	235543			R. Benson	R. Benson		1042007	41531					body (3D)	M. Carrano	M. Carrano	17007	1824	Stonesfield Slate quarries		United Kingdom	England	Oxfordshire	51.8519	-1.43222	41.49	8.94	Jurassic	Middle Jurassic	Bathonian	Jurassic 4	Middle Bathonian		167.7	164.7	166.2	166.7	165.7	166.2	Great Oolite	Taynton Limestone
59357	ETE	M. Carrano	Reptilia			unranked clade	Testudinata		Protochelys	253426			R. Benson	R. Benson		1093622	44047					body (3D)	M. Carrano	M. Carrano	17007	1824	Stonesfield Slate quarries		United Kingdom	England	Oxfordshire	51.8519	-1.43222	41.49	8.94	Jurassic	Middle Jurassic	Bathonian	Jurassic 4	Middle Bathonian		167.7	164.7	166.2	166.7	165.7	166.2	Great Oolite	Taynton Limestone
59373	ETE	M. Carrano	Reptilia	Testudines	Nanhsiungchelyidae	family	Nanhsiungchelyidae		Basilemys	37655			M. Carrano	M. Carrano		584117	17718					body (3D)	K. Maguire	M. Carrano	16613	2001	MOR TM-013, Landslide Butte		United States	Montana	Glacier	48.9355	-112.642	56.47	-77.64	Cretaceous	Late/Upper Cretaceous	Campanian	Cretaceous 7	Campanian		84.9	70.6	77.75			0	Montana	Two Medicine
59384	ETE	M. Carrano	Reptilia	Testudines	Adocidae	family	Adocidae		Adocus	37652			M. Carrano	M. Carrano		973678	37404					body (3D)	K. Maguire	M. Carrano	16510	1995	Baituma, Tastau Mountians	Baytuma	Kazakhstan	Almaty		45.6528	81.8272	40.57	73.34	Cretaceous	Late/Upper Cretaceous			Senonian	Early/Lower Maastrichtian	89.3	66.043	77.6715			0		Sasykol
59687	ETE	M. Carrano	Reptilia	Testudines	Dortokidae	family	Dortokidae		Dortoka	67641			P. Mannion	P. Mannion		1095257	44196					body (3D)	M. Carrano	M. Carrano	17088	1899	Quarante, Cruzy	Saint-Chinian	France	Languedoc-Roussillon	Hérault	43.3583	2.96348	36	1.74	Cretaceous	Late/Upper Cretaceous	Maastrichtian	Cretaceous 8	Late/Upper Maastrichtian		70.6	66.043	68.3215	68.05	65.5	66.775		Saint-Chinian
59694	ETE	M. Carrano	Reptilia	Testudines	Trionychidae	genus	Trionyx		Trionyx	205693			P. Mannion	J. Tennant		1195829	50301					body (3D)	K. Maguire	M. Carrano	16510	1995	Sheikhdzheili III		Uzbekistan	Karakalpakstan		40.1	65.8	35.87	60.54	Cretaceous	Late/Upper Cretaceous	Cenomanian	Cretaceous 5	Early/Lower Cenomanian		99.7	94.3	97	99.6	97.567	98.5835		Khodzhakul
59694	ETE	M. Carrano	Reptilia	Testudines	Trionychidae	genus	Trionyx		Trionyx	289460			P. Mannion	J. Tennant		1195833	50301					body (3D)	K. Maguire	M. Carrano	16510	1995	Sheikhdzheili III		Uzbekistan	Karakalpakstan		40.1	65.8	35.87	60.54	Cretaceous	Late/Upper Cretaceous	Cenomanian	Cretaceous 5	Early/Lower Cenomanian		99.7	94.3	97	99.6	97.567	98.5835		Khodzhakul
59694	ETE	M. Carrano	Reptilia	Testudines	Adocidae	genus	Ferganemys		Ferganemys	235781		Adocidae	P. Mannion	J. Tennant		973765	45994	M. Carrano	M. Carrano	J. Tennant	37404	body (3D)	K. Maguire	M. Carrano	16510	1995	Sheikhdzheili III		Uzbekistan	Karakalpakstan		40.1	65.8	35.87	60.54	Cretaceous	Late/Upper Cretaceous	Cenomanian	Cretaceous 5	Early/Lower Cenomanian		99.7	94.3	97	99.6	97.567	98.5835		Khodzhakul
59698	ETE	M. Carrano	Reptilia	Testudines	Dermatemydidae	subfamily	Lindholmemydinae		Lindholmemys	37659			M. Carrano	K. Maguire	R. Benson	568517	16510					body (3D)	K. Maguire	M. Carrano	16510	1995	Karachadalysai (upper)	Karachadalysay	Uzbekistan	Karakalpakstan		40.1	67	35.47	61.42	Cretaceous	Late/Upper Cretaceous	Turonian	Cretaceous 6	Early/Lower Turonian		94.3	89.3	91.8	93.5	92.1	92.8		Beshtyubin
59701	ETE	M. Carrano	Reptilia	Testudines	Adocidae	genus	Adocus		Adocus	235795			R. Benson	R. Benson		1042249	41724					body (3D)	K. Maguire	M. Carrano	16510	1995	Buroinak I	Buroynak	Kazakhstan	Qyzylorda		46.5743	64.3833	39.32	57.61	Cretaceous	Late/Upper Cretaceous			Santonian	Early/Lower Campanian	85.8	70.6	78.2			0		Bostobe
59702	ETE	M. Carrano	Reptilia	Testudines	Trionychidae	genus	Khunnuchelys		Khunnuchelys	287375	cf.	Lophorothon	R. Benson	R. Benson		568539	49802	M. Carrano	K. Maguire	R. Benson	16510	body (3D)	K. Maguire	M. Carrano	16510	1995	Baibishe I, BAI-3k		Kazakhstan	Qyzylorda		46.5743	63.8667	39.27	57.16	Cretaceous	Late/Upper Cretaceous			Santonian	Early/Lower Campanian	85.8	70.6	78.2			0		Bostobe
59727	ETE	M. Carrano	Reptilia	Testudines	Adocidae	genus	Adocus		Adocus	235794		Adocus	R. Benson	R. Benson		1045203	41724	R. Benson	R. Benson	R. Benson	41932	body (3D)	K. Maguire	M. Carrano	16510	1995	Dzhurtan	Dzhurtas	Kazakhstan	Almaty		44.7734	79.3711	39.37	71.35	Cretaceous	Late/Upper Cretaceous			Santonian	Early/Lower Campanian	85.8	70.6	78.2			0		Dzhurtan
59731	ETE	M. Carrano	Reptilia	Testudines	Adocidae	family	Adocidae		Shachemys	197947			M. Carrano	M. Carrano		973782	37404					body (3D)	K. Maguire	M. Carrano	16510	1995	Shurab		Tajikistan			40.5	70.55	36.41	64.6	Cretaceous	Late/Upper Cretaceous	Turonian	Cretaceous 6	Late/Upper Turonian		94.3	89.3	91.8	90.7	89.3	90		Shurab
59778	ETE	M. Carrano	Reptilia	Testudines	Dortokidae	family	Dortokidae		Dortoka	67641			P. Mannion	P. Mannion		1095258	44196					body (3D)	M. Carrano	M. Carrano	17124	1958	Roques Hautes, Trets-Pourcieux		France	Provence-Alpes-Cote d'Azur	Bouches-du-Rhone	43.5	5.53333	34.57	5.72	Cretaceous	Late/Upper Cretaceous			Late/Upper Campanian	Late/Upper Maastrichtian	84.9	66.043	75.4715	74.9	65.5	70.2
59877	ETE	M. Carrano	Reptilia	Testudines	Bothremydidae	genus	Kurmademys	n. gen.	Kurmademys	131461			M. Uhen	M. Uhen	R. Benson	776540	41940					body (3D)	M. Carrano	R. Benson	17189	1987	Kallamedu village theropod site		India	Tamil Nadu		11.1642	78.9797	-33.96	56.93	Cretaceous	Late/Upper Cretaceous	Maastrichtian	Cretaceous 8	Late/Upper Maastrichtian		70.6	66.043	68.3215	68.05	65.5	66.775	Ariyalur	Kallamedu
59887	ETE	M. Carrano	Reptilia	Testudines	Bothremydidae	genus	Foxemys		Foxemys	98659			R. Benson	R. Benson		1049345	27976					body (3D)	M. Carrano	M. Carrano	34138	1999	Montplô Nord, Cruzy	Montplo-Nord	France	Languedoc-Roussillon	Hérault	43.35	2.95	34.52	3.43	Cretaceous	Late/Upper Cretaceous			Late/Upper Campanian	Early/Lower Maastrichtian	84.9	66.043	75.4715	74.9	68.05	71.475		Grès à Reptiles
60002	ETE	M. Carrano	Reptilia	Testudines	Bothremydidae	genus	Galianemys		Galianemys	131471			M. Uhen	M. Uhen	R. Benson	776542	41944					body (3D)	M. Carrano	R. Benson	16599	2005	Taouz-Hammada du Guir (=near Al Taouz)		Morocco	Er Rachidia		30.905	-3.855	17.84	-3.86	Cretaceous	Late/Upper Cretaceous	Cenomanian	Cretaceous 5	Early/Lower Cenomanian		99.7	94.3	97	99.6	97.567	98.5835		Kem Kem
60002	ETE	M. Carrano	Reptilia	Testudines	Bothremydidae	genus	Galianemys	n. gen.	Galianemys	131472			M. Uhen	M. Uhen	R. Benson	776543	41944					body (3D)	M. Carrano	R. Benson	16599	2005	Taouz-Hammada du Guir (=near Al Taouz)		Morocco	Er Rachidia		30.905	-3.855	17.84	-3.86	Cretaceous	Late/Upper Cretaceous	Cenomanian	Cretaceous 5	Early/Lower Cenomanian		99.7	94.3	97	99.6	97.567	98.5835		Kem Kem
60168	ETE	M. Carrano	Reptilia	Testudines		genus	Angolachelys	n. gen.	Angolachelys	197851			R. Butler	R. Butler	J. Tennant	930671	37391					body (3D)	K. Maguire	M. Uhen	48111	1964	Iembe, Tadi		Angola	Bengo		-8.17	13.21	-23	1.43	Cretaceous	Late/Upper Cretaceous	Turonian	Cretaceous 6	Late/Upper Turonian		94.3	89.3	91.8	90.7	89.3	90		Tadi Beds
60285	ETE	J. Head	Reptilia	Testudines	Protostegidae	genus	Rhinochelys		Rhinochelys	312334		Chelonia	D. Nicholson	D. Nicholson		794239	54006	M. Carrano	M. Carrano	P. Mannion	29060	not a trace	J. Head	M. Carrano	17368	1999	en Nammoûra, upper quarry (unit 3b)	al Nammoûra, al Gabour, Aïn el Gârboûr	Lebanon	Kesrouâne		34.0667	35.65	12.88	30.3	Cretaceous	Late/Upper Cretaceous	Cenomanian	Cretaceous 5	Early/Lower Cenomanian	Middle Cenomanian	99.7	94.3	97	99.6	95.533	97.5665		Nammoura
61095	PaleoDB	P. Holroyd	Reptilia	Testudines		genus	Dracochelys		Dracochelys	136765			P. Holroyd	P. Holroyd		580571	17567					body (3D)	P. Holroyd	M. Carrano	17567	2001	Huangnitan		China	Xinjiang	Jimasur	45.0333	88.8833	44.03	89.99	Cretaceous	Early/Lower Cretaceous			Early/Lower Cretaceous		145.5	99.7	122.6			0	Tugulu
61235	ETE	M. Carrano	Reptilia		Solemydidae	family	Solemydidae	cf.	Solemys	56006			M. Carrano	M. Carrano		581936	17597					body (3D)	M. Carrano		17597	2005	Cirugeda 2		Spain	Aragón	Teruel	40.75	-0.666667	32.7	-0.7	Cretaceous	Late/Upper Cretaceous	Maastrichtian	Cretaceous 8	Maastrichtian		70.6	66.043	68.3215			0		Cirugeda
61324	ETE	M. Carrano	Reptilia	Testudines		unranked clade	Testudines		Tretosternum	235433		Testudines	M. Carrano	M. Carrano		604521	52133	M. Carrano	M. Carrano	M. Carrano	18600	not a trace	M. Carrano	M. Carrano	18590	1918	Catedrático, El Beltrán	Morella	Spain	Valenciana	Castellón	40.6189	-0.097778	30.09	10.07	Cretaceous	Early/Lower Cretaceous	Aptian	Cretaceous 3	Early/Lower Aptian		125.45	122.46	123.955	125	118.5	121.75		Arcillas de Morella
61325	ETE	M. Carrano	Reptilia	Testudines		genus	Brodiechelys		Brodiechelys	258632		Testudines	P. Mannion	J. Tennant		582763	44844	M. Carrano	M. Carrano	M. Carrano	17655	not a trace	M. Carrano	M. Carrano	17655	2004	Cantera del Mas de la Parreta 1	CMP-1	Spain	Valenciana	Castellón	40.4933	0.424167	29.79	10.41	Cretaceous	Early/Lower Cretaceous	Aptian	Cretaceous 3	Early/Lower Aptian		125.45	122.46	123.955	125	118.5	121.75		Arcillas de Morella
61327	ETE	M. Carrano	Reptilia		Solemydidae	family	Solemydidae		Helochelydra	55586			M. Carrano	M. Carrano		1033211	41033					body (3D)	M. Carrano	M. Carrano	17655	2004	Cantera del Mas de la Parreta 3	CMP-3, CMP-3b, CMP-3c	Spain	Valenciana	Castellón	40.4933	0.424167	29.79	10.41	Cretaceous	Early/Lower Cretaceous	Aptian	Cretaceous 3	Early/Lower Aptian		125.45	122.46	123.955	125	118.5	121.75		Arcillas de Morella
61328	ETE	M. Carrano	Reptilia	Testudines		suborder	Pleurodira		Trachydermochelys	270248			M. Carrano	M. Carrano		582789	17661					body (3D)	M. Carrano	M. Carrano	17661	2005	Cabezo de las Eras (CAE), Utrillas		Spain	Aragón	Teruel	40.7239	-0.723056	28.44	4.91	Cretaceous	Early/Lower Cretaceous	Albian	Cretaceous 4	Early/Lower Albian	Middle Albian	112.6	105.3	108.95	112	103.733	107.867		Escucha
61844	ETE	M. Carrano	Reptilia	Testudines	Compsemydidae	family	Compsemydidae		Compsemys	37641			M. Carrano	M. Carrano		586573	17858					body (3D)	M. Carrano	M. Carrano	17858	1998	UMNH VP Loc. 77, Campbell Canyon	Bryce Canyon NP	United States	Utah		37.6347	-112.119	45.71	-83.29	Cretaceous	Late/Upper Cretaceous	Campanian	Cretaceous 7	Early/Lower Campanian		84.9	70.6	77.75	83.5	79.2	81.35		Wahweap
61890	ETE	M. Carrano	Reptilia			genus	Eileanchelys	n. gen.	Eileanchelys	252659			P. Mannion	J. Tennant	J. Tennant	1091883	43896					body (3D)	M. Carrano	J. Tennant	10557	1994	Cladach a'Ghlinne, Elgol		United Kingdom	Scotland	Skye	57.1725	-6.10389	46.58	4.6	Jurassic	Middle Jurassic	Bathonian	Jurassic 4	Late/Upper Bathonian		167.7	164.7	166.2	165.7	164.7	165.2	Great Estuarine	Kilmaluag
61891	ETE	M. Carrano	Reptilia	Testudines		family	Xinjiangchelyidae		Xinjiangchelys	235641			M. Carrano	M. Carrano	M. Carrano	587351	17903					body (3D)	M. Carrano	M. Carrano	17882	2006	Berezovsk Quarry	Stegosaur Quarry	Russian Federation	Krasnoyarsk	Sharypovo	55.65	89.1833	58.17	86.69	Jurassic	Middle Jurassic	Bathonian	Jurassic 4	Bathonian		167.7	164.7	166.2			0		Itat
61930	ETE	M. Carrano	Reptilia	Testudines	Pleurosternidae	family	Pleurosternidae	cf.	Tretosternon	37664	cf.	Tretosternum	M. Carrano	M. Carrano	P. Mannion	587972	17901					body (3D)	M. Carrano	M. Carrano	25997	2002	Cherves-de-Cognac, level 36	Champblanc Quarry	France	Poitou-Charentes	Charente	45.7536	-0.309722	36.66	9.44	Cretaceous	Early/Lower Cretaceous	Berriasian	Cretaceous 1	Berriasian		145.5	140.2	142.85			0		Cherves-de-Cognac
62293	PaleoDB	M. Uhen	Reptilia	Testudines		genus	Changmachelys	n. gen.	Changmachelys	259494			R. Benson	R. Benson		1106001	45014					body (3D)	M. Uhen	M. Carrano	41009	1984	Changma, Yumen		China	Gansu		39.8667	96.7667	39.13	97.45	Cretaceous	Early/Lower Cretaceous	Aptian	Cretaceous 3	Aptian		125.45	112.6	119.025			0	Xinminpu	Xiagou
62317	ETE	M. Carrano	Reptilia	Testudines	Baenidae	genus	Denazinemys		Denazinemys	112785			M. Carrano	M. Carrano	M. Carrano	715752	25978					body (3D)	M. Carrano	M. Carrano	18015	2000	Fossil Forest, NMMNH L-4015		United States	New Mexico	San Juan	36.1428	-108.109	43.41	-79.51	Cretaceous	Late/Upper Cretaceous	Campanian	Cretaceous 7	Late/Upper Campanian		84.9	70.6	77.75	74.9	70.6	72.75		Kirtland
62317	ETE	M. Carrano	Reptilia	Testudines	Trionychidae	genus	Aspideretoides		Aspideretoides	288986			D. Nicholson	D. Nicholson		1194453	50161					body (3D)	M. Carrano	M. Carrano	18015	2000	Fossil Forest, NMMNH L-4015		United States	New Mexico	San Juan	36.1428	-108.109	43.41	-79.51	Cretaceous	Late/Upper Cretaceous	Campanian	Cretaceous 7	Late/Upper Campanian		84.9	70.6	77.75	74.9	70.6	72.75		Kirtland
62317	ETE	M. Carrano	Reptilia	Testudines	Adocidae	family	Adocidae		Adocus	37652			D. Nicholson	D. Nicholson		1194454	50161					body (3D)	M. Carrano	M. Carrano	18015	2000	Fossil Forest, NMMNH L-4015		United States	New Mexico	San Juan	36.1428	-108.109	43.41	-79.51	Cretaceous	Late/Upper Cretaceous	Campanian	Cretaceous 7	Late/Upper Campanian		84.9	70.6	77.75	74.9	70.6	72.75		Kirtland
62317	ETE	M. Carrano	Reptilia	Testudines	Adocidae	family	Adocidae	?	Adocus	37652			D. Nicholson	D. Nicholson		1194455	50161					body (3D)	M. Carrano	M. Carrano	18015	2000	Fossil Forest, NMMNH L-4015		United States	New Mexico	San Juan	36.1428	-108.109	43.41	-79.51	Cretaceous	Late/Upper Cretaceous	Campanian	Cretaceous 7	Late/Upper Campanian		84.9	70.6	77.75	74.9	70.6	72.75		Kirtland
62317	ETE	M. Carrano	Reptilia	Testudines	Baenidae	genus	Neurankylus		Neurankylus	82832			D. Nicholson	D. Nicholson		1194456	50161					body (3D)	M. Carrano	M. Carrano	18015	2000	Fossil Forest, NMMNH L-4015		United States	New Mexico	San Juan	36.1428	-108.109	43.41	-79.51	Cretaceous	Late/Upper Cretaceous	Campanian	Cretaceous 7	Late/Upper Campanian		84.9	70.6	77.75	74.9	70.6	72.75		Kirtland
62317	ETE	M. Carrano	Reptilia	Testudines	Baenidae	genus	Neurankylus		Neurankylus	82832			D. Nicholson	D. Nicholson		1194457	50161					body (3D)	M. Carrano	M. Carrano	18015	2000	Fossil Forest, NMMNH L-4015		United States	New Mexico	San Juan	36.1428	-108.109	43.41	-79.51	Cretaceous	Late/Upper Cretaceous	Campanian	Cretaceous 7	Late/Upper Campanian		84.9	70.6	77.75	74.9	70.6	72.75		Kirtland
62317	ETE	M. Carrano	Reptilia	Testudines	Nanhsiungchelyidae	genus	Basilemys		Basilemys	288973			D. Nicholson	D. Nicholson		1194459	50161					body (3D)	M. Carrano	M. Carrano	18015	2000	Fossil Forest, NMMNH L-4015		United States	New Mexico	San Juan	36.1428	-108.109	43.41	-79.51	Cretaceous	Late/Upper Cretaceous	Campanian	Cretaceous 7	Late/Upper Campanian		84.9	70.6	77.75	74.9	70.6	72.75		Kirtland
62317	ETE	M. Carrano	Reptilia	Testudines	Trionychidae	genus	Aspideretoides		Aspideretoides	288986			D. Nicholson	D. Nicholson		1194460	50161					body (3D)	M. Carrano	M. Carrano	18015	2000	Fossil Forest, NMMNH L-4015		United States	New Mexico	San Juan	36.1428	-108.109	43.41	-79.51	Cretaceous	Late/Upper Cretaceous	Campanian	Cretaceous 7	Late/Upper Campanian		84.9	70.6	77.75	74.9	70.6	72.75		Kirtland
62317	ETE	M. Carrano	Reptilia	Testudines	Trionychidae	tribe	Trionychini		Aspideretoides	67335			D. Nicholson	D. Nicholson		1194461	50161					not a trace	M. Carrano	M. Carrano	18015	2000	Fossil Forest, NMMNH L-4015		United States	New Mexico	San Juan	36.1428	-108.109	43.41	-79.51	Cretaceous	Late/Upper Cretaceous	Campanian	Cretaceous 7	Late/Upper Campanian		84.9	70.6	77.75	74.9	70.6	72.75		Kirtland
62317	ETE	M. Carrano	Reptilia	Testudines	Trionychidae	tribe	Trionychini	?	Aspideretoides	67335			D. Nicholson	D. Nicholson		1194462	50161					not a trace	M. Carrano	M. Carrano	18015	2000	Fossil Forest, NMMNH L-4015		United States	New Mexico	San Juan	36.1428	-108.109	43.41	-79.51	Cretaceous	Late/Upper Cretaceous	Campanian	Cretaceous 7	Late/Upper Campanian		84.9	70.6	77.75	74.9	70.6	72.75		Kirtland
62318	ETE	M. Carrano	Reptilia	Testudines	Baenidae	genus	Denazinemys		Denazinemys	112785			M. Carrano	M. Carrano	M. Carrano	715751	25978					body (3D)	M. Carrano	M. Carrano	18015	2000	Ah-shi-sle-pah Wash, NMMNH L-3117		United States	New Mexico	San Juan	36.1039	-108.088	43.37	-79.51	Cretaceous	Late/Upper Cretaceous	Campanian	Cretaceous 7	Late/Upper Campanian		84.9	70.6	77.75	74.9	70.6	72.75		Kirtland
62318	ETE	M. Carrano	Reptilia	Testudines	Adocidae	family	Adocidae		Adocus	37652			D. Nicholson	D. Nicholson		1194567	50161					body (3D)	M. Carrano	M. Carrano	18015	2000	Ah-shi-sle-pah Wash, NMMNH L-3117		United States	New Mexico	San Juan	36.1039	-108.088	43.37	-79.51	Cretaceous	Late/Upper Cretaceous	Campanian	Cretaceous 7	Late/Upper Campanian		84.9	70.6	77.75	74.9	70.6	72.75		Kirtland
62318	ETE	M. Carrano	Reptilia	Testudines	Baenidae	genus	Neurankylus		Neurankylus	82832			D. Nicholson	D. Nicholson		1194568	50161					body (3D)	M. Carrano	M. Carrano	18015	2000	Ah-shi-sle-pah Wash, NMMNH L-3117		United States	New Mexico	San Juan	36.1039	-108.088	43.37	-79.51	Cretaceous	Late/Upper Cretaceous	Campanian	Cretaceous 7	Late/Upper Campanian		84.9	70.6	77.75	74.9	70.6	72.75		Kirtland
62318	ETE	M. Carrano	Reptilia	Testudines	Baenidae	genus	Neurankylus	?	Neurankylus	82832			D. Nicholson	D. Nicholson		1194569	50161					body (3D)	M. Carrano	M. Carrano	18015	2000	Ah-shi-sle-pah Wash, NMMNH L-3117		United States	New Mexico	San Juan	36.1039	-108.088	43.37	-79.51	Cretaceous	Late/Upper Cretaceous	Campanian	Cretaceous 7	Late/Upper Campanian		84.9	70.6	77.75	74.9	70.6	72.75		Kirtland
62481	ETE	M. Carrano	Reptilia	Testudines	Baenidae	genus	Neurankylus		Neurankylus	82832			M. Carrano	M. Carrano	M. Carrano	591646	18036					body (3D)	M. Carrano	M. Carrano	18036	1916	Ojo Alamo-Hunter (USNM)	Gilmore locality 80	United States	New Mexico	San Juan	36.2811	-108.184	43.56	-79.54	Cretaceous	Late/Upper Cretaceous	Campanian	Cretaceous 7	Late/Upper Campanian		84.9	70.6	77.75	74.9	70.6	72.75		Kirtland
62534	ETE	M. Carrano	Reptilia	Testudines	Compsemydidae	family	Compsemydidae		Compsemys	37641			M. Carrano	M. Carrano	M. Carrano	591650	18036					body (3D)	M. Carrano	M. Carrano	18036	1916	Barrel Springs Arroyo (USNM)	Gilmore locality 63	United States	New Mexico	San Juan	36.3231	-108.031	43.66	-85.65	Cretaceous	Late/Upper Cretaceous	Maastrichtian	Cretaceous 8	Late/Upper Maastrichtian		70.6	66.043	68.3215	68.05	65.5	66.775		Ojo Alamo
62548	ETE	M. Carrano	Reptilia	Testudines	Trionychidae	genus	Aspideretoides		Aspideretoides	288986		Plastomenus	D. Nicholson	D. Nicholson		1194446	18055					not a trace	M. Carrano	M. Carrano	18055	1919	Kimbetoh West (USNM)		United States	New Mexico	San Juan	36.1693	-107.906	43.39	-79.29	Cretaceous	Late/Upper Cretaceous	Campanian	Cretaceous 7	Late/Upper Campanian		84.9	70.6	77.75	74.9	70.6	72.75		Kirtland
62637	ETE	M. Carrano	Reptilia	Testudines	Pleurosternidae	family	Pleurosternidae	cf.	Tretosternon	37664			M. Carrano	M. Carrano		591902	18071					body (3D)	M. Carrano		18071	1998	Keymer Tile Works, sample 5		United Kingdom	England	West Sussex	50.9575	-0.133889	41.41	10.1	Cretaceous	Early/Lower Cretaceous	Hauterivian	Cretaceous 2	Hauterivian		136.4	130	133.2			0	Weald Clay	Weald Clay
62734	PaleoDB	P. Holroyd	Reptilia	Testudines		genus	Nichollsemys	n. gen.	Nichollsemys	83033			P. Holroyd	P. Holroyd		592561	18093					body (3D)	P. Holroyd	M. Carrano	18093	2006	Chin Coulee	Nichollsemys type locality	Canada	Alberta		49.5703	-113.556	57.41	-79.13	Cretaceous	Late/Upper Cretaceous	Campanian	Cretaceous 7	Late/Upper Campanian		84.9	70.6	77.75	74.9	70.6	72.75		Bearpaw Shale
63084	ETE	M. Carrano	Reptilia		Solemydidae	family	Solemydidae	cf.	Naomichelys	63172			M. Carrano	M. Carrano		595307	18154					body (3D)	M. Carrano		18154	2006	Quality Creek, site 1 (facies 7)		Canada	British Columbia		55.1525	-120.925	59.41	-77.11	Cretaceous	Late/Upper Cretaceous	Turonian	Cretaceous 6	Turonian		94.3	89.3	91.8			0		Kaskapau
63925	ETE	M. Carrano	Reptilia	Testudines		genus	Podocnemis		Podocnemis	317283			M. Carrano	M. Carrano	M. Carrano	1260471	54666					body (3D)	M. Carrano	M. Carrano	54666	1913	Collina Station, Barretos		Brazil	São Paulo		-25.7333	-48.5833	-30.4	-30.4	Cretaceous	Late/Upper Cretaceous			Senonian		89.3	66.043	77.6715			0	Bauru
64094	ETE	M. Carrano	Reptilia	Testudines	Nanhsiungchelyidae	genus	Basilemys		Basilemys	288973			D. Nicholson	D. Nicholson		1194420	50161					body (3D)	M. Carrano	M. Carrano	18513	1930	Cattle Ranch	Meyers Creek	United States	New Mexico	San Juan	36.1861	-107.889	43.41	-79.26	Cretaceous	Late/Upper Cretaceous	Campanian	Cretaceous 7	Late/Upper Campanian		84.9	70.6	77.75			0		Kirtland
64098	ETE	M. Carrano	Reptilia	Testudines	Adocidae	genus	Ferganemys		Ferganemys	235781			M. Carrano	M. Carrano		973745	37404					body (3D)	M. Carrano	M. Carrano	16510	1995	Khodzhakul II (reworked)		Uzbekistan	Karakalpakistan		40.2325	65.9117	36.02	60.6	Cretaceous	Late/Upper Cretaceous	Cenomanian	Cretaceous 5	Cenomanian		99.7	94.3	97			0		Khodzhakul
64098	ETE	M. Carrano	Reptilia	Testudines	Trionychidae	genus	Trionyx		Trionyx	205693			P. Mannion	J. Tennant		1195827	50301					body (3D)	M. Carrano	M. Carrano	16510	1995	Khodzhakul II (reworked)		Uzbekistan	Karakalpakistan		40.2325	65.9117	36.02	60.6	Cretaceous	Late/Upper Cretaceous	Cenomanian	Cretaceous 5	Cenomanian		99.7	94.3	97			0		Khodzhakul
64098	ETE	M. Carrano	Reptilia	Testudines	Trionychidae	genus	Trionyx		Trionyx	289460			P. Mannion	J. Tennant		1195834	50301					body (3D)	M. Carrano	M. Carrano	16510	1995	Khodzhakul II (reworked)		Uzbekistan	Karakalpakistan		40.2325	65.9117	36.02	60.6	Cretaceous	Late/Upper Cretaceous	Cenomanian	Cretaceous 5	Cenomanian		99.7	94.3	97			0		Khodzhakul
64104	ETE	M. Carrano	Reptilia	Testudines	Adocidae	family	Adocidae		Shachemys	197947			M. Carrano	M. Carrano		973702	37404					body (3D)	M. Carrano	M. Carrano	16510	1995	Changet IV	Changet 4	Kyrgyzstan	Jalal-Abad		40.8958	73.4869	35.84	67.21	Cretaceous	Late/Upper Cretaceous	Santonian	Cretaceous 6	Early/Lower Santonian		85.8	84.9	85.35	85.8	85.033	85.4165		Yalovach
64406	ETE	M. Carrano	Reptilia	Testudines		genus	Hylaeochelys		Hylaeochelys	234896		Testudines	M. Carrano	M. Carrano		604538	52133	M. Carrano	M. Carrano	M. Carrano	18602	not a trace	M. Carrano	M. Carrano	18602	1926	Los Caños, Soria		Spain	Castilla y Leon	Soria	41.7667	-2.5333	31.89	8.87	Cretaceous	Early/Lower Cretaceous			Early/Lower Cretaceous		145.5	99.7	122.6			0
64682	ETE	M. Carrano	Reptilia	Testudines	Lindholmemydidae	genus	Khodzhakulemys		Khodzhakulemys	253655			R. Benson	R. Benson	R. Benson	1093721	44060					body (3D)	M. Carrano	M. Carrano	16510	1995	SH-25, Khodzhakul (?=Khodzhakulsai locality, SKh-25)		Uzbekistan	Navoi		40.1	65.8	35.87	60.54	Cretaceous	Late/Upper Cretaceous	Cenomanian	Cretaceous 5	Early/Lower Cenomanian		99.7	94.3	97	99.6	97.567	98.5835		Khodzhakul
64685	ETE	M. Carrano	Reptilia	Testudines	Lindholmemydidae	genus	Khodzhakulemys		Khodzhakulemys	253655			R. Benson	R. Benson		1093720	44060					body (3D)	M. Carrano	M. Carrano	38127	1982	SSHD-8a, Sheikhdzheili		Uzbekistan	Navoi		40.1	65.8	35.87	60.54	Cretaceous	Late/Upper Cretaceous	Cenomanian	Cretaceous 5	Early/Lower Cenomanian		99.7	94.3	97	99.6	97.567	98.5835		Khodzhakul
64689	ETE	M. Carrano	Reptilia	Chelonii	Carettochelyidae	genus	Kizylkumemys		Kizylkumemys	236085			M. Carrano	M. Carrano	M. Carrano	606329	16510					body (3D)	M. Carrano	M. Carrano	38131	1985	SCH-1, Chelpyk	Cholpuk	Uzbekistan	Karakalpakstan		40.6	71.8333	37.44	65.96	Cretaceous	Late/Upper Cretaceous	Cenomanian	Cretaceous 5	Early/Lower Cenomanian		99.7	94.3	97	99.6	97.567	98.5835		Khodzhakul
65033	ETE	M. Carrano	Reptilia	Testudines	Plesiochelyidae	genus	Plesiochelys		Plesiochelys	174013		Emys	M. Carrano	M. Carrano		1133829	18724					body (3D)	M. Carrano	M. Carrano	19135	1874	Moulin-Wibert	Mont Wibert, Boulonnais, Boulogne-sur-mer	France	Nord-Pas-de-Calais	Pas-de-Calais	50.7697	1.61167	41.53	11.08	Jurassic	Late/Upper Jurassic	Kimmeridgian	Jurassic 5	Kimmeridgian		155.7	150.8	153.25			0		Moulin-Wibert
65033	ETE	M. Carrano	Reptilia	Testudines	Plesiochelyidae	genus	Plesiochelys		Plesiochelys	174014		Emys	M. Carrano	M. Carrano		1133830	18724					body (3D)	M. Carrano	M. Carrano	19135	1874	Moulin-Wibert	Mont Wibert, Boulonnais, Boulogne-sur-mer	France	Nord-Pas-de-Calais	Pas-de-Calais	50.7697	1.61167	41.53	11.08	Jurassic	Late/Upper Jurassic	Kimmeridgian	Jurassic 5	Kimmeridgian		155.7	150.8	153.25			0		Moulin-Wibert
65338	ETE	M. Carrano	Reptilia	Testudines	Adocidae	family	Adocidae		Adocus	37652			M. Carrano	M. Carrano		973691	37404					body (3D)	M. Carrano	M. Carrano	26796	1987	Baga-Tariach (SMPE)	Baga Tarjach, Baga Tariachi	Mongolia	Dornogov		44.4381	109.78	43.2	98.44	Cretaceous	Late/Upper Cretaceous	Campanian	Cretaceous 7	Campanian		84.9	70.6	77.75			0		Barun Goyot
65345	ETE	M. Carrano	Reptilia	Testudines	Trionychidae	genus	Trionyx		Trionyx	289016			P. Mannion	J. Tennant	M. Carrano	1194562	50209					body (3D)	M. Carrano	M. Carrano	27284	1991	Altan Ula III [SMPE] (PIN coll. 4231)	Soviet-Mongolian Paleontological Expedition	Mongolia	Omnogov		43.5722	100.478	41.2	89.49	Cretaceous	Late/Upper Cretaceous	Maastrichtian	Cretaceous 8	Maastrichtian		70.6	66.043	68.3215			0		Nemegt
66924	ETE	M. Carrano	Reptilia	Testudines	Trionychidae	genus	Aspideretes		Aspideretes	340851			P. Mannion	J. Tennant	D. Nicholson	1135619	46810					body (3D)	M. Carrano	M. Carrano	19051	1964	Maortu	Chilantai, Jilantai	China	Nei Mongol		40.3013	105.943	41.45	97.23	Cretaceous	Late/Upper Cretaceous	Turonian	Cretaceous 6	Turonian		94.3	89.3	91.8			0	Dashuigou	Ulansuhai
66924	ETE	M. Carrano	Reptilia	Testudines	Trionychidae	genus	Aspideretes		Aspideretes	340852			D. Nicholson	D. Nicholson	D. Nicholson	1328854	58770					body (3D)	M. Carrano	M. Carrano	19051	1964	Maortu	Chilantai, Jilantai	China	Nei Mongol		40.3013	105.943	41.45	97.23	Cretaceous	Late/Upper Cretaceous	Turonian	Cretaceous 6	Turonian		94.3	89.3	91.8			0	Dashuigou	Ulansuhai
67133	ETE	M. Carrano	Reptilia	Chelonia		unranked clade	Chelonia		Chelone	80566			M. Carrano	M. Carrano	M. Carrano	1081600	47357					not a trace	M. Carrano	M. Clapham	47357	1892	Kunrade area (IRScNB Ubaghs collection)	Kunraed	Netherlands	Limburg		50.8753	5.93167	43.43	4.76	Cretaceous	Late/Upper Cretaceous	Maastrichtian	Cretaceous 8	Late/Upper Maastrichtian		70.6	66.043	68.3215	68.05	65.5	66.775		Kunrade
67196	ETE	M. Carrano	Reptilia	Testudines	Bothremydidae	subtribe	Foxemydina	?	Foxemys	98658			M. Carrano	M. Carrano	M. Carrano	1296981	56237					not a trace	M. Carrano	M. Carrano	12506	1998	Cassagnau 2		France	Haute-Garonne		43.2007	0.950376	35.2	0.92	Cretaceous	Late/Upper Cretaceous	Maastrichtian	Cretaceous 8	Late/Upper Maastrichtian		70.6	66.043	68.3215	68.05	65.5	66.775	Ausseing	Marnes d'Auzas
67196	ETE	M. Carrano	Reptilia	Testudines	Bothremydidae	genus	Iberoccitanemys		Iberoccitanemys	238148		Elochelys	M. Carrano	M. Carrano	M. Carrano	1296979	38065	M. Carrano	M. Carrano	M. Carrano	38063	not a trace	M. Carrano	M. Carrano	12506	1998	Cassagnau 2		France	Haute-Garonne		43.2007	0.950376	35.2	0.92	Cretaceous	Late/Upper Cretaceous	Maastrichtian	Cretaceous 8	Late/Upper Maastrichtian		70.6	66.043	68.3215	68.05	65.5	66.775	Ausseing	Marnes d'Auzas
67434	PaleoDB	O. Rauhut	Reptilia			genus	Condorchelys	n. gen.	Condorchelys	175826			J. Alroy	J. Alroy	J. Tennant	913875	34953					body (3D)	O. Rauhut	R. Butler	19226	2002	Queso Rallado, near Cerro Cóndor		Argentina	Chubut		-43.4092	-69.2306	-41.18	-28.4	Jurassic				Toarcian	Bajocian	183	167.7	175.35			0		Cañadón Asfalto
67656	ETE	M. Carrano	Reptilia	Testudines		family	Podocnemididae	?	Roxochelys	37603			M. Carrano	M. Carrano		627293	19317					not a trace	M. Carrano	M. Carrano	19317	1991	Toro Toro, Uma Jalanta Cave	Torotoro	Bolivia	Cochabamba		-18.1145	-65.8091	-21.17	-48.92	Cretaceous	Late/Upper Cretaceous			Late/Upper Campanian	Maastrichtian	84.9	66.043	75.4715	74.9		37.45		El Molino
67712	Fossilworks	J. Alroy	Reptilia	Testudines	Protostegidae	genus	Santanachelys	n. gen.	Santanachelys	90355			J. Alroy	J. Alroy	R. Butler	627903	19353					not a trace	J. Alroy	M. Carrano	6053	1988	Santana do Cariri (general)		Brazil	Ceará		-7.18333	-39.7333	-10.85	-9.83	Cretaceous	Early/Lower Cretaceous	Albian	Cretaceous 4	Early/Lower Albian		112.6	109	110.8	112	107.867	109.933	Araripe	Santana
67712	Fossilworks	J. Alroy	Reptilia	Testudines	Araripemydidae	genus	Araripemys		Araripemys	131442			M. Uhen	M. Uhen	R. Benson	776535	41978					body (3D)	J. Alroy	M. Carrano	6053	1988	Santana do Cariri (general)		Brazil	Ceará		-7.18333	-39.7333	-10.85	-9.83	Cretaceous	Early/Lower Cretaceous	Albian	Cretaceous 4	Early/Lower Albian		112.6	109	110.8	112	107.867	109.933	Araripe	Santana
67712	Fossilworks	J. Alroy	Reptilia	Testudines	Bothremydidae	genus	Cearachelys	n. gen.	Cearachelys	131470			R. Benson	R. Benson	R. Benson	1045251	41936					body (3D)	J. Alroy	M. Carrano	6053	1988	Santana do Cariri (general)		Brazil	Ceará		-7.18333	-39.7333	-10.85	-9.83	Cretaceous	Early/Lower Cretaceous	Albian	Cretaceous 4	Early/Lower Albian		112.6	109	110.8	112	107.867	109.933	Araripe	Santana
67808	ETE	M. Carrano	Reptilia			genus	Kallokibotion		Kallokibotion	168584			M. Carrano	M. Carrano		628839	19377					body (3D)	M. Carrano	M. Carrano	19377	1999	Pui 1, Sibisel Valley	FGGUB P1	Romania	Hunedoara		45.4936	23.9219	37.69	20.62	Cretaceous	Late/Upper Cretaceous	Maastrichtian	Cretaceous 8	Maastrichtian		70.6	66.043	68.3215			0		Sânpetru
67817	ETE	M. Carrano	Reptilia			genus	Kallokibotion		Kallokibotion	168584			M. Carrano	M. Carrano	M. Carrano	629044	19377					body (3D)	M. Carrano	M. Carrano	19377	1999	Valioara-Fântânele (VF)		Romania	Hunedoara		45.6167	22.7833	32.73	20.98	Cretaceous	Late/Upper Cretaceous	Maastrichtian	Cretaceous 8	Late/Upper Maastrichtian		70.6	66.043	68.3215	68.05	65.5	66.775		Densus-Ciula
67818	ETE	M. Carrano	Reptilia			unranked clade	Meiolaniformes		Kallokibotion	168583			M. Carrano	M. Carrano		970478	37254					body (3D)	M. Carrano	M. Carrano	19377	1999	Valioara-Budurone (VB)		Romania	Hunedoara		45.6167	22.7833	32.73	20.98	Cretaceous	Late/Upper Cretaceous	Maastrichtian	Cretaceous 8	Late/Upper Maastrichtian		70.6	66.043	68.3215	68.05	65.5	66.775		Densus-Ciula
68012	ETE	M. Carrano	Reptilia	Testudines		unranked clade	Kinosternoidea	cf.	Hoplochelys	37658			M. Carrano	M. Carrano	M. Carrano	715823	25981					body (3D)	M. Carrano		19433	2005	LSUMG 726	VL-726	United States	Texas	Brewster	29.2286	-103.566	35.74	-77.07	Cretaceous	Late/Upper Cretaceous	Campanian	Cretaceous 7	Late/Upper Campanian		84.9	70.6	77.75			0		Aguja
68012	ETE	M. Carrano	Reptilia	Testudines	Adocidae	family	Adocidae		Adocus	37652			M. Carrano	M. Carrano	M. Carrano	715824	25981					body (3D)	M. Carrano		19433	2005	LSUMG 726	VL-726	United States	Texas	Brewster	29.2286	-103.566	35.74	-77.07	Cretaceous	Late/Upper Cretaceous	Campanian	Cretaceous 7	Late/Upper Campanian		84.9	70.6	77.75			0		Aguja
68012	ETE	M. Carrano	Reptilia	Testudines	Nanhsiungchelyidae	family	Nanhsiungchelyidae		Basilemys	37655			M. Carrano	M. Carrano	M. Carrano	715825	25981					body (3D)	M. Carrano		19433	2005	LSUMG 726	VL-726	United States	Texas	Brewster	29.2286	-103.566	35.74	-77.07	Cretaceous	Late/Upper Cretaceous	Campanian	Cretaceous 7	Late/Upper Campanian		84.9	70.6	77.75			0		Aguja
68012	ETE	M. Carrano	Reptilia	Testudines	Trionychidae	subfamily	Plastomeninae		Helopanoplia	67666			M. Carrano	M. Carrano	M. Carrano	715826	25981					not a trace	M. Carrano		19433	2005	LSUMG 726	VL-726	United States	Texas	Brewster	29.2286	-103.566	35.74	-77.07	Cretaceous	Late/Upper Cretaceous	Campanian	Cretaceous 7	Late/Upper Campanian		84.9	70.6	77.75			0		Aguja
68014	ETE	M. Carrano	Reptilia	Testudines		unranked clade	Kinosternoidea	cf.	Hoplochelys	37658			M. Carrano	M. Carrano	M. Carrano	715814	25981					body (3D)	M. Carrano		19433	2005	LSUMG 746	VL-746	United States	Texas	Brewster	29.2286	-103.566	35.74	-77.07	Cretaceous	Late/Upper Cretaceous	Campanian	Cretaceous 7	Late/Upper Campanian		84.9	70.6	77.75			0		Aguja
68014	ETE	M. Carrano	Reptilia	Testudines	Adocidae	family	Adocidae		Adocus	37652			M. Carrano	M. Carrano	M. Carrano	715815	25981					body (3D)	M. Carrano		19433	2005	LSUMG 746	VL-746	United States	Texas	Brewster	29.2286	-103.566	35.74	-77.07	Cretaceous	Late/Upper Cretaceous	Campanian	Cretaceous 7	Late/Upper Campanian		84.9	70.6	77.75			0		Aguja
68014	ETE	M. Carrano	Reptilia	Testudines	Nanhsiungchelyidae	family	Nanhsiungchelyidae		Basilemys	37655			M. Carrano	M. Carrano	M. Carrano	715816	25981					body (3D)	M. Carrano		19433	2005	LSUMG 746	VL-746	United States	Texas	Brewster	29.2286	-103.566	35.74	-77.07	Cretaceous	Late/Upper Cretaceous	Campanian	Cretaceous 7	Late/Upper Campanian		84.9	70.6	77.75			0		Aguja
68014	ETE	M. Carrano	Reptilia	Testudines	Trionychidae	subfamily	Plastomeninae		Helopanoplia	67666			M. Carrano	M. Carrano	M. Carrano	715817	25981					not a trace	M. Carrano		19433	2005	LSUMG 746	VL-746	United States	Texas	Brewster	29.2286	-103.566	35.74	-77.07	Cretaceous	Late/Upper Cretaceous	Campanian	Cretaceous 7	Late/Upper Campanian		84.9	70.6	77.75			0		Aguja
68015	ETE	M. Carrano	Reptilia	Testudines	Adocidae	family	Adocidae		Adocus	37652			M. Carrano	M. Carrano	M. Carrano	715829	25981					body (3D)	M. Carrano		19433	2005	LSUMG 834	VL-834	United States	Texas	Brewster	29.2286	-103.566	35.74	-77.07	Cretaceous	Late/Upper Cretaceous	Campanian	Cretaceous 7	Late/Upper Campanian		84.9	70.6	77.75	74.9	70.6	72.75		Aguja
68015	ETE	M. Carrano	Reptilia	Testudines	Nanhsiungchelyidae	family	Nanhsiungchelyidae		Basilemys	37655			M. Carrano	M. Carrano	M. Carrano	715830	25981					body (3D)	M. Carrano		19433	2005	LSUMG 834	VL-834	United States	Texas	Brewster	29.2286	-103.566	35.74	-77.07	Cretaceous	Late/Upper Cretaceous	Campanian	Cretaceous 7	Late/Upper Campanian		84.9	70.6	77.75	74.9	70.6	72.75		Aguja
68015	ETE	M. Carrano	Reptilia	Testudines	Trionychidae	subfamily	Plastomeninae		Helopanoplia	67666			M. Carrano	M. Carrano	M. Carrano	715831	25981					not a trace	M. Carrano		19433	2005	LSUMG 834	VL-834	United States	Texas	Brewster	29.2286	-103.566	35.74	-77.07	Cretaceous	Late/Upper Cretaceous	Campanian	Cretaceous 7	Late/Upper Campanian		84.9	70.6	77.75	74.9	70.6	72.75		Aguja
68019	Fossilworks	J. Alroy	Reptilia	Testudines	Pleurosternidae	genus	Riodevemys	n. gen.	Riodevemys	296183			P. Mannion	J. Tennant	J. Tennant	1207868	51381					body (3D)	J. Alroy	M. Carrano	19463	2006	Barrihonda–El Humero, RD-10	Riodeva	Spain	Aragón	Teruel	40.1273	-1.13331	31.3	7.99					Tithonian	Early/Lower Berriasian	150.8	140.2	145.5			0		Villar del Arzobispo
68038	ETE	M. Carrano	Reptilia			genus	Proganochelys		Proganochelys	256639		Proganochelys	R. Butler	R. Butler	R. Butler	1099822	44554					mold	M. Carrano	R. Butler	44554	1899	Aixheim		Germany	Baden-Wurttemberg		48.1027	8.68254	31.1	10.41	Triassic	Late/Upper Triassic	Norian	Triassic 4	Norian		221.5	205.6	213.55			0	Middle Keuper	Löwenstein
68255	ETE	M. Carrano	Reptilia	Testudines	Adocidae	family	Adocidae		Adocus	37652			M. Carrano	M. Carrano		634414	19634					body (3D)	M. Carrano		19634	2003	NMMNH L-4479, Adobe Canyon		United States	Arizona	Santa Cruz	31.6961	-110.848	39.7	-83.97	Cretaceous	Late/Upper Cretaceous	Campanian	Cretaceous 7	Late/Upper Campanian		84.9	70.6	77.75	74.9	70.6	72.75		Fort Crittenden
68823	PaleoDB	E. Fara	Reptilia	Testudines	Lindholmemydidae	genus	Khodzhakulemys		Khodzhakulemys	253655			R. Benson	R. Benson		1093719	44060					body (3D)	E. Fara	M. Carrano	19868	1988	Chelpyk	Tcelpyk, Cholpuk	Uzbekistan	Karakalpakstan		42.3667	60.0333	37.1	54.64	Cretaceous	Late/Upper Cretaceous	Cenomanian	Cretaceous 5	Early/Lower Cenomanian		99.7	94.3	97	99.6	97.567	98.5835		Khodzhakul
68823	PaleoDB	E. Fara	Reptilia	Testudines	Adocidae	genus	Ferganemys		Ferganemys	235781			P. Mannion	J. Tennant		1116155	45994					body (3D)	E. Fara	M. Carrano	19868	1988	Chelpyk	Tcelpyk, Cholpuk	Uzbekistan	Karakalpakstan		42.3667	60.0333	37.1	54.64	Cretaceous	Late/Upper Cretaceous	Cenomanian	Cretaceous 5	Early/Lower Cenomanian		99.7	94.3	97	99.6	97.567	98.5835		Khodzhakul
68823	PaleoDB	E. Fara	Reptilia	Testudines	Trionychidae	genus	Trionyx		Trionyx	205693			P. Mannion	J. Tennant		1195826	50301					body (3D)	E. Fara	M. Carrano	19868	1988	Chelpyk	Tcelpyk, Cholpuk	Uzbekistan	Karakalpakstan		42.3667	60.0333	37.1	54.64	Cretaceous	Late/Upper Cretaceous	Cenomanian	Cretaceous 5	Early/Lower Cenomanian		99.7	94.3	97	99.6	97.567	98.5835		Khodzhakul
68826	PaleoDB	E. Fara	Reptilia	Testudines	Adocidae	genus	Adocus		Adocus	235795			R. Benson	R. Benson		1042248	41724					body (3D)	E. Fara	R. Benson	19868	1988	Baibishe	Baybishe	Kazakhstan	Qyzylorda		46.5743	63.8667	39.16	57.37	Cretaceous	Late/Upper Cretaceous			Late/Upper Santonian	Campanian	85.8	70.6	78.2	84.267		42.1335		Bostobe
68826	PaleoDB	E. Fara	Reptilia	Testudines	Adocidae	genus	Shachemys		Shachemys	202903			P. Mannion	J. Tennant		1195838	50301					body (3D)	E. Fara	R. Benson	19868	1988	Baibishe	Baybishe	Kazakhstan	Qyzylorda		46.5743	63.8667	39.16	57.37	Cretaceous	Late/Upper Cretaceous			Late/Upper Santonian	Campanian	85.8	70.6	78.2	84.267		42.1335		Bostobe
68826	PaleoDB	E. Fara	Reptilia	Testudines	Dermatemydidae	genus	Lindholmemys		Lindholmemys	236087			P. Mannion	J. Tennant		1195839	50301					body (3D)	E. Fara	R. Benson	19868	1988	Baibishe	Baybishe	Kazakhstan	Qyzylorda		46.5743	63.8667	39.16	57.37	Cretaceous	Late/Upper Cretaceous			Late/Upper Santonian	Campanian	85.8	70.6	78.2	84.267		42.1335		Bostobe
68826	PaleoDB	E. Fara	Reptilia	Testudines		genus	Anatolemys		Anatolemys	235672			P. Mannion	J. Tennant		1195840	50301					body (3D)	E. Fara	R. Benson	19868	1988	Baibishe	Baybishe	Kazakhstan	Qyzylorda		46.5743	63.8667	39.16	57.37	Cretaceous	Late/Upper Cretaceous			Late/Upper Santonian	Campanian	85.8	70.6	78.2	84.267		42.1335		Bostobe
68826	PaleoDB	E. Fara	Reptilia	Testudines	Trionychidae	genus	Aspideretoides		Aspideretoides	205689			P. Mannion	J. Tennant		1195841	50301					body (3D)	E. Fara	R. Benson	19868	1988	Baibishe	Baybishe	Kazakhstan	Qyzylorda		46.5743	63.8667	39.16	57.37	Cretaceous	Late/Upper Cretaceous			Late/Upper Santonian	Campanian	85.8	70.6	78.2	84.267		42.1335		Bostobe
68826	PaleoDB	E. Fara	Reptilia	Testudines	Trionychidae	genus	Trionyx		Trionyx	205690			P. Mannion	J. Tennant		1195842	50301					body (3D)	E. Fara	R. Benson	19868	1988	Baibishe	Baybishe	Kazakhstan	Qyzylorda		46.5743	63.8667	39.16	57.37	Cretaceous	Late/Upper Cretaceous			Late/Upper Santonian	Campanian	85.8	70.6	78.2	84.267		42.1335		Bostobe
68826	PaleoDB	E. Fara	Reptilia	Testudines	Trionychidae	genus	Paleotrionyx		Paleotrionyx	205692			P. Mannion	J. Tennant		1195843	50301					body (3D)	E. Fara	R. Benson	19868	1988	Baibishe	Baybishe	Kazakhstan	Qyzylorda		46.5743	63.8667	39.16	57.37	Cretaceous	Late/Upper Cretaceous			Late/Upper Santonian	Campanian	85.8	70.6	78.2	84.267		42.1335		Bostobe
68826	PaleoDB	E. Fara	Reptilia	Testudines	Trionychidae	subfamily	Trionychinae		Khunnuchelys	92234			P. Mannion	J. Tennant		1195844	50301					not a trace	E. Fara	R. Benson	19868	1988	Baibishe	Baybishe	Kazakhstan	Qyzylorda		46.5743	63.8667	39.16	57.37	Cretaceous	Late/Upper Cretaceous			Late/Upper Santonian	Campanian	85.8	70.6	78.2	84.267		42.1335		Bostobe
69213	ETE	M. Carrano	Reptilia	Testudines	Trionychidae	genus	Hummelichelys		Hummelichelys	238436		Trionyx	M. Carrano	M. Carrano	M. Carrano	641977	13002					body (3D)	M. Carrano	M. Carrano	13002	1856	Judith River badlands (USGS)		United States	Montana	Fergus	47.7187	-109.637	54.8	-75.86	Cretaceous	Late/Upper Cretaceous	Campanian	Cretaceous 7	Middle Campanian	Late/Upper Campanian	84.9	70.6	77.75	79.2	70.6	74.9	Montana	Judith River
70343	Fossilworks	J. Alroy	Reptilia	Testudines	Compsemydidae	genus	Compsemys		Compsemys	63644		Compsemys	J. Alroy	J. Alroy	R. Benson	650709	2236					body (3D)	J. Alroy		2236	1999	Ferris Formation (UW V-93012)	Rat Thing Ridge	United States	Wyoming	Carbon	41.8	-107	48.79	-82.62	Cretaceous	Late/Upper Cretaceous	Maastrichtian	Cretaceous 8	Lancian		70.6	66.043	68.3215			0		Ferris
70343	Fossilworks	J. Alroy	Reptilia	Testudines	Trionychidae	genus	Helopanoplia		Helopanoplia	67667			J. Alroy	J. Alroy	R. Benson	650710	2236					not a trace	J. Alroy		2236	1999	Ferris Formation (UW V-93012)	Rat Thing Ridge	United States	Wyoming	Carbon	41.8	-107	48.79	-82.62	Cretaceous	Late/Upper Cretaceous	Maastrichtian	Cretaceous 8	Lancian		70.6	66.043	68.3215			0		Ferris
70343	Fossilworks	J. Alroy	Reptilia	Testudines	Nanhsiungchelyidae	family	Nanhsiungchelyidae		Basilemys	37655		Aspideretoides	R. Benson	R. Benson		650711	42536	J. Alroy	J. Alroy	R. Benson	2236	not a trace	J. Alroy		2236	1999	Ferris Formation (UW V-93012)	Rat Thing Ridge	United States	Wyoming	Carbon	41.8	-107	48.79	-82.62	Cretaceous	Late/Upper Cretaceous	Maastrichtian	Cretaceous 8	Lancian		70.6	66.043	68.3215			0		Ferris
70438	ETE	M. Carrano	Reptilia	Testudines		genus	Xinjiangchelys		Xinjiangchelys	265932		Testudines	D. Nicholson	D. Nicholson	D. Nicholson	651336	54021	M. Carrano	M. Carrano	P. Mannion	23627	not a trace	M. Carrano	P. Mannion	23627	2002	Quarry 1, Lao Chang Qing	Lufeng, Laochangjing, A'na	China	Yunnan	Lufeng	24.9722	102.076	25.12	108.57	Jurassic	Middle Jurassic			Middle Jurassic		175.6	161.2	168.4			0		Chuanjie
71141	PaleoDB	M. Uhen	Reptilia	Testudines	Bothremydidae	subtribe	Taphrosphyina		Taphrosphys	37608			M. Carrano	M. Carrano		929220	35435					trace	M. Uhen	M. Carrano	35435	1870	James King marl pits	Six Runs Creek, L&W locality 5	United States	North Carolina	Sampson	35.0442	-78.2228	35.18	-49.09	Cretaceous	Late/Upper Cretaceous	Campanian	Cretaceous 7	Campanian		84.9	70.6	77.75			0		Black Creek
71485	ETE	M. Carrano	Reptilia	Testudines	Nanhsiungchelyidae	family	Nanhsiungchelyidae		Basilemys	37655			M. Carrano	M. Carrano		663749	24167					body (3D)	M. Carrano	M. Carrano	24167	1935	Deadhorse Coulee, Locality 7	Black Coulee	Canada	Alberta		49.831	-111.414	54.27	-73.28	Cretaceous	Late/Upper Cretaceous	Santonian	Cretaceous 6	Late/Upper Santonian		85.8	84.9	85.35	84.267	83.5	83.8835		Milk River
71485	ETE	M. Carrano	Reptilia	Testudines	Compsemydidae	family	Compsemydidae		Compsemys	37641			M. Carrano	M. Carrano		663750	24167					body (3D)	M. Carrano	M. Carrano	24167	1935	Deadhorse Coulee, Locality 7	Black Coulee	Canada	Alberta		49.831	-111.414	54.27	-73.28	Cretaceous	Late/Upper Cretaceous	Santonian	Cretaceous 6	Late/Upper Santonian		85.8	84.9	85.35	84.267	83.5	83.8835		Milk River
71485	ETE	M. Carrano	Reptilia	Testudines	Trionychidae	family	Trionychidae	?	Aspideretes	37675			M. Carrano	M. Carrano		663751	24167					body (3D)	M. Carrano	M. Carrano	24167	1935	Deadhorse Coulee, Locality 7	Black Coulee	Canada	Alberta		49.831	-111.414	54.27	-73.28	Cretaceous	Late/Upper Cretaceous	Santonian	Cretaceous 6	Late/Upper Santonian		85.8	84.9	85.35	84.267	83.5	83.8835		Milk River
71863	PaleoDB	M. Carrano	Reptilia	Testudines	Nanhsiungchelyidae	genus	Nanhsiungchelys	n. gen.	Nanhsiungchelys	239899			M. Carrano	M. Carrano	M. Carrano	667108	42144					body (3D)	M. Carrano	M. Carrano	24288	1965	Lashuyuan, Wujing	Wuching, Lashuhyuan, Nanhsiung	China	Guangdong	Nanxiong	25.2308	114.576	25.11	108.71	Cretaceous	Late/Upper Cretaceous	Maastrichtian	Cretaceous 8	Maastrichtian		70.6	66.043	68.3215			0		Pingling
72142	ETE	M. Carrano	Reptilia	Testudines	Pleurosternidae	family	Pleurosternidae		Pleurosternon	37765			R. Benson	R. Benson	R. Benson	1042004	41531					body (3D)	M. Carrano	M. Carrano	38668	1884	Mammal Bed, Durlston Bay (DB83)	Durdlestone Bay	United Kingdom	England	Dorset	50.6	-1.96667	41.46	7.85	Cretaceous	Early/Lower Cretaceous	Berriasian	Cretaceous 1	Middle Berriasian		145.5	140.2	142.85	143.733	141.967	142.85	Purbeck	Lulworth
74660	ETE	M. Carrano	Reptilia	Testudines	Dortokidae	family	Dortokidae		Dortoka	67641			P. Mannion	P. Mannion		1095255	44196					body (3D)	M. Carrano	M. Carrano	25139	1986	Champ-Garimond	Champ Garimond	France	Languedoc-Roussillon	Gard	43.9277	4.17224	34.46	5.45	Cretaceous	Late/Upper Cretaceous	Campanian	Cretaceous 7	Campanian		84.9	70.6	77.75			0		Champ Garimond
74660	ETE	M. Carrano	Reptilia	Testudines	Bothremydidae	subtribe	Foxemydina	cf.	Polysternon	37600			M. Carrano	M. Carrano		1327607	59044					not a trace	M. Carrano	M. Carrano	25139	1986	Champ-Garimond	Champ Garimond	France	Languedoc-Roussillon	Gard	43.9277	4.17224	34.46	5.45	Cretaceous	Late/Upper Cretaceous	Campanian	Cretaceous 7	Campanian		84.9	70.6	77.75			0		Champ Garimond
75030	Fossilworks	J. Alroy	Reptilia	Testudines	Trionychidae	family	Trionychidae		Aspideretes	37675			J. Alroy	J. Alroy	P. Mannion	698385	25308					body (3D)	J. Alroy	M. Carrano	25308	1992	SMNH Locality 72K09-0005	Lake Diefenbaker	Canada	Saskatchewan		50.5	-107.833	57	-72.17	Cretaceous	Late/Upper Cretaceous	Campanian	Cretaceous 7	Middle Campanian	Late/Upper Campanian	84.9	70.6	77.75	79.2	70.6	74.9	Montana	Judith River
75050	ETE	M. Carrano	Reptilia	Testudines	Chelidae	genus	Prochelidella		Prochelidella	238473			R. Benson	R. Benson		1046112	41982					body (3D)	M. Carrano	R. Benson	19739	2006	Sierra del Portezuelo (non-specified)		Argentina	Neuquén		-38.9	-69.55	-44.8	-48.1	Cretaceous	Late/Upper Cretaceous		Cretaceous 6	Late/Upper Turonian	Early/Lower Coniacian	94.3	85.8	90.05	90.7	88.133	89.4165	Neuquén	Portezuelo
75050	ETE	M. Carrano	Reptilia	Testudines		genus	Portezueloemys	n. gen.	Portezueloemys	238475			R. Benson	R. Benson	R. Benson	1046113	41982					body (3D)	M. Carrano	R. Benson	19739	2006	Sierra del Portezuelo (non-specified)		Argentina	Neuquén		-38.9	-69.55	-44.8	-48.1	Cretaceous	Late/Upper Cretaceous		Cretaceous 6	Late/Upper Turonian	Early/Lower Coniacian	94.3	85.8	90.05	90.7	88.133	89.4165	Neuquén	Portezuelo
75280	ETE	M. Carrano	Reptilia	Testudines	Adocidae	family	Adocidae		Adocus	37652			M. Carrano	M. Carrano	R. Benson	700671	2236					body (3D)	M. Carrano	M. Carrano	2236	1999	UW V-91009, Ray's Palate Locality		United States	Wyoming	Carbon	41.9399	-106.876	48.9	-82.43	Cretaceous	Late/Upper Cretaceous	Maastrichtian	Cretaceous 8	Lancian		70.6	66.043	68.3215			0		Ferris
75280	ETE	M. Carrano	Reptilia	Testudines	Trionychidae	family	Trionychidae		Plastomenus	37681			M. Carrano	M. Carrano	R. Benson	700673	2236					body (3D)	M. Carrano	M. Carrano	2236	1999	UW V-91009, Ray's Palate Locality		United States	Wyoming	Carbon	41.9399	-106.876	48.9	-82.43	Cretaceous	Late/Upper Cretaceous	Maastrichtian	Cretaceous 8	Lancian		70.6	66.043	68.3215			0		Ferris
75280	ETE	M. Carrano	Reptilia	Testudines	Nanhsiungchelyidae	family	Nanhsiungchelyidae		Basilemys	37655			R. Benson	R. Benson		1066789	42536					body (3D)	M. Carrano	M. Carrano	2236	1999	UW V-91009, Ray's Palate Locality		United States	Wyoming	Carbon	41.9399	-106.876	48.9	-82.43	Cretaceous	Late/Upper Cretaceous	Maastrichtian	Cretaceous 8	Lancian		70.6	66.043	68.3215			0		Ferris
75287	ETE	M. Carrano	Reptilia	Testudines	Adocidae	family	Adocidae		Adocus	37652			M. Carrano	M. Carrano	R. Benson	700731	2236					body (3D)	M. Carrano	M. Carrano	2236	1999	UW V-93036, All Jaelyn's Fault		United States	Wyoming	Carbon	41.9352	-106.881	48.89	-82.43	Cretaceous	Late/Upper Cretaceous	Maastrichtian	Cretaceous 8	Lancian		70.6	66.043	68.3215	68.05	65.5	66.775		Ferris
75287	ETE	M. Carrano	Reptilia	Testudines	Compsemydidae	genus	Compsemys		Compsemys	63644		Compsemys	M. Carrano	M. Carrano	R. Benson	700732	2236					body (3D)	M. Carrano	M. Carrano	2236	1999	UW V-93036, All Jaelyn's Fault		United States	Wyoming	Carbon	41.9352	-106.881	48.89	-82.43	Cretaceous	Late/Upper Cretaceous	Maastrichtian	Cretaceous 8	Lancian		70.6	66.043	68.3215	68.05	65.5	66.775		Ferris
75290	ETE	M. Carrano	Reptilia	Testudines	Nanhsiungchelyidae	genus	Basilemys		Basilemys	67765			M. Carrano	M. Carrano	R. Benson	700760	2236					body (3D)	M. Carrano	M. Carrano	2236	1999	UW V-92044, Hidden Channel		United States	Wyoming	Carbon	41.9352	-106.881	48.89	-82.43	Cretaceous	Late/Upper Cretaceous	Maastrichtian	Cretaceous 8	Lancian		70.6	66.043	68.3215			0		Ferris
75292	ETE	M. Carrano	Reptilia	Testudines	Baenidae	family	Baenidae		Neurankylus	37639		Aspideretoides	R. Benson	R. Benson		700795	42536	M. Carrano	M. Carrano		2236	not a trace	M. Carrano	M. Carrano	2236	1999	UW V-92040, Fade to Black		United States	Wyoming	Carbon	41.9381	-106.853	48.89	-82.4	Cretaceous	Late/Upper Cretaceous	Maastrichtian	Cretaceous 8	Lancian		70.6	66.043	68.3215			0		Ferris
75295	ETE	M. Carrano	Reptilia	Testudines	Baenidae	family	Baenidae	cf.	Neurankylus	37639		Baenidae	R. Benson	R. Benson		700807	42536	M. Carrano	M. Carrano		2236	body (3D)	M. Carrano	M. Carrano	2236	1999	UW V-92032, The Last Hurrah		United States	Wyoming	Carbon	41.9387	-106.881	48.9	-82.43	Cretaceous	Late/Upper Cretaceous	Maastrichtian	Cretaceous 8	Lancian		70.6	66.043	68.3215	68.05	65.5	66.775		Ferris
75297	PaleoDB	M. Carrano	Reptilia	Testudines	Nanhsiungchelyidae	family	Nanhsiungchelyidae		Basilemys	37655			R. Benson	R. Benson		1066810	42536					body (3D)	M. Carrano	M. Carrano	2236	1999	UW V-93026, Dave's Anthill		United States	Wyoming	Carbon	41.9561	-106.891	48.92	-82.44	Cretaceous	Late/Upper Cretaceous	Maastrichtian	Cretaceous 8	Lancian		70.6	66.043	68.3215	68.05	65.5	66.775		Ferris
75298	ETE	M. Carrano	Reptilia	Testudines	Compsemydidae	genus	Compsemys		Compsemys	63644		Compsemys	M. Carrano	M. Carrano		700848	2236					body (3D)	M. Carrano	M. Carrano	2236	1999	UW V-93003, Jay's Boneglomerate Ridge		United States	Wyoming	Carbon	41.9539	-106.885	48.91	-82.43	Cretaceous	Late/Upper Cretaceous	Maastrichtian	Cretaceous 8	Lancian		70.6	66.043	68.3215			0		Ferris
75298	ETE	M. Carrano	Reptilia	Testudines	Trionychidae	tribe	Trionychini		Aspideretoides	67335			M. Carrano	M. Carrano		700851	2236					not a trace	M. Carrano	M. Carrano	2236	1999	UW V-93003, Jay's Boneglomerate Ridge		United States	Wyoming	Carbon	41.9539	-106.885	48.91	-82.43	Cretaceous	Late/Upper Cretaceous	Maastrichtian	Cretaceous 8	Lancian		70.6	66.043	68.3215			0		Ferris
75298	ETE	M. Carrano	Reptilia	Testudines	Trionychidae	subfamily	Plastomeninae	cf.	Helopanoplia	67666		Helopanoplia	R. Benson	R. Benson		700849	42536	M. Carrano	M. Carrano		2236	not a trace	M. Carrano	M. Carrano	2236	1999	UW V-93003, Jay's Boneglomerate Ridge		United States	Wyoming	Carbon	41.9539	-106.885	48.91	-82.43	Cretaceous	Late/Upper Cretaceous	Maastrichtian	Cretaceous 8	Lancian		70.6	66.043	68.3215			0		Ferris
75429	ETE	M. Carrano	Reptilia	Testudines	Compsemydidae	genus	Compsemys		Compsemys	63644		Compsemys	M. Carrano	M. Carrano		702684	2236					body (3D)	M. Carrano	M. Carrano	2236	1999	UW V-92018, Tooth and Nail Locality		United States	Wyoming	Carbon	41.9399	-106.876	48.9	-82.43	Cretaceous	Late/Upper Cretaceous	Maastrichtian	Cretaceous 8	Lancian		70.6	66.043	68.3215			0		Ferris
75431	ETE	M. Carrano	Reptilia	Testudines	Compsemydidae	family	Compsemydidae		Compsemys	37641			R. Benson	R. Benson		1066797	42536					body (3D)	M. Carrano		2236	1999	UW V-93004, Only Dinosaurs		United States	Wyoming	Carbon	41.9399	-106.876	48.9	-82.43	Cretaceous	Late/Upper Cretaceous	Maastrichtian	Cretaceous 8	Lancian		70.6	66.043	68.3215	68.05	65.5	66.775		Ferris
75439	ETE	M. Carrano	Reptilia	Testudines	Compsemydidae	family	Compsemydidae		Compsemys	37641			R. Benson	R. Benson		1066808	42536					body (3D)	M. Carrano		2236	1999	UW V-93018, Anton and Seaghan Can Fight About It		United States	Wyoming	Carbon	41.9398	-106.892	48.9	-82.44	Cretaceous	Late/Upper Cretaceous	Maastrichtian	Cretaceous 8	Lancian		70.6	66.043	68.3215	68.05	65.5	66.775		Ferris
75443	ETE	M. Carrano	Reptilia	Testudines	Nanhsiungchelyidae	family	Nanhsiungchelyidae		Basilemys	37655			R. Benson	R. Benson		1066812	42536					body (3D)	M. Carrano	M. Carrano	2236	1999	UW V-93030, Billy the Wet Raptor		United States	Wyoming	Carbon	41.9353	-106.882	48.89	-82.43	Cretaceous	Late/Upper Cretaceous	Maastrichtian	Cretaceous 8	Lancian		70.6	66.043	68.3215	68.05	65.5	66.775		Ferris
75866	ETE	M. Carrano	Reptilia	Testudines	Bothremydidae	genus	Rosasia	n. gen.	Rosasia	131483			M. Uhen	M. Uhen	R. Benson	776547	27976					body (3D)	M. Carrano	R. Benson	25628	1991	"Cerâmica Vouga" (=Empresa Ceramica do Vouga) quarry, Quinta do Vilar		Portugal	Aveiro		40.6333	-8.65	32.27	-6.35	Cretaceous	Late/Upper Cretaceous			Late/Upper Campanian	Maastrichtian	84.9	66.043	75.4715	74.9		37.45		Argilas de Aveiro
75943	ETE	M. Carrano	Reptilia	Testudines	Adocidae	genus	Adocus		Adocus	235792			M. Carrano	M. Carrano	M. Carrano	973710	37404					body (3D)	M. Carrano	M. Carrano	25546	1931	Dzharakuduk II (general)	Dzarakuduk, Dzhyrakuduk, Djira-Kuduk	Uzbekistan	Navoi		42.1173	62.6553	36.8	56.95	Cretaceous	Late/Upper Cretaceous	Turonian	Cretaceous 6	Middle Turonian	Late/Upper Turonian	94.3	89.3	91.8	92.1	89.3	90.7		Bissekty
75943	ETE	M. Carrano	Reptilia	Testudines	Adocidae	genus	Shachemys		Shachemys	197948			M. Carrano	M. Carrano		973711	37404					body (3D)	M. Carrano	M. Carrano	25546	1931	Dzharakuduk II (general)	Dzarakuduk, Dzhyrakuduk, Djira-Kuduk	Uzbekistan	Navoi		42.1173	62.6553	36.8	56.95	Cretaceous	Late/Upper Cretaceous	Turonian	Cretaceous 6	Middle Turonian	Late/Upper Turonian	94.3	89.3	91.8	92.1	89.3	90.7		Bissekty
75943	ETE	M. Carrano	Reptilia	Testudines	Trionychidae	genus	Aspideretoides		Aspideretoides	205689			P. Mannion	J. Tennant		1106003	45016					body (3D)	M. Carrano	M. Carrano	25546	1931	Dzharakuduk II (general)	Dzarakuduk, Dzhyrakuduk, Djira-Kuduk	Uzbekistan	Navoi		42.1173	62.6553	36.8	56.95	Cretaceous	Late/Upper Cretaceous	Turonian	Cretaceous 6	Middle Turonian	Late/Upper Turonian	94.3	89.3	91.8	92.1	89.3	90.7		Bissekty
75943	ETE	M. Carrano	Reptilia	Testudines	Trionychidae	genus	Trionyx		Trionyx	205690			P. Mannion	J. Tennant		1106004	45016					body (3D)	M. Carrano	M. Carrano	25546	1931	Dzharakuduk II (general)	Dzarakuduk, Dzhyrakuduk, Djira-Kuduk	Uzbekistan	Navoi		42.1173	62.6553	36.8	56.95	Cretaceous	Late/Upper Cretaceous	Turonian	Cretaceous 6	Middle Turonian	Late/Upper Turonian	94.3	89.3	91.8	92.1	89.3	90.7		Bissekty
75943	ETE	M. Carrano	Reptilia	Testudines	Dermatemydidae	genus	Lindholmemys		Lindholmemys	236086			P. Mannion	J. Tennant		1195846	50301					body (3D)	M. Carrano	M. Carrano	25546	1931	Dzharakuduk II (general)	Dzarakuduk, Dzhyrakuduk, Djira-Kuduk	Uzbekistan	Navoi		42.1173	62.6553	36.8	56.95	Cretaceous	Late/Upper Cretaceous	Turonian	Cretaceous 6	Middle Turonian	Late/Upper Turonian	94.3	89.3	91.8	92.1	89.3	90.7		Bissekty
75943	ETE	M. Carrano	Reptilia	Testudines		genus	Anatolemys		Anatolemys	235672			P. Mannion	J. Tennant		1195847	50301					body (3D)	M. Carrano	M. Carrano	25546	1931	Dzharakuduk II (general)	Dzarakuduk, Dzhyrakuduk, Djira-Kuduk	Uzbekistan	Navoi		42.1173	62.6553	36.8	56.95	Cretaceous	Late/Upper Cretaceous	Turonian	Cretaceous 6	Middle Turonian	Late/Upper Turonian	94.3	89.3	91.8	92.1	89.3	90.7		Bissekty
75943	ETE	M. Carrano	Reptilia	Testudines	Trionychidae	genus	Khunnuchelys		Khunnuchelys	92236		Trionychidae	P. Mannion	J. Tennant	M. Carrano	1106005	46089	P. Mannion	J. Tennant	M. Carrano	45016	not a trace	M. Carrano	M. Carrano	25546	1931	Dzharakuduk II (general)	Dzarakuduk, Dzhyrakuduk, Djira-Kuduk	Uzbekistan	Navoi		42.1173	62.6553	36.8	56.95	Cretaceous	Late/Upper Cretaceous	Turonian	Cretaceous 6	Middle Turonian	Late/Upper Turonian	94.3	89.3	91.8	92.1	89.3	90.7		Bissekty
76105	ETE	M. Carrano	Reptilia	Testudines	Adocidae	family	Adocidae		Adocus	37652			D. Nicholson	D. Nicholson		1194273	50161					body (3D)	M. Carrano	M. Carrano	25803	2006	SMP Loc. 388, N fork Alamo Wash		United States	New Mexico	San Juan	36.3148	-108.842	43.74	-80.24	Cretaceous	Late/Upper Cretaceous	Campanian	Cretaceous 7	Late/Upper Campanian		84.9	70.6	77.75	74.9	70.6	72.75		Kirtland
76105	ETE	M. Carrano	Reptilia	Testudines	Baenidae	genus	Denazinemys		Denazinemys	112785			D. Nicholson	D. Nicholson		1194274	50161					body (3D)	M. Carrano	M. Carrano	25803	2006	SMP Loc. 388, N fork Alamo Wash		United States	New Mexico	San Juan	36.3148	-108.842	43.74	-80.24	Cretaceous	Late/Upper Cretaceous	Campanian	Cretaceous 7	Late/Upper Campanian		84.9	70.6	77.75	74.9	70.6	72.75		Kirtland
76105	ETE	M. Carrano	Reptilia	Testudines	Trionychidae	tribe	Trionychini		Aspideretoides	67335			D. Nicholson	D. Nicholson		1194276	50161					not a trace	M. Carrano	M. Carrano	25803	2006	SMP Loc. 388, N fork Alamo Wash		United States	New Mexico	San Juan	36.3148	-108.842	43.74	-80.24	Cretaceous	Late/Upper Cretaceous	Campanian	Cretaceous 7	Late/Upper Campanian		84.9	70.6	77.75	74.9	70.6	72.75		Kirtland
76106	ETE	M. Carrano	Reptilia	Testudines	Baenidae	genus	Denazinemys		Denazinemys	112785			M. Carrano	M. Carrano	M. Carrano	715754	25978					body (3D)	M. Carrano		25803	2006	SMP Loc. 350		United States	New Mexico	San Juan	36.3436	-108.084	43.6	-79.41	Cretaceous	Late/Upper Cretaceous	Campanian	Cretaceous 7	Late/Upper Campanian		84.9	70.6	77.75	74.9	70.6	72.75		Kirtland
76106	ETE	M. Carrano	Reptilia	Testudines	Adocidae	family	Adocidae		Adocus	37652			D. Nicholson	D. Nicholson	M. Carrano	1194224	50161					body (3D)	M. Carrano		25803	2006	SMP Loc. 350		United States	New Mexico	San Juan	36.3436	-108.084	43.6	-79.41	Cretaceous	Late/Upper Cretaceous	Campanian	Cretaceous 7	Late/Upper Campanian		84.9	70.6	77.75	74.9	70.6	72.75		Kirtland
76106	ETE	M. Carrano	Reptilia	Testudines	Compsemydidae	family	Compsemydidae		Compsemys	37641			D. Nicholson	D. Nicholson	M. Carrano	1194225	50161					body (3D)	M. Carrano		25803	2006	SMP Loc. 350		United States	New Mexico	San Juan	36.3436	-108.084	43.6	-79.41	Cretaceous	Late/Upper Cretaceous	Campanian	Cretaceous 7	Late/Upper Campanian		84.9	70.6	77.75	74.9	70.6	72.75		Kirtland
76107	ETE	M. Carrano	Reptilia	Testudines	Adocidae	family	Adocidae	cf.	Adocus	37652			D. Nicholson	D. Nicholson	M. Carrano	1194874	50161					body (3D)	M. Carrano	M. Carrano	25803	2006	SMP Loc. 361		United States	New Mexico	San Juan	36.3436	-108.084	43.6	-79.41	Cretaceous	Late/Upper Cretaceous	Campanian	Cretaceous 7	Late/Upper Campanian		84.9	70.6	77.75	74.9	70.6	72.75		Kirtland
76107	ETE	M. Carrano	Reptilia	Testudines	Nanhsiungchelyidae	genus	Basilemys		Basilemys	288973			D. Nicholson	D. Nicholson	M. Carrano	1194875	50161					body (3D)	M. Carrano	M. Carrano	25803	2006	SMP Loc. 361		United States	New Mexico	San Juan	36.3436	-108.084	43.6	-79.41	Cretaceous	Late/Upper Cretaceous	Campanian	Cretaceous 7	Late/Upper Campanian		84.9	70.6	77.75	74.9	70.6	72.75		Kirtland
76107	ETE	M. Carrano	Reptilia	Testudines	Trionychidae	tribe	Trionychini	cf.	Aspideretoides	67335			D. Nicholson	D. Nicholson	M. Carrano	1194876	50161					not a trace	M. Carrano	M. Carrano	25803	2006	SMP Loc. 361		United States	New Mexico	San Juan	36.3436	-108.084	43.6	-79.41	Cretaceous	Late/Upper Cretaceous	Campanian	Cretaceous 7	Late/Upper Campanian		84.9	70.6	77.75	74.9	70.6	72.75		Kirtland
76192	ETE	M. Carrano	Reptilia	Testudines	Trionychidae	genus	Gobiapalone		Gobiapalone	289013		Testudines	P. Mannion	J. Tennant	J. Tennant	711601	50209	M. Carrano	M. Carrano	J. Tennant	25829	not a trace	M. Carrano	M. Carrano	25829	2007	Ulan Khushu microsite	Ulan Hushu	Mongolia	Tuva		47.7333	104.917	46.52	93.77	Cretaceous	Late/Upper Cretaceous	Maastrichtian	Cretaceous 8	Maastrichtian		70.6	66.043	68.3215			0		Nemegt
76728	ETE	M. Carrano	Reptilia	Testudines		unranked clade	Pancheloniidae		Euclastes	67331		Osteopygis	P. Mannion	P. Mannion		715541	25965	M. Carrano	M. Carrano	P. Mannion	42682	body (3D)	M. Carrano	P. Mannion	42682	1980	Toxochelyid, UCMP V79088		United States	California	Fresno	36.5	-120.69	42.56	-96.17	Cretaceous	Late/Upper Cretaceous	Maastrichtian	Cretaceous 8	Maastrichtian		70.6	66.043	68.3215			0	Chico	Moreno
76729	ETE	M. Carrano	Reptilia	Testudines	Nanhsiungchelyidae	family	Nanhsiungchelyidae		Basilemys	37655			M. Carrano	M. Carrano		715542	25965					body (3D)	M. Carrano	M. Carrano	25965	2006	Staebler's Turtle 2, UCMP V79052	CSUF-118A	United States	California	Fresno	36.5	-120.69	42.56	-96.17	Cretaceous	Late/Upper Cretaceous	Maastrichtian	Cretaceous 8	Maastrichtian		70.6	66.043	68.3215			0	Chico	Moreno
76760	ETE	M. Carrano	Reptilia	Testudines	Baenidae	genus	Scabremys		Scabremys	288843		Baena	M. Carrano	M. Carrano	R. Benson	715755	25978					body (3D)	M. Carrano	R. Benson	38106	1930	3 miles northeast of Hunter's Store (Bisti P.O.)	Alamo Wash	United States	New Mexico	San Juan	36.3148	-108.842	43.74	-80.24	Cretaceous	Late/Upper Cretaceous	Campanian	Cretaceous 7	Late/Upper Campanian		84.9	70.6	77.75	74.9	70.6	72.75		Kirtland
76760	ETE	M. Carrano	Reptilia	Testudines	Baenidae	genus	Denazinemys		Denazinemys	112785		Baena	J. Alroy	J. Alroy	J. Alroy	901226	14580					body (3D)	M. Carrano	R. Benson	38106	1930	3 miles northeast of Hunter's Store (Bisti P.O.)	Alamo Wash	United States	New Mexico	San Juan	36.3148	-108.842	43.74	-80.24	Cretaceous	Late/Upper Cretaceous	Campanian	Cretaceous 7	Late/Upper Campanian		84.9	70.6	77.75	74.9	70.6	72.75		Kirtland
76760	ETE	M. Carrano	Reptilia	Testudines	Baenidae	genus	Boremys		Boremys	67897			J. Alroy	J. Alroy	R. Benson	901243	14580					body (3D)	M. Carrano	R. Benson	38106	1930	3 miles northeast of Hunter's Store (Bisti P.O.)	Alamo Wash	United States	New Mexico	San Juan	36.3148	-108.842	43.74	-80.24	Cretaceous	Late/Upper Cretaceous	Campanian	Cretaceous 7	Late/Upper Campanian		84.9	70.6	77.75	74.9	70.6	72.75		Kirtland
76760	ETE	M. Carrano	Reptilia	Testudines	Baenidae	genus	Thescelus		Thescelus	67898			J. Alroy	J. Alroy		901268	14580					body (3D)	M. Carrano	R. Benson	38106	1930	3 miles northeast of Hunter's Store (Bisti P.O.)	Alamo Wash	United States	New Mexico	San Juan	36.3148	-108.842	43.74	-80.24	Cretaceous	Late/Upper Cretaceous	Campanian	Cretaceous 7	Late/Upper Campanian		84.9	70.6	77.75	74.9	70.6	72.75		Kirtland
76760	ETE	M. Carrano	Reptilia	Testudines	Trionychidae	genus	Aspideretoides		Aspideretoides	288985		Aspideretes	J. Alroy	J. Alroy		901273	14580					body (3D)	M. Carrano	R. Benson	38106	1930	3 miles northeast of Hunter's Store (Bisti P.O.)	Alamo Wash	United States	New Mexico	San Juan	36.3148	-108.842	43.74	-80.24	Cretaceous	Late/Upper Cretaceous	Campanian	Cretaceous 7	Late/Upper Campanian		84.9	70.6	77.75	74.9	70.6	72.75		Kirtland
76760	ETE	M. Carrano	Reptilia	Testudines	Baenidae	genus	Thescelus		Thescelus	67898			D. Nicholson	D. Nicholson		1194220	50161					body (3D)	M. Carrano	R. Benson	38106	1930	3 miles northeast of Hunter's Store (Bisti P.O.)	Alamo Wash	United States	New Mexico	San Juan	36.3148	-108.842	43.74	-80.24	Cretaceous	Late/Upper Cretaceous	Campanian	Cretaceous 7	Late/Upper Campanian		84.9	70.6	77.75	74.9	70.6	72.75		Kirtland
76763	ETE	M. Carrano	Reptilia	Testudines	Adocidae	family	Adocidae	cf.	Adocus	37652			D. Nicholson	D. Nicholson	M. Carrano	1194441	50161					body (3D)	M. Carrano		25980	2006	SMP Loc. 382		United States	New Mexico	San Juan	36.3436	-108.084	43.6	-79.41	Cretaceous	Late/Upper Cretaceous	Campanian	Cretaceous 7	Late/Upper Campanian		84.9	70.6	77.75	74.9	70.6	72.75		Kirtland
76763	ETE	M. Carrano	Reptilia	Testudines	Adocidae	family	Adocidae	?	Adocus	37652			D. Nicholson	D. Nicholson	M. Carrano	1194442	50161					body (3D)	M. Carrano		25980	2006	SMP Loc. 382		United States	New Mexico	San Juan	36.3436	-108.084	43.6	-79.41	Cretaceous	Late/Upper Cretaceous	Campanian	Cretaceous 7	Late/Upper Campanian		84.9	70.6	77.75	74.9	70.6	72.75		Kirtland
76763	ETE	M. Carrano	Reptilia	Testudines	Baenidae	genus	Denazinemys		Denazinemys	112785			D. Nicholson	D. Nicholson	M. Carrano	1194443	50161					body (3D)	M. Carrano		25980	2006	SMP Loc. 382		United States	New Mexico	San Juan	36.3436	-108.084	43.6	-79.41	Cretaceous	Late/Upper Cretaceous	Campanian	Cretaceous 7	Late/Upper Campanian		84.9	70.6	77.75	74.9	70.6	72.75		Kirtland
76763	ETE	M. Carrano	Reptilia	Testudines	Trionychidae	genus	Aspideretoides		Aspideretoides	288985			D. Nicholson	D. Nicholson	M. Carrano	1194444	50161					body (3D)	M. Carrano		25980	2006	SMP Loc. 382		United States	New Mexico	San Juan	36.3436	-108.084	43.6	-79.41	Cretaceous	Late/Upper Cretaceous	Campanian	Cretaceous 7	Late/Upper Campanian		84.9	70.6	77.75	74.9	70.6	72.75		Kirtland
77189	Fossilworks	J. Alroy	Reptilia	Testudines		genus	Teneremys		Teneremys	131445			M. Uhen	M. Uhen	M. Carrano	776536	27976					body (3D)	J. Alroy	M. Carrano	26123	1979	Araripesuchus site, Gadoufaoua		Niger			16.8333	9.41667	2.59	4.61	Cretaceous	Early/Lower Cretaceous	Aptian	Cretaceous 3	Late/Upper Aptian		122.46	112.6	117.53	118.5	112	115.25	Tegama	Elrhaz
77189	Fossilworks	J. Alroy	Reptilia	Testudines		unranked clade	Podocnemidera		Platycheloides	85259			M. Uhen	M. Uhen	M. Carrano	776537	27976					body (3D)	J. Alroy	M. Carrano	26123	1979	Araripesuchus site, Gadoufaoua		Niger			16.8333	9.41667	2.59	4.61	Cretaceous	Early/Lower Cretaceous	Aptian	Cretaceous 3	Late/Upper Aptian		122.46	112.6	117.53	118.5	112	115.25	Tegama	Elrhaz
77191	Fossilworks	J. Alroy	Reptilia	Testudines	Lindholmemydidae	family	Lindholmemydidae		Mongolemys	37660			M. Carrano	M. Carrano		888634	33967					body (3D)	J. Alroy	M. Carrano	30554	1974	Khovboor (PIN coll. 3101)	Guchin Us Somon; Khoobur; Khobur; Khoboor; Hobur; Höövör; Khoboor	Mongolia	Ovorhangai	Guchin Us	42.45	102.417	43.3	99.21	Cretaceous	Early/Lower Cretaceous			Aptian	Albian	125.45	99.7	112.575			0		Dzunbain
77953	PaleoDB	W. Kiessling	Reptilia	Testudines	Sandownidae	genus	Sandownia	n. gen.	Sandownia	238472			R. Benson	R. Benson		1046108	41981					body (3D)	U. Merkel		26302	1980	SW Isle of Wight, Lower Lobster Beds		United Kingdom	England		50.6	-1.35	40.67	9.66	Cretaceous	Early/Lower Cretaceous	Aptian	Cretaceous 3	Early/Lower Aptian		125.45	122.46	123.955	125	118.5	121.75	Lower Greensand	Atherfield Clay
78124	PaleoDB	W. Kiessling	Reptilia	Testudines		genus	Osteopygis		Osteopygis	128348			M. Carrano	M. Carrano		1263239	54671					body (3D)	U. Merkel	M. Carrano	26335	1953	Atlantic Highlands		United States	New Jersey	Monmouth	40.4	-74.0333	40.56	-49.48	Cretaceous	Late/Upper Cretaceous	Maastrichtian	Cretaceous 8	Early/Lower Maastrichtian		70.6	66.043	68.3215	70.6	68.05	69.325	Monmouth	Navesink
78124	PaleoDB	W. Kiessling	Reptilia	Testudines		genus	Peritresius		Peritresius	173397			M. Carrano	M. Carrano	M. Carrano	1263242	54671					body (3D)	U. Merkel	M. Carrano	26335	1953	Atlantic Highlands		United States	New Jersey	Monmouth	40.4	-74.0333	40.56	-49.48	Cretaceous	Late/Upper Cretaceous	Maastrichtian	Cretaceous 8	Early/Lower Maastrichtian		70.6	66.043	68.3215	70.6	68.05	69.325	Monmouth	Navesink
78124	PaleoDB	W. Kiessling	Reptilia	Testudines		unranked clade	Dermochelyoidae		Corsochelys	36338			M. Carrano	M. Carrano	M. Carrano	1263245	54671					not a trace	U. Merkel	M. Carrano	26335	1953	Atlantic Highlands		United States	New Jersey	Monmouth	40.4	-74.0333	40.56	-49.48	Cretaceous	Late/Upper Cretaceous	Maastrichtian	Cretaceous 8	Early/Lower Maastrichtian		70.6	66.043	68.3215	70.6	68.05	69.325	Monmouth	Navesink
78698	PaleoDB	W. Kiessling	Reptilia	Testudines	Adocidae	family	Adocidae		Ferganemys	235660			P. Mannion	J. Tennant		1116154	45994					body (3D)	U. Merkel		26463	1970	Dzhengeldy, Kyzylkum		Uzbekistan			40.9667	64.3833	36.34	62	Cretaceous	Early/Lower Cretaceous	Albian	Cretaceous 4	Albian		112.6	99.7	106.15			0		Dzhengeldy
78978	ETE	M. Carrano	Reptilia	Testudines		genus	Basilochelys	n. gen.	Basilochelys	156175		Cryptodira	M. Carrano	M. Carrano		735715	30933	M. Carrano	M. Carrano	J. Tennant	26533	not a trace	M. Carrano	M. Carrano	26533	2007	Bon Kham Phok		Thailand	Mukdahan		16.2667	104.433	14.99	110.73					Tithonian	Berriasian	150.8	140.2	145.5			0	Khorat	Phu Kradung
79489	ETE	M. Carrano	Reptilia	Testudines	Adocidae	genus	Isanemys		Isanemys	156173		Testudines	M. Carrano	M. Carrano		739424	30932	M. Carrano	M. Carrano	P. Mannion	26659	not a trace	M. Carrano	M. Carrano	29769	2005	Phu Phok	Siamosuchus phuphokensis & Theriosuchus grandinaris type locality	Thailand	Sakhan Nakhan	Phu Phan	16.8942	104.845	16.39	114.12	Cretaceous	Early/Lower Cretaceous			Barremian	Aptian	130	112.6	121.3			0	Khorat	Sao Khua
79521	ETE	M. Carrano	Reptilia	Testudines		unranked clade	Sinemydidae		Manchurochelys	37758			M. Carrano	M. Carrano	R. Butler	739691	26686					body (3D)	M. Carrano	M. Carrano	26682	2004	Jingangshan, Yixian (IVPP)		China	Liaoning		41.4733	121.191	44.2	123.07	Cretaceous	Early/Lower Cretaceous			Barremian	Early/Lower Aptian	130	122.46	126.23			0	Jehol	Yixian
79650	ETE	M. Carrano	Reptilia	Testudines		genus	Notoemys	n. gen.	Notoemys	119641			M. Carrano	M. Carrano		740876	26761					not a trace	M. Carrano	R. Benson	26761	2007	Las Lajas (MACN)		Argentina	Neuquén	Picunches	-38.5167	-70.3667	-36.64	-32.55	Jurassic	Late/Upper Jurassic	Tithonian	Jurassic 6	Tithonian		150.8	145.5	148.15			0		Vaca Muerta
79651	ETE	M. Carrano	Reptilia	Testudines		genus	Notoemys		Notoemys	119641			M. Carrano	M. Carrano	J. Alroy	740877	26761					not a trace	M. Carrano	J. Tennant	26761	2007	Cerro Lotena		Argentina	Neuquén	Zapala	-39.1944	-69.6675	-37.3	-31.77	Jurassic	Late/Upper Jurassic	Tithonian	Jurassic 6	Early/Lower Tithonian		150.8	145.5	148.15	150.8	149.033	149.917		Vaca Muerta
79651	ETE	M. Carrano	Reptilia	Testudines	Eurysternidae	genus	Eurysternum	?	Eurysternum	242706			R. Benson	R. Benson		1063507	42415					body (3D)	M. Carrano	J. Tennant	26761	2007	Cerro Lotena		Argentina	Neuquén	Zapala	-39.1944	-69.6675	-37.3	-31.77	Jurassic	Late/Upper Jurassic	Tithonian	Jurassic 6	Early/Lower Tithonian		150.8	145.5	148.15	150.8	149.033	149.917		Vaca Muerta
79651	ETE	M. Carrano	Reptilia	Testudines		genus	Neusticemys		Neusticemys	260255			P. Mannion	J. Tennant		1108568	45364					body (3D)	M. Carrano	J. Tennant	26761	2007	Cerro Lotena		Argentina	Neuquén	Zapala	-39.1944	-69.6675	-37.3	-31.77	Jurassic	Late/Upper Jurassic	Tithonian	Jurassic 6	Early/Lower Tithonian		150.8	145.5	148.15	150.8	149.033	149.917		Vaca Muerta
79652	ETE	M. Carrano	Reptilia	Testudines		genus	Notoemys		Notoemys	119641			M. Carrano	M. Carrano	R. Benson	740878	26761					not a trace	M. Carrano	J. Tennant	26761	2007	Los Catutos		Argentina	Neuquén		-38.8333	-70.2	-37.02	-32.36	Jurassic	Late/Upper Jurassic	Tithonian	Jurassic 6	Early/Lower Tithonian		150.8	145.5	148.15	150.8	149.033	149.917		Vaca Muerta
79652	ETE	M. Carrano	Reptilia	Testudines	Eurysternidae	genus	Eurysternum	?	Eurysternum	242706			R. Benson	R. Benson		1063512	42415					body (3D)	M. Carrano	J. Tennant	26761	2007	Los Catutos		Argentina	Neuquén		-38.8333	-70.2	-37.02	-32.36	Jurassic	Late/Upper Jurassic	Tithonian	Jurassic 6	Early/Lower Tithonian		150.8	145.5	148.15	150.8	149.033	149.917		Vaca Muerta
79652	ETE	M. Carrano	Reptilia	Testudines		genus	Neusticemys		Neusticemys	260255			P. Mannion	J. Tennant	J. Tennant	1107556	45241					body (3D)	M. Carrano	J. Tennant	26761	2007	Los Catutos		Argentina	Neuquén		-38.8333	-70.2	-37.02	-32.36	Jurassic	Late/Upper Jurassic	Tithonian	Jurassic 6	Early/Lower Tithonian		150.8	145.5	148.15	150.8	149.033	149.917		Vaca Muerta
79657	ETE	M. Carrano	Reptilia	Testudines		genus	Ordosemys		Ordosemys	197700			R. Benson	R. Benson		981516	37808					body (3D)	M. Carrano	R. Benson	28335	1999	Jianshangou	Beipiao	China	Liaoning	Beipiao	41.6002	120.815	43.27	123.16	Cretaceous	Early/Lower Cretaceous			Berriasian	Barremian	145.5	125.45	135.475			0	Jehol	Chaomidianzi
79702	ETE	M. Carrano	Reptilia	Testudines	Trionychidae	genus	Gobiapalone		Gobiapalone	289012			P. Mannion	J. Tennant	J. Tennant	1194549	50209					body (3D)	M. Carrano	M. Carrano	14385	1952	Bayn Shire [SMPE] (PIN coll. 557)	Soviet-Mongolian Paleontological Expedition, Talarurus type	Mongolia	Dornogov		44.34	109.859	47.29	100.17	Cretaceous	Late/Upper Cretaceous			Cenomanian	Turonian	99.7	89.3	94.5			0		Baynshire
79702	ETE	M. Carrano	Reptilia	Testudines	Trionychidae	genus	Trionyx		Trionyx	289014			P. Mannion	J. Tennant	J. Tennant	1194573	50209					body (3D)	M. Carrano	M. Carrano	14385	1952	Bayn Shire [SMPE] (PIN coll. 557)	Soviet-Mongolian Paleontological Expedition, Talarurus type	Mongolia	Dornogov		44.34	109.859	47.29	100.17	Cretaceous	Late/Upper Cretaceous			Cenomanian	Turonian	99.7	89.3	94.5			0		Baynshire
79724	ETE	M. Carrano	Reptilia	Testudines	Adocidae	genus	Adocoides		Adocoides	235778		Adocus	M. Carrano	M. Carrano		973643	37404					body (3D)	M. Carrano	R. Butler	26796	1987	Amtgay (SMPE)	Amtgai Khuduk	Mongolia	Omnogov		43.1442	107.518	45.66	98.31	Cretaceous	Late/Upper Cretaceous			Cenomanian	Turonian	99.7	89.3	94.5			0		Baynshire
79724	ETE	M. Carrano	Reptilia	Testudines	Adocidae	family	Adocidae		Adocus	37652			M. Carrano	M. Carrano		973644	37404					body (3D)	M. Carrano	R. Butler	26796	1987	Amtgay (SMPE)	Amtgai Khuduk	Mongolia	Omnogov		43.1442	107.518	45.66	98.31	Cretaceous	Late/Upper Cretaceous			Cenomanian	Turonian	99.7	89.3	94.5			0		Baynshire
80858	ETE	M. Carrano	Reptilia			unranked clade	Meiolaniformes		Kallokibotion	168583		Kallokibotion	P. Mannion	J. Tennant		755323	49557	M. Carrano	M. Carrano	M. Carrano	27183	body (3D)	M. Carrano	M. Carrano	53032	1915	Vurpar (Vp)	Metaliferi area, Borberek	Romania	Alba		46.4389	23.5216	33.08	21.67	Cretaceous	Late/Upper Cretaceous	Maastrichtian	Cretaceous 8	Early/Lower Maastrichtian		70.6	66.043	68.3215	70.6	68.05	69.325		Sard
80859	ETE	M. Carrano	Reptilia			unranked clade	Meiolaniformes		Kallokibotion	168583			M. Carrano	M. Carrano		970258	37235					body (3D)	M. Carrano	M. Carrano	27183	2008	Oarda de Jos B (OdB)		Romania	Alba		46.2794	23.553	33.06	21.69	Cretaceous	Late/Upper Cretaceous	Maastrichtian	Cretaceous 8	Early/Lower Maastrichtian		70.6	66.043	68.3215	70.6	68.05	69.325		Sard
80859	ETE	M. Carrano	Reptilia			unranked clade	Meiolaniformes		Kallokibotion	168583		Thalassodromeus	R. Butler	R. Butler		1328927	59168					body (3D)	M. Carrano	M. Carrano	27183	2008	Oarda de Jos B (OdB)		Romania	Alba		46.2794	23.553	33.06	21.69	Cretaceous	Late/Upper Cretaceous	Maastrichtian	Cretaceous 8	Early/Lower Maastrichtian		70.6	66.043	68.3215	70.6	68.05	69.325		Sard
81855	PaleoDB	W. Kiessling	Reptilia	Testudines	Eurysternidae	genus	Eurysternum		Eurysternum	254030			P. Mannion	J. Tennant		1135782	46818					body (3D)	F. Reichel	F. Reichel	13633	1997	Mühlheim, "Schaudiberg" radiolarians, Solnhofen		Germany	Bavaria		48.8564	10.9878	40.08	19.12	Jurassic	Late/Upper Jurassic	Tithonian	Jurassic 6	Early/Lower Tithonian		150.8	145.5	148.15	150.8	149.033	149.917		Mörnsheim
81927	PaleoDB	M. Uhen	Reptilia	Testudines	Protostegidae	genus	Protostega		Protostega	125120			M. Uhen	M. Uhen		767568	786					trace	M. Uhen	M. Carrano	27620	1948	Moore Brothers Farm		United States	Alabama	Dallas	32.4197	-87.1961	32.83	-56.29	Cretaceous	Late/Upper Cretaceous	Santonian	Cretaceous 6	Santonian		85.8	84.9	85.35			0	Selma	Mooreville Chalk
81927	PaleoDB	M. Uhen	Reptilia	Testudines		genus	Toxochelys		Toxochelys	127983			M. Uhen	M. Uhen		767899	787					body (3D)	M. Uhen	M. Carrano	27620	1948	Moore Brothers Farm		United States	Alabama	Dallas	32.4197	-87.1961	32.83	-56.29	Cretaceous	Late/Upper Cretaceous	Santonian	Cretaceous 6	Santonian		85.8	84.9	85.35			0	Selma	Mooreville Chalk
81927	PaleoDB	M. Uhen	Reptilia	Testudines		genus	Lophochelys		Lophochelys	127991			M. Uhen	M. Uhen		768014	787					body (3D)	M. Uhen	M. Carrano	27620	1948	Moore Brothers Farm		United States	Alabama	Dallas	32.4197	-87.1961	32.83	-56.29	Cretaceous	Late/Upper Cretaceous	Santonian	Cretaceous 6	Santonian		85.8	84.9	85.35			0	Selma	Mooreville Chalk
81927	PaleoDB	M. Uhen	Reptilia	Testudines	Cheloniidae	family	Cheloniidae	n. gen.	Ctenochelys	36341			M. Uhen	M. Uhen	M. Uhen	768016	787					not a trace	M. Uhen	M. Carrano	27620	1948	Moore Brothers Farm		United States	Alabama	Dallas	32.4197	-87.1961	32.83	-56.29	Cretaceous	Late/Upper Cretaceous	Santonian	Cretaceous 6	Santonian		85.8	84.9	85.35			0	Selma	Mooreville Chalk
81927	PaleoDB	M. Uhen	Reptilia	Testudines	Cheloniidae	genus	Ctenochelys		Ctenochelys	127999			M. Uhen	M. Uhen		768017	787					body (3D)	M. Uhen	M. Carrano	27620	1948	Moore Brothers Farm		United States	Alabama	Dallas	32.4197	-87.1961	32.83	-56.29	Cretaceous	Late/Upper Cretaceous	Santonian	Cretaceous 6	Santonian		85.8	84.9	85.35			0	Selma	Mooreville Chalk
81927	PaleoDB	M. Uhen	Reptilia	Testudines		genus	Prionochelys		Prionochelys	128003			M. Uhen	M. Uhen		768024	787					body (3D)	M. Uhen	M. Carrano	27620	1948	Moore Brothers Farm		United States	Alabama	Dallas	32.4197	-87.1961	32.83	-56.29	Cretaceous	Late/Upper Cretaceous	Santonian	Cretaceous 6	Santonian		85.8	84.9	85.35			0	Selma	Mooreville Chalk
81927	PaleoDB	M. Uhen	Reptilia	Testudines	Protostegidae	genus	Chelosphargis		Chelosphargis	125124			M. Uhen	M. Uhen		768754	27182					not a trace	M. Uhen	M. Carrano	27620	1948	Moore Brothers Farm		United States	Alabama	Dallas	32.4197	-87.1961	32.83	-56.29	Cretaceous	Late/Upper Cretaceous	Santonian	Cretaceous 6	Santonian		85.8	84.9	85.35			0	Selma	Mooreville Chalk
81930	PaleoDB	M. Uhen	Reptilia	Testudines	Protostegidae	genus	Protostega		Protostega	125120			M. Uhen	M. Uhen		767569	786					trace	M. Uhen	M. Carrano	786	1953	Crawford Farm	Cedarville	United States	Alabama	Hale	32.6125	-87.6694	35.11	-59.14	Cretaceous	Late/Upper Cretaceous			Late/Upper Santonian	Early/Lower Campanian	85.8	70.6	78.2	84.267	79.2	81.7335	Selma	Mooreville Chalk
81930	PaleoDB	M. Uhen	Reptilia	Testudines		genus	Toxochelys		Toxochelys	127983			M. Uhen	M. Uhen		767904	787					body (3D)	M. Uhen	M. Carrano	786	1953	Crawford Farm	Cedarville	United States	Alabama	Hale	32.6125	-87.6694	35.11	-59.14	Cretaceous	Late/Upper Cretaceous			Late/Upper Santonian	Early/Lower Campanian	85.8	70.6	78.2	84.267	79.2	81.7335	Selma	Mooreville Chalk
81931	PaleoDB	M. Uhen	Reptilia	Testudines		genus	Toxochelys		Toxochelys	127983			M. Uhen	M. Uhen		767900	787					body (3D)	M. Uhen	M. Carrano	786	1953	Landis Brown Farm & Banks Farm		United States	Alabama	Greene	32.8403	-87.89	35.42	-59.28	Cretaceous	Late/Upper Cretaceous			Late/Upper Santonian	Early/Lower Campanian	85.8	70.6	78.2	84.267	79.2	81.7335	Selma	Mooreville Chalk
81931	PaleoDB	M. Uhen	Reptilia	Testudines	Protostegidae	genus	Protostega		Protostega	96952		Protostega	R. Benson	R. Benson		767570	42113	M. Uhen	M. Uhen		786	trace	M. Uhen	M. Carrano	786	1953	Landis Brown Farm & Banks Farm		United States	Alabama	Greene	32.8403	-87.89	35.42	-59.28	Cretaceous	Late/Upper Cretaceous			Late/Upper Santonian	Early/Lower Campanian	85.8	70.6	78.2	84.267	79.2	81.7335	Selma	Mooreville Chalk
81932	PaleoDB	M. Uhen	Reptilia	Testudines	Protostegidae	genus	Protostega		Protostega	125120			M. Uhen	M. Uhen		767571	786					trace	M. Uhen	M. Carrano	786	1953	Hewlett Farm	Boligee	United States	Alabama	Greene	32.7564	-88.0231	35.33	-59.44	Cretaceous	Late/Upper Cretaceous			Late/Upper Santonian	Early/Lower Campanian	85.8	70.6	78.2	84.267	79.2	81.7335	Selma	Mooreville Chalk
81932	PaleoDB	M. Uhen	Reptilia	Testudines		genus	Toxochelys		Toxochelys	127983			M. Uhen	M. Uhen		767907	787					body (3D)	M. Uhen	M. Carrano	786	1953	Hewlett Farm	Boligee	United States	Alabama	Greene	32.7564	-88.0231	35.33	-59.44	Cretaceous	Late/Upper Cretaceous			Late/Upper Santonian	Early/Lower Campanian	85.8	70.6	78.2	84.267	79.2	81.7335	Selma	Mooreville Chalk
81933	PaleoDB	M. Uhen	Reptilia	Testudines	Protostegidae	genus	Protostega		Protostega	125120			M. Uhen	M. Uhen		767572	786					trace	M. Uhen	M. Carrano	786	1953	Mount Hebron, SE		United States	Alabama	Greene	32.8667	-88.0422	35.44	-59.42	Cretaceous	Late/Upper Cretaceous			Late/Upper Santonian	Early/Lower Campanian	85.8	70.6	78.2	84.267	79.2	81.7335	Selma	Mooreville Chalk
81933	PaleoDB	M. Uhen	Reptilia	Testudines		genus	Toxochelys		Toxochelys	127983			M. Uhen	M. Uhen		767906	787					body (3D)	M. Uhen	M. Carrano	786	1953	Mount Hebron, SE		United States	Alabama	Greene	32.8667	-88.0422	35.44	-59.42	Cretaceous	Late/Upper Cretaceous			Late/Upper Santonian	Early/Lower Campanian	85.8	70.6	78.2	84.267	79.2	81.7335	Selma	Mooreville Chalk
81933	PaleoDB	M. Uhen	Reptilia	Testudines		genus	Lophochelys		Lophochelys	127991			M. Uhen	M. Uhen		768015	787					body (3D)	M. Uhen	M. Carrano	786	1953	Mount Hebron, SE		United States	Alabama	Greene	32.8667	-88.0422	35.44	-59.42	Cretaceous	Late/Upper Cretaceous			Late/Upper Santonian	Early/Lower Campanian	85.8	70.6	78.2	84.267	79.2	81.7335	Selma	Mooreville Chalk
81934	PaleoDB	M. Uhen	Reptilia	Testudines	Protostegidae	genus	Protostega		Protostega	125120			M. Uhen	M. Uhen	R. Benson	767573	786					trace	M. Uhen	M. Carrano	786	1953	West Greene, NW		United States	Alabama	Greene	32.9578	-88.1283	35.55	-59.47	Cretaceous	Late/Upper Cretaceous			Late/Upper Santonian	Early/Lower Campanian	85.8	70.6	78.2	84.267	79.2	81.7335	Selma	Mooreville Chalk
81934	PaleoDB	M. Uhen	Reptilia	Testudines		genus	Toxochelys		Toxochelys	127983			M. Uhen	M. Uhen	R. Benson	767905	787					body (3D)	M. Uhen	M. Carrano	786	1953	West Greene, NW		United States	Alabama	Greene	32.9578	-88.1283	35.55	-59.47	Cretaceous	Late/Upper Cretaceous			Late/Upper Santonian	Early/Lower Campanian	85.8	70.6	78.2	84.267	79.2	81.7335	Selma	Mooreville Chalk
81934	PaleoDB	M. Uhen	Reptilia	Testudines	Protostegidae	genus	Chelosphargis		Chelosphargis	125124			M. Uhen	M. Uhen	R. Benson	768748	27182					not a trace	M. Uhen	M. Carrano	786	1953	West Greene, NW		United States	Alabama	Greene	32.9578	-88.1283	35.55	-59.47	Cretaceous	Late/Upper Cretaceous			Late/Upper Santonian	Early/Lower Campanian	85.8	70.6	78.2	84.267	79.2	81.7335	Selma	Mooreville Chalk
81935	PaleoDB	M. Uhen	Reptilia	Testudines	Protostegidae	genus	Calcarichelys	n. gen.	Calcarichelys	125121			M. Uhen	M. Uhen		767574	786					not a trace	M. Uhen	M. Carrano	786	1953	Burkville locality		United States	Alabama	Montgomery	32.32	-86.4636	34.57	-58.05	Cretaceous	Late/Upper Cretaceous			Late/Upper Santonian	Early/Lower Campanian	85.8	70.6	78.2	84.267	79.2	81.7335	Selma	Mooreville Chalk
81935	PaleoDB	M. Uhen	Reptilia	Testudines		genus	Toxochelys		Toxochelys	127983			M. Uhen	M. Uhen		767901	787					body (3D)	M. Uhen	M. Carrano	786	1953	Burkville locality		United States	Alabama	Montgomery	32.32	-86.4636	34.57	-58.05	Cretaceous	Late/Upper Cretaceous			Late/Upper Santonian	Early/Lower Campanian	85.8	70.6	78.2	84.267	79.2	81.7335	Selma	Mooreville Chalk
81970	PaleoDB	M. Uhen	Reptilia	Testudines		genus	Toxochelys		Toxochelys	128338			M. Uhen	M. Uhen		767898	787					body (3D)	M. Uhen	M. Carrano	787	1953	Smoky Hill River fork		United States	Kansas		38.7978	-96.5978	40.39	-62.79	Cretaceous	Late/Upper Cretaceous		Cretaceous 6	Coniacian	Santonian	89.3	84.9	87.1			0	Colorado	Niobrara
81971	PaleoDB	M. Uhen	Reptilia	Testudines		genus	Toxochelys		Toxochelys	127983			M. Uhen	M. Uhen		767902	787					body (3D)	M. Uhen	M. Carrano	787	1953	Clinton		United States	Alabama	Greene	32.9139	-87.9925	33.49	-56.89	Cretaceous	Late/Upper Cretaceous	Santonian	Cretaceous 6	Santonian		85.8	84.9	85.35			0	Selma	Mooreville Chalk
81972	PaleoDB	M. Uhen	Reptilia	Testudines		genus	Toxochelys		Toxochelys	127983			M. Uhen	M. Uhen		767903	787					body (3D)	M. Uhen	M. Carrano	787	1953	Harrell Station		United States	Alabama	Greene	32.4186	-87.1972	35.1	-60.08	Cretaceous	Late/Upper Cretaceous			Santonian	Maastrichtian	85.8	66.043	75.9215			0	Selma	Mooreville Chalk
81972	PaleoDB	M. Uhen	Reptilia	Testudines	Toxochelyidae	genus	Thinochelys		Thinochelys	127985			M. Uhen	M. Uhen		768008	787					body (3D)	M. Uhen	M. Carrano	787	1953	Harrell Station		United States	Alabama	Greene	32.4186	-87.1972	35.1	-60.08	Cretaceous	Late/Upper Cretaceous			Santonian	Maastrichtian	85.8	66.043	75.9215			0	Selma	Mooreville Chalk
81972	PaleoDB	M. Uhen	Reptilia	Testudines	Protostegidae	genus	Chelosphargis		Chelosphargis	125124			M. Uhen	M. Uhen		768755	27182					not a trace	M. Uhen	M. Carrano	787	1953	Harrell Station		United States	Alabama	Greene	32.4186	-87.1972	35.1	-60.08	Cretaceous	Late/Upper Cretaceous			Santonian	Maastrichtian	85.8	66.043	75.9215			0	Selma	Mooreville Chalk
81972	PaleoDB	M. Uhen	Reptilia	Testudines	Cheloniidae	family	Cheloniidae		Ctenochelys	36341			M. Uhen	M. Uhen		768776	27182					not a trace	M. Uhen	M. Carrano	787	1953	Harrell Station		United States	Alabama	Greene	32.4186	-87.1972	35.1	-60.08	Cretaceous	Late/Upper Cretaceous			Santonian	Maastrichtian	85.8	66.043	75.9215			0	Selma	Mooreville Chalk
81996	PaleoDB	M. Uhen	Reptilia	Testudines		genus	Toxochelys		Toxochelys	128338		Toxochelys	M. Uhen	M. Uhen		768004	787					body (3D)	M. Uhen		787	1953	Cox Farm		United States	Arkansas	Clark	34.1047	-93.1411	36.54	-61.95	Cretaceous	Late/Upper Cretaceous			Late/Upper Cretaceous		99.7	66.043	82.8715			0		Marlbrook Marl
81996	PaleoDB	M. Uhen	Reptilia	Testudines		genus	Prionochelys		Prionochelys	128358			M. Uhen	M. Uhen		768023	787					not a trace	M. Uhen		787	1953	Cox Farm		United States	Arkansas	Clark	34.1047	-93.1411	36.54	-61.95	Cretaceous	Late/Upper Cretaceous			Late/Upper Cretaceous		99.7	66.043	82.8715			0		Marlbrook Marl
81999	PaleoDB	M. Uhen	Reptilia	Testudines		genus	Osteopygis		Osteopygis	128348			M. Uhen	M. Uhen	M. Carrano	768009	14442					body (3D)	M. Uhen	M. Uhen	787	1953	Barnsboro "greensand" (Navesink)	Barnesboro	United States	New Jersey	Gloucester	39.7617	-75.16	40.22	-50.28	Cretaceous	Late/Upper Cretaceous	Maastrichtian	Cretaceous 8	Maastrichtian		70.6	66.043	68.3215			0	Monmouth	Navesink
81999	PaleoDB	M. Uhen	Reptilia	Testudines	Bothremydidae	genus	Bothremys		Bothremys	131487		Bothremys	M. Uhen	M. Uhen	R. Benson	776549	14123					body (3D)	M. Uhen	M. Uhen	787	1953	Barnsboro "greensand" (Navesink)	Barnesboro	United States	New Jersey	Gloucester	39.7617	-75.16	40.22	-50.28	Cretaceous	Late/Upper Cretaceous	Maastrichtian	Cretaceous 8	Maastrichtian		70.6	66.043	68.3215			0	Monmouth	Navesink
81999	PaleoDB	M. Uhen	Reptilia	Testudines		genus	Osteopygis		Osteopygis	128348		Osteopygis	R. Benson	R. Benson	R. Benson	1058846	14442					body (3D)	M. Uhen	M. Uhen	787	1953	Barnsboro "greensand" (Navesink)	Barnesboro	United States	New Jersey	Gloucester	39.7617	-75.16	40.22	-50.28	Cretaceous	Late/Upper Cretaceous	Maastrichtian	Cretaceous 8	Maastrichtian		70.6	66.043	68.3215			0	Monmouth	Navesink
81999	PaleoDB	M. Uhen	Reptilia	Testudines		genus	Catapleura		Catapleura	241951		Osteopygis	R. Benson	R. Benson	R. Benson	1058852	14442					body (3D)	M. Uhen	M. Uhen	787	1953	Barnsboro "greensand" (Navesink)	Barnesboro	United States	New Jersey	Gloucester	39.7617	-75.16	40.22	-50.28	Cretaceous	Late/Upper Cretaceous	Maastrichtian	Cretaceous 8	Maastrichtian		70.6	66.043	68.3215			0	Monmouth	Navesink
81999	PaleoDB	M. Uhen	Reptilia	Testudines		genus	Catapleura		Catapleura	241951		Lytoloma	R. Benson	R. Benson		1058857	14442					body (3D)	M. Uhen	M. Uhen	787	1953	Barnsboro "greensand" (Navesink)	Barnesboro	United States	New Jersey	Gloucester	39.7617	-75.16	40.22	-50.28	Cretaceous	Late/Upper Cretaceous	Maastrichtian	Cretaceous 8	Maastrichtian		70.6	66.043	68.3215			0	Monmouth	Navesink
81999	PaleoDB	M. Uhen	Reptilia	Testudines	Bothremydidae	genus	Taphrosphys		Taphrosphys	179139			M. Carrano	M. Carrano		1263244	54671					body (3D)	M. Uhen	M. Uhen	787	1953	Barnsboro "greensand" (Navesink)	Barnesboro	United States	New Jersey	Gloucester	39.7617	-75.16	40.22	-50.28	Cretaceous	Late/Upper Cretaceous	Maastrichtian	Cretaceous 8	Maastrichtian		70.6	66.043	68.3215			0	Monmouth	Navesink
82001	PaleoDB	M. Uhen	Reptilia	Testudines	Thalassemydidae	genus	Rhetechelys		Rhetechelys	128351		Euclastes	M. Uhen	M. Uhen	R. Benson	768011	14442					body (3D)	M. Uhen		787	1953	Hurffville	Hurffsville	United States	New Jersey	Camden	39.7628	-75.1086	37.68	-42.59	Cretaceous	Late/Upper Cretaceous			Late/Upper Cretaceous		99.7	66.043	82.8715			0
82002	PaleoDB	M. Uhen	Reptilia	Testudines		genus	Lophochelys	n. gen.	Lophochelys	128352			M. Uhen	M. Uhen	M. Uhen	768012	787					not a trace	M. Uhen	M. Carrano	787	1953	The Pyramids, 1 mile north		United States	Kansas	Logan	38.7931	-100.763	41.33	-66.89	Cretaceous	Late/Upper Cretaceous		Cretaceous 6	Coniacian	Santonian	89.3	84.9	87.1			0	Colorado	Niobrara
82002	PaleoDB	M. Uhen	Reptilia	Testudines		genus	Lophochelys		Lophochelys	128353			M. Uhen	M. Uhen		768013	787					not a trace	M. Uhen	M. Carrano	787	1953	The Pyramids, 1 mile north		United States	Kansas	Logan	38.7931	-100.763	41.33	-66.89	Cretaceous	Late/Upper Cretaceous		Cretaceous 6	Coniacian	Santonian	89.3	84.9	87.1			0	Colorado	Niobrara
82002	PaleoDB	M. Uhen	Reptilia	Testudines	Cheloniidae	genus	Ctenochelys		Ctenochelys	128357			M. Uhen	M. Uhen		768018	787					body (3D)	M. Uhen	M. Carrano	787	1953	The Pyramids, 1 mile north		United States	Kansas	Logan	38.7931	-100.763	41.33	-66.89	Cretaceous	Late/Upper Cretaceous		Cretaceous 6	Coniacian	Santonian	89.3	84.9	87.1			0	Colorado	Niobrara
82004	PaleoDB	M. Uhen	Reptilia	Testudines		genus	Prionochelys	n. gen.	Prionochelys	128358			M. Uhen	M. Uhen		768022	787					not a trace	M. Uhen		787	1953	Devil's Backbone		United States	Arkansas	Howard	33.7522	-93.9039	36.39	-62.83	Cretaceous	Late/Upper Cretaceous			Late/Upper Cretaceous		99.7	66.043	82.8715			0		Marlbrook Marl
82035	PaleoDB	M. Uhen	Reptilia	Testudines		genus	Corsochelys	n. gen.	Corsochelys	128700			M. Uhen	M. Uhen	M. Uhen	768104	788					not a trace	M. Uhen	M. Carrano	788	1960	West Greene, East		United States	Alabama	Greene	32.9196	-88.4711	35.69	-60.07	Cretaceous	Late/Upper Cretaceous	Campanian	Cretaceous 7	Early/Lower Campanian		84.9	70.6	77.75	83.5	79.2	81.35	Selma	Mooreville Chalk
82635	PaleoDB	M. Uhen	Reptilia	Testudines	Protostegidae	genus	Calcarichelys		Calcarichelys	125121			M. Uhen	M. Uhen	M. Carrano	771707	27814					not a trace	M. Uhen	M. Carrano	27814	2004	RMM Loc. AGr-11, Old West Greene		United States	Alabama	Greene	32.9233	-88.0847	35.54	-59.44	Cretaceous	Late/Upper Cretaceous	Campanian	Cretaceous 7	Campanian		84.9	70.6	77.75			0	Selma	Mooreville Chalk
82635	PaleoDB	M. Uhen	Reptilia	Testudines		genus	Toxochelys		Toxochelys	127983			M. Carrano	M. Carrano		1331560	27814					body (3D)	M. Uhen	M. Carrano	27814	2004	RMM Loc. AGr-11, Old West Greene		United States	Alabama	Greene	32.9233	-88.0847	35.54	-59.44	Cretaceous	Late/Upper Cretaceous	Campanian	Cretaceous 7	Campanian		84.9	70.6	77.75			0	Selma	Mooreville Chalk
83306	PaleoDB	M. Uhen	Reptilia	Testudines	Euraxemydidae	genus	Euraxemys	n. gen.	Euraxemys	131449			M. Uhen	M. Uhen	R. Benson	776532	27976					body (3D)	M. Uhen	M. Carrano	27976	2006	Crato		Brazil	Ceará		-7.23	-39.4092	-12.22	-10.77	Cretaceous	Early/Lower Cretaceous	Albian	Cretaceous 4	Albian		112.6	99.7	106.15			0	Araripe	Santana
83306	PaleoDB	M. Uhen	Reptilia	Testudines	Araripemydidae	genus	Araripemys		Araripemys	131442			R. Benson	R. Benson		1046114	27976					body (3D)	M. Uhen	M. Carrano	27976	2006	Crato		Brazil	Ceará		-7.23	-39.4092	-12.22	-10.77	Cretaceous	Early/Lower Cretaceous	Albian	Cretaceous 4	Albian		112.6	99.7	106.15			0	Araripe	Santana
83308	PaleoDB	M. Uhen	Reptilia	Testudines	Bothremydidae	genus	Sankuchemys	n. gen.	Sankuchemys	131463			M. Uhen	M. Uhen	R. Benson	776541	41943					body (3D)	M. Uhen	R. Benson	27976	2006	Amboli Quarry	Jogeshwari	India	Mumbai		19.1597	72.8256	-24.12	55.19	Cretaceous	Late/Upper Cretaceous	Maastrichtian	Cretaceous 8	Late/Upper Maastrichtian		70.6	66.043	68.3215	68.05	65.5	66.775		Intertrappean
83309	PaleoDB	M. Uhen	Reptilia	Testudines	Bothremydidae	genus	Elochelys	n. gen.	Elochelys	131479			M. Uhen	M. Uhen	R. Benson	776544	41934					body (3D)	M. Uhen	R. Benson	41934	2012	Fuveau Basin	Fureau	France			43.4539	5.56083	33.93	6.64	Cretaceous	Late/Upper Cretaceous	Campanian	Cretaceous 7	Campanian		84.9	70.6	77.75			0		Fureau
83310	PaleoDB	M. Uhen	Reptilia	Testudines	Bothremydidae	genus	Zolhafah	n. gen.	Zolhafah	131482			M. Uhen	M. Uhen	R. Benson	776546	41933					body (3D)	M. Uhen	R. Butler	27976	2006	Ammonite Hill interdunal channel 31 (271080/1)		Egypt			29.9867	26.5425	16.6	22.1	Cretaceous	Late/Upper Cretaceous	Maastrichtian	Cretaceous 8	Maastrichtian		70.6	66.043	68.3215			0		Dakhla
83310	PaleoDB	M. Uhen	Reptilia	Testudines	Cheloniidae	family	Cheloniidae	aff.	Tasbacka	36374			R. Benson	R. Benson	R. Benson	1045204	41933					not a trace	M. Uhen	R. Butler	27976	2006	Ammonite Hill interdunal channel 31 (271080/1)		Egypt			29.9867	26.5425	16.6	22.1	Cretaceous	Late/Upper Cretaceous	Maastrichtian	Cretaceous 8	Maastrichtian		70.6	66.043	68.3215			0		Dakhla
83310	PaleoDB	M. Uhen	Reptilia	Testudines	Bothremydidae	genus	Arenila		Arenila	131524	cf.	Arenila	R. Benson	R. Benson		776566	27976	M. Uhen	M. Uhen	R. Benson	41933	body (3D)	M. Uhen	R. Butler	27976	2006	Ammonite Hill interdunal channel 31 (271080/1)		Egypt			29.9867	26.5425	16.6	22.1	Cretaceous	Late/Upper Cretaceous	Maastrichtian	Cretaceous 8	Maastrichtian		70.6	66.043	68.3215			0		Dakhla
83312	PaleoDB	M. Uhen	Reptilia	Testudines	Bothremydidae	genus	Bothremys	n. gen.	Bothremys	131491	n. gen.	Karkaemys	M. Uhen	M. Uhen	P. Mannion	776552	37565					body (3D)	M. Uhen	R. Benson	37565	2005	Wadi Falqa, near El Huseiniya		Jordan			31.0061	35.7311	12.36	30.58	Cretaceous	Late/Upper Cretaceous	Santonian	Cretaceous 6	Santonian		85.8	84.9	85.35			0		Wadi Umm Ghudran
83315	PaleoDB	M. Uhen	Reptilia	Testudines	Bothremydidae	genus	Nigeremys		Nigeremys	131522			M. Uhen	M. Uhen	R. Benson	776565	27976					body (3D)	M. Uhen	R. Benson	27976	2006	East of Ibeceten		Niger			15.3333	16.9667	3.28	11.21	Cretaceous	Late/Upper Cretaceous	Maastrichtian	Cretaceous 8	Maastrichtian		70.6	66.043	68.3215			0		east of Ibeceten
84212	ETE	M. Carrano	Reptilia		Testudoolithidae	family	Testudoolithidae		Testudoolithus	248696			M. Carrano	M. Carrano		781894	28214					body (3D)	M. Carrano	M. Carrano	28214	2007	Senda Miravete 2	Miravete de la Sierra	Spain	Teruel		40.5772	-0.694167	30.78	9.06	Cretaceous	Early/Lower Cretaceous		Cretaceous 2	Late/Upper Hauterivian	Early/Lower Barremian	136.4	125.45	130.925	133.2	127.5	130.35		El Castellar
84443	Fossilworks	J. Alroy	Reptilia	Chelonii	Carettochelyidae	family	Carettochelyidae		Kizylkumemys	67334			M. Carrano	M. Carrano		830973	30932					body (3D)	J. Alroy	M. Carrano	28284	2005	Khok Kong		Thailand	Kalasin		16.8	103.683	15.58	113.31	Cretaceous	Early/Lower Cretaceous			Barremian	Aptian	130	112.6	121.3			0	Khorat	Sao Khua
85166	PaleoDB	W. Kiessling	Reptilia			genus	Odontochelys	n. gen.	Odontochelys	137153			W. Kiessling	U. Merkel	M. Carrano	788480	28659					compression	U. Merkel	J. Alroy	39730	2002	Guanling, Lower Xiaowa Formation fossil lagerstätte		China	Guizhou		25.9	105.417	26.89	87.39	Triassic	Late/Upper Triassic	Carnian	Triassic 3	Tuvalian		232	221.5	226.75	222.25	216.5	219.375		Xiaowa
85496	ETE	M. Carrano	Reptilia			unranked clade	Meiolaniformes	?	Kallokibotion	168583			P. Mannion	J. Tennant	M. Carrano	1189866	49557					body (3D)	M. Carrano	M. Carrano	28886	2002	Lancram B (LcB), Sebes Valley (1.55 m)		Romania	Alba		46.1316	23.5623	33.03	21.69	Cretaceous	Late/Upper Cretaceous	Maastrichtian	Cretaceous 8	Early/Lower Maastrichtian		70.6	66.043	68.3215	70.6	68.05	69.325		Sebes
[truncated: 842 more rows]
[truncated: 2 more columns]

## Sheet: land_turtles.csv
collection_no	source_database	collection.authorizer	class_name	order_name	family_name	parent_rank	parent_name	occurrence.genus_reso	occurrence.genus_name	taxon_no	original.genus_reso	original.genus_name	occurrence.authorizer	occurrence.enterer	occurrence.modifier	occurrence_no	occurrence.reference_no	original.authorizer	original.enterer	original.modifier	original.reference_no	preservation	collection.enterer	collection.modifier	collection.reference_no	pubyr	collection_name	collection_aka	country	state	county	latdec	lngdec	paleolatdec	paleolngdec	period	epoch	stage	X10_my_bin	max_interval	min_interval	interval_base	interval_top	interval_midpoint	interpolated_base	interpolated_top	interpolated_mid	geological_group	formation
[truncated: 1,506 more rows]
[truncated: 2 more columns]

[truncated: 4 more sheets: land_tetrapods.csv, Palaeo-NMA km2 summary, Mesozoic genera summary, Recent genera summary]
