# Supplementary material for: Latitudinal diversity gradients in Mesozoic non-marine turtles
Source: R Soc Open Sci. 2016 Nov 23;3(11):160581. doi: 10.1098/rsos.160581 (PMC5180147; doi:10.1098/rsos.160581)
Supplement: File name: Nicholson_et_al_Dataset_2_ESM.xlsx Title: Dataset 2Description: Calculations for palaeo-non-marine area at 15 degree palaeolatitudinal bands for Jurassic, Lower Cretaceous and Upper Cretaceous time bins used in GLS analyses [file rsos160581supp2.xlsx]

## Sheet: Maastrichtian
lat_band	L_fraction	area	L_area			15 degree bands	L_area
85-90N	0	979155	0			75-90N	5.04166e+06
80-85N	0.3723	2.92942e+06	1.09062e+06			60-75N	1.65772e+07
75-80N	0.8137	4.85564e+06	3.95103e+06			45-60N	1.96856e+07
70-75N	0.788	6.74213e+06	5.3128e+06			30-45N	1.36173e+07
65-70N	0.6127	8.5737e+06	5.2531e+06			15-30N	8.56953e+06
60-65N	0.5816	1.03358e+07	6.01131e+06			0-15N	1.38733e+07
55-60N	0.5342	1.20148e+07	6.41829e+06			0-15S	1.42239e+07
50-55N	0.4915	1.35978e+07	6.68333e+06			15-30S	1.21107e+07
45-50N	0.4368	1.50732e+07	6.58397e+06			30-45S	8.37886e+06
40-45N	0.3597	1.64303e+07	5.90998e+06			45-60S	8.0304e+06
35-40N	0.2488	1.76597e+07	4.39372e+06			60-75S	7.6643e+06
30-35N	0.1767	1.87529e+07	3.31364e+06			75-90S	7.62723e+06
25-30N	0.1563	1.97029e+07	3.07956e+06
20-25N	0.135	2.05035e+07	2.76798e+06
15-20N	0.1287	2.11499e+07	2.72199e+06
10-15N	0.1668	2.1638e+07	3.60922e+06
05-10N	0.2119	2.1965e+07	4.65438e+06
0-05N	0.2535	2.2129e+07	5.60969e+06
0-05S	0.2188	2.2129e+07	4.84182e+06
05-10S	0.2048	2.1965e+07	4.49843e+06
10-15S	0.2257	2.1638e+07	4.88369e+06
15-20S	0.2154	2.11499e+07	4.55568e+06
20-25S	0.198	2.05035e+07	4.0597e+06
25-30S	0.1774	1.97029e+07	3.49529e+06
30-35S	0.1596	1.87529e+07	2.99297e+06
35-40S	0.1564	1.76597e+07	2.76197e+06
40-45S	0.1597	1.64303e+07	2.62392e+06
45-50S	0.183	1.50732e+07	2.7584e+06
50-55S	0.2155	1.35978e+07	2.93033e+06
55-60S	0.1949	1.20148e+07	2.34168e+06
60-65S	0.1323	1.03358e+07	1.36743e+06
65-70S	0.2509	8.5737e+06	2.15114e+06
70-75S	0.6149	6.74213e+06	4.14574e+06
75-80S	0.8259	4.85564e+06	4.01027e+06
80-85S	0.9051	2.92942e+06	2.65142e+06
85-90S	0.9861	979155	965545

## Sheet: Campanian
lat_band	L_fraction	area	L_area			15 degree bands	L_area
85-90N	0	979155	0			75-90N	4.01174e+06
80-85N	0.2914	2.92942e+06	853632			60-75N	1.52909e+07
75-80N	0.6504	4.85564e+06	3.15811e+06			45-60N	1.84896e+07
70-75N	0.7218	6.74213e+06	4.86647e+06			30-45N	1.41998e+07
65-70N	0.5709	8.5737e+06	4.89472e+06			15-30N	8.06581e+06
60-65N	0.535	1.03358e+07	5.52966e+06			0-15N	1.22811e+07
55-60N	0.5092	1.20148e+07	6.11792e+06			0-15S	1.40763e+07
50-55N	0.4641	1.35978e+07	6.31075e+06			15-30S	1.19722e+07
45-50N	0.4021	1.50732e+07	6.06093e+06			30-45S	1.03105e+07
40-45N	0.3533	1.64303e+07	5.80483e+06			45-60S	9.09253e+06
35-40N	0.2734	1.76597e+07	4.82815e+06			60-75S	9.62979e+06
30-35N	0.1902	1.87529e+07	3.56681e+06			75-90S	7.26776e+06
25-30N	0.1492	1.97029e+07	2.93967e+06
20-25N	0.1318	2.05035e+07	2.70237e+06
15-20N	0.1146	2.11499e+07	2.42378e+06
10-15N	0.1321	2.1638e+07	2.85838e+06
05-10N	0.1876	2.1965e+07	4.12063e+06
0-05N	0.2396	2.2129e+07	5.3021e+06
0-05S	0.2153	2.2129e+07	4.76437e+06
05-10S	0.2152	2.1965e+07	4.72687e+06
10-15S	0.2119	2.1638e+07	4.58509e+06
15-20S	0.1842	2.11499e+07	3.89581e+06
20-25S	0.1872	2.05035e+07	3.83826e+06
25-30S	0.2151	1.97029e+07	4.23809e+06
30-35S	0.2121	1.87529e+07	3.97749e+06
35-40S	0.1877	1.76597e+07	3.31472e+06
40-45S	0.1837	1.64303e+07	3.01825e+06
45-50S	0.2181	1.50732e+07	3.28747e+06
50-55S	0.2365	1.35978e+07	3.21588e+06
55-60S	0.2155	1.20148e+07	2.58918e+06
60-65S	0.1777	1.03358e+07	1.83667e+06
65-70S	0.3986	8.5737e+06	3.41748e+06
70-75S	0.649	6.74213e+06	4.37564e+06
75-80S	0.7938	4.85564e+06	3.85441e+06
80-85S	0.8611	2.92942e+06	2.52252e+06
85-90S	0.9098	979155	890835

## Sheet: rCret
lat_band	Santonian	Coniacian	Turonian	Cenomanian	Albian	Aptian	Barremian	Hauterivian	Valanginian	Berriasian		Geometric Mean			15 degree bands	L_area
85-90N	0.0001	135907	305888	421526	210714	312742	567812	71380.4	6756.17	601887		21279			75-90N	2.95072e+06
80-85N	843672	942394	1.15273e+06	1.57983e+06	1.38972e+06	800317	1.2989e+06	671130	626895	743193		958432			60-75N	1.18213e+07
75-80N	2.68274e+06	2.65215e+06	2.64244e+06	3.02069e+06	2.64341e+06	2.05199e+06	1.97236e+06	1.17021e+06	1.093e+06	1.13865e+06		1.97101e+06			45-60N	1.82881e+07
70-75N	4.10461e+06	4.1545e+06	4.17136e+06	3.85448e+06	3.78301e+06	3.94617e+06	3.33398e+06	2.36986e+06	1.63362e+06	2.12377e+06		3.19889e+06			30-45N	1.77449e+07
65-70N	4.55435e+06	4.83556e+06	4.58436e+06	4.7644e+06	3.94819e+06	4.49004e+06	4.19168e+06	3.60867e+06	3.02223e+06	2.36291e+06		3.9485e+06			15-30N	7.79528e+06
60-65N	5.33225e+06	5.49969e+06	5.47901e+06	5.71777e+06	4.8661e+06	4.95292e+06	4.62011e+06	4.19014e+06	4.06404e+06	2.85579e+06		4.67389e+06			0-15N	1.13754e+07
55-60N	6.00739e+06	6.05184e+06	6.12994e+06	6.17199e+06	5.49796e+06	6.0999e+06	5.73826e+06	4.89242e+06	4.83955e+06	4.53438e+06		5.56366e+06			0-15S	1.46071e+07
50-55N	6.25499e+06	6.00343e+06	5.62542e+06	5.81714e+06	6.18565e+06	7.23404e+06	7.08174e+06	6.04559e+06	6.06462e+06	6.39505e+06		6.25242e+06			15-30S	1.19711e+07
45-50N	5.80469e+06	5.23191e+06	5.18217e+06	5.33893e+06	6.42721e+06	7.83354e+06	7.63307e+06	7.1854e+06	7.59388e+06	7.31804e+06		6.47201e+06			30-45S	1.04861e+07
40-45N	5.68653e+06	5.29385e+06	5.29056e+06	5.28892e+06	6.84816e+06	7.92927e+06	7.87012e+06	8.15108e+06	8.03278e+06	7.64995e+06		6.6927e+06			45-60S	9.19839e+06
35-40N	4.64626e+06	4.95883e+06	4.65156e+06	4.83875e+06	5.54337e+06	6.20737e+06	7.89034e+06	8.46428e+06	8.53315e+06	8.3336e+06		6.20601e+06			60-75S	1.28526e+07
30-35N	3.63619e+06	3.75809e+06	3.63244e+06	3.89123e+06	3.6962e+06	4.03e+06	5.70651e+06	7.25551e+06	8.6376e+06	6.94421e+06		4.8462e+06			75-90S	8.04234e+06
25-30N	2.9377e+06	2.45695e+06	2.25204e+06	2.38602e+06	2.321e+06	3.20369e+06	3.19581e+06	4.29326e+06	5.17004e+06	5.6035e+06		3.20575e+06
20-25N	2.34355e+06	2.27999e+06	1.77766e+06	1.99294e+06	2.20618e+06	2.6347e+06	2.13647e+06	2.6306e+06	2.48093e+06	4.40211e+06		2.41521e+06
15-20N	2.80024e+06	2.20382e+06	1.98597e+06	1.68776e+06	2.12768e+06	2.56759e+06	2.2017e+06	2.34764e+06	1.90983e+06	2.1171e+06		2.17431e+06
10-15N	4.13286e+06	3.61354e+06	3.53781e+06	2.93844e+06	2.48404e+06	3.31278e+06	3.08774e+06	3.08774e+06	2.55761e+06	1.05161e+06		2.82837e+06
05-10N	4.72906e+06	4.57531e+06	4.19312e+06	3.96468e+06	4.5797e+06	4.9597e+06	4.65438e+06	4.50063e+06	3.28157e+06	1.52657e+06		3.92028e+06
0-05N	5.1472e+06	4.68692e+06	4.68692e+06	4.68692e+06	5.53224e+06	5.83983e+06	5.07196e+06	4.68692e+06	4.22663e+06	2.61343e+06		4.6268e+06
0-05S	4.60946e+06	4.30187e+06	4.45677e+06	4.91927e+06	5.22465e+06	5.60969e+06	5.37955e+06	5.1472e+06	5.1472e+06	4.45456e+06		4.90673e+06
05-10S	4.65219e+06	4.57531e+06	4.65219e+06	4.57531e+06	5.26062e+06	5.18593e+06	5.26281e+06	5.10906e+06	5.11125e+06	5.11125e+06		4.94155e+06
10-15S	4.43579e+06	4.43579e+06	4.43362e+06	4.88369e+06	4.73872e+06	4.95943e+06	5.10873e+06	4.95943e+06	4.73439e+06	4.95943e+06		4.75881e+06
15-20S	3.74776e+06	3.82178e+06	3.74987e+06	3.89792e+06	4.11154e+06	4.55568e+06	4.62759e+06	4.62759e+06	4.33361e+06	4.77353e+06		4.20712e+06
20-25S	3.83826e+06	3.76855e+06	3.55531e+06	3.55531e+06	3.91618e+06	3.77675e+06	4.27294e+06	4.3447e+06	4.12736e+06	4.3447e+06		3.93946e+06
25-30S	4.10608e+06	3.90117e+06	3.76325e+06	3.76522e+06	3.69232e+06	3.35343e+06	3.56228e+06	3.97013e+06	4.03712e+06	4.17307e+06		3.82457e+06
30-35S	4.1594e+06	3.90248e+06	3.83872e+06	3.96624e+06	4.03375e+06	3.63619e+06	2.99672e+06	3.06798e+06	3.39053e+06	3.45616e+06		3.62381e+06
35-40S	3.56725e+06	3.80566e+06	3.62376e+06	3.63259e+06	4.286e+06	3.92398e+06	3.48072e+06	2.63482e+06	2.76197e+06	3.12753e+06		3.44886e+06
40-45S	3.07575e+06	3.36164e+06	2.90652e+06	2.72908e+06	4.27681e+06	3.87755e+06	3.77076e+06	2.9591e+06	3.28606e+06	4.30639e+06		3.41346e+06
45-50S	3.23772e+06	3.34927e+06	2.97846e+06	3.08548e+06	2.70413e+06	2.8006e+06	3.04328e+06	2.62726e+06	3.77282e+06	5.82881e+06		3.25303e+06
50-55S	3.30291e+06	3.1139e+06	3.19685e+06	3.15061e+06	2.05871e+06	868900	2.03559e+06	2.70325e+06	3.24988e+06	6.04559e+06		2.69263e+06
55-60S	2.80064e+06	2.71173e+06	2.88715e+06	2.96164e+06	2.61922e+06	2.50989e+06	3.28364e+06	4.20998e+06	4.42144e+06	5.08105e+06		3.25273e+06
60-65S	2.2129e+06	2.55088e+06	2.82891e+06	3.28989e+06	3.54312e+06	4.19221e+06	4.4413e+06	5.03354e+06	5.12243e+06	5.18858e+06		3.68654e+06
65-70S	3.63953e+06	3.89332e+06	3.96533e+06	4.1008e+06	4.74554e+06	4.21483e+06	5.01733e+06	5.76324e+06	5.6655e+06	4.57492e+06		4.50644e+06
70-75S	4.27249e+06	4.12146e+06	4.1154e+06	3.99404e+06	5.37348e+06	4.70938e+06	4.87456e+06	5.5899e+06	5.60069e+06	4.31631e+06		4.65958e+06
75-80S	3.86509e+06	3.89568e+06	3.86169e+06	3.73059e+06	4.66044e+06	4.54925e+06	4.54294e+06	4.75464e+06	4.77503e+06	4.07777e+06		4.25257e+06
80-85S	2.56002e+06	2.80052e+06	2.76332e+06	2.79408e+06	2.92942e+06	2.92942e+06	2.92942e+06	2.92942e+06	2.92942e+06	2.73959e+06		2.82797e+06
85-90S	924812	917958	924714	979155	979155	979155	979155	979155	979155	979155		961799

## Sheet: LCret
lat_band	Albian	Aptian	Barremian	Hauterivian	Valanginian	Berriasian		Geometric Mean			15 degree bands	L_area
85-90N	210714	312742	567812	71380.4	6756.17	601887		148815			75-90N	2.60516e+06
80-85N	1.38972e+06	800317	1.2989e+06	671130	626895	743193		875947			60-75N	1.04392e+07
75-80N	2.64341e+06	2.05199e+06	1.97236e+06	1.17021e+06	1.093e+06	1.13865e+06		1.5804e+06			45-60N	1.90391e+07
70-75N	3.78301e+06	3.94617e+06	3.33398e+06	2.36986e+06	1.63362e+06	2.12377e+06		2.72475e+06			30-45N	2.09007e+07
65-70N	3.94819e+06	4.49004e+06	4.19168e+06	3.60867e+06	3.02223e+06	2.36291e+06		3.52392e+06			15-30N	8.654e+06
60-65N	4.8661e+06	4.95292e+06	4.62011e+06	4.19014e+06	4.06404e+06	2.85579e+06		4.19052e+06			0-15N	1.06109e+07
55-60N	5.49796e+06	6.0999e+06	5.73826e+06	4.89242e+06	4.83955e+06	4.53438e+06		5.23832e+06			0-15S	1.5229e+07
50-55N	6.18565e+06	7.23404e+06	7.08174e+06	6.04559e+06	6.06462e+06	6.39505e+06		6.48384e+06			15-30S	1.24112e+07
45-50N	6.42721e+06	7.83354e+06	7.63307e+06	7.1854e+06	7.59388e+06	7.31804e+06		7.31697e+06			30-45S	1.04426e+07
40-45N	6.84816e+06	7.92927e+06	7.87012e+06	8.15108e+06	8.03278e+06	7.64995e+06		7.73431e+06			45-60S	9.28339e+06
35-40N	5.54337e+06	6.20737e+06	7.89034e+06	8.46428e+06	8.53315e+06	8.3336e+06		7.39409e+06			60-75S	1.45657e+07
30-35N	3.6962e+06	4.03e+06	5.70651e+06	7.25551e+06	8.6376e+06	6.94421e+06		5.77235e+06			75-90S	8.4298e+06
25-30N	2.321e+06	3.20369e+06	3.19581e+06	4.29326e+06	5.17004e+06	5.6035e+06		3.78827e+06
20-25N	2.20618e+06	2.6347e+06	2.13647e+06	2.6306e+06	2.48093e+06	4.40211e+06		2.66318e+06
15-20N	2.12768e+06	2.56759e+06	2.2017e+06	2.34764e+06	1.90983e+06	2.1171e+06		2.20255e+06
10-15N	2.48404e+06	3.31278e+06	3.08774e+06	3.08774e+06	2.55761e+06	1.05161e+06		2.43998e+06
05-10N	4.5797e+06	4.9597e+06	4.65438e+06	4.50063e+06	3.28157e+06	1.52657e+06		3.65486e+06
0-05N	5.53224e+06	5.83983e+06	5.07196e+06	4.68692e+06	4.22663e+06	2.61343e+06		4.51608e+06
0-05S	5.22465e+06	5.60969e+06	5.37955e+06	5.1472e+06	5.1472e+06	4.45456e+06		5.14772e+06
05-10S	5.26062e+06	5.18593e+06	5.26281e+06	5.10906e+06	5.11125e+06	5.11125e+06		5.17304e+06
10-15S	4.73872e+06	4.95943e+06	5.10873e+06	4.95943e+06	4.73439e+06	4.95943e+06		4.9082e+06
15-20S	4.11154e+06	4.55568e+06	4.62759e+06	4.62759e+06	4.33361e+06	4.77353e+06		4.49945e+06
20-25S	3.91618e+06	3.77675e+06	4.27294e+06	4.3447e+06	4.12736e+06	4.3447e+06		4.12461e+06
25-30S	3.69232e+06	3.35343e+06	3.56228e+06	3.97013e+06	4.03712e+06	4.17307e+06		3.78712e+06
30-35S	4.03375e+06	3.63619e+06	2.99672e+06	3.06798e+06	3.39053e+06	3.45616e+06		3.41287e+06
35-40S	4.286e+06	3.92398e+06	3.48072e+06	2.63482e+06	2.76197e+06	3.12753e+06		3.31719e+06
40-45S	4.27681e+06	3.87755e+06	3.77076e+06	2.9591e+06	3.28606e+06	4.30639e+06		3.71258e+06
45-50S	2.70413e+06	2.8006e+06	3.04328e+06	2.62726e+06	3.77282e+06	5.82881e+06		3.31687e+06
50-55S	2.05871e+06	868900	2.03559e+06	2.70325e+06	3.24988e+06	6.04559e+06		2.40478e+06
55-60S	2.61922e+06	2.50989e+06	3.28364e+06	4.20998e+06	4.42144e+06	5.08105e+06		3.56175e+06
60-65S	3.54312e+06	4.19221e+06	4.4413e+06	5.03354e+06	5.12243e+06	5.18858e+06		4.54593e+06
65-70S	4.74554e+06	4.21483e+06	5.01733e+06	5.76324e+06	5.6655e+06	4.57492e+06		4.96559e+06
70-75S	5.37348e+06	4.70938e+06	4.87456e+06	5.5899e+06	5.60069e+06	4.31631e+06		5.0542e+06
75-80S	4.66044e+06	4.54925e+06	4.54294e+06	4.75464e+06	4.77503e+06	4.07777e+06		4.55376e+06
80-85S	2.92942e+06	2.92942e+06	2.92942e+06	2.92942e+06	2.92942e+06	2.73959e+06		2.89689e+06
85-90S	979155	979155	979155	979155	979155	979155		979155

## Sheet: UCret
lat_band	Maastrichtian	Campanian	Santonian	Coniacian	Turonian	Cenomanian		Geometric Mean			15 degree bands	L_area
85-90N	0.0001	0.0001	0.0001	135907	305888	421526		5.09649			75-90N	4.0369e+06
80-85N	1.09062e+06	853632	843672	942394	1.15273e+06	1.57983e+06		1.05103e+06			60-75N	1.47827e+07
75-80N	3.95103e+06	3.15811e+06	2.68274e+06	2.65215e+06	2.64244e+06	3.02069e+06		2.98587e+06			45-60N	1.79328e+07
70-75N	5.3128e+06	4.86647e+06	4.10461e+06	4.1545e+06	4.17136e+06	3.85448e+06		4.3829e+06			30-45N	1.38842e+07
65-70N	5.2531e+06	4.89472e+06	4.55435e+06	4.83556e+06	4.58436e+06	4.7644e+06		4.80895e+06			15-30N	7.20812e+06
60-65N	6.01131e+06	5.52966e+06	5.33225e+06	5.49969e+06	5.47901e+06	5.71777e+06		5.5908e+06			0-15N	1.27909e+07
55-60N	6.41829e+06	6.11792e+06	6.00739e+06	6.05184e+06	6.12994e+06	6.17199e+06		6.14818e+06			0-15S	1.38619e+07
50-55N	6.68333e+06	6.31075e+06	6.25499e+06	6.00343e+06	5.62542e+06	5.81714e+06		6.10606e+06			15-30S	1.15713e+07
45-50N	6.58397e+06	6.06093e+06	5.80469e+06	5.23191e+06	5.18217e+06	5.33893e+06		5.67857e+06			30-45S	1.01609e+07
40-45N	5.90998e+06	5.80483e+06	5.68653e+06	5.29385e+06	5.29056e+06	5.28892e+06		5.53958e+06			45-60S	8.96624e+06
35-40N	4.39372e+06	4.82815e+06	4.64626e+06	4.95883e+06	4.65156e+06	4.83875e+06		4.71597e+06			60-75S	9.87793e+06
30-35N	3.31364e+06	3.56681e+06	3.63619e+06	3.75809e+06	3.63244e+06	3.89123e+06		3.62867e+06			75-90S	7.48177e+06
25-30N	3.07956e+06	2.93967e+06	2.9377e+06	2.45695e+06	2.25204e+06	2.38602e+06		2.65608e+06
20-25N	2.76798e+06	2.70237e+06	2.34355e+06	2.27999e+06	1.77766e+06	1.99294e+06		2.28302e+06
15-20N	2.72199e+06	2.42378e+06	2.80024e+06	2.20382e+06	1.98597e+06	1.68776e+06		2.26902e+06
10-15N	3.60922e+06	2.85838e+06	4.13286e+06	3.61354e+06	3.53781e+06	2.93844e+06		3.42054e+06
05-10N	4.65438e+06	4.12063e+06	4.72906e+06	4.57531e+06	4.19312e+06	3.96468e+06		4.36309e+06
0-05N	5.60969e+06	5.3021e+06	5.1472e+06	4.68692e+06	4.68692e+06	4.68692e+06		5.0073e+06
0-05S	4.84182e+06	4.76437e+06	4.60946e+06	4.30187e+06	4.45677e+06	4.91927e+06		4.6438e+06
05-10S	4.49843e+06	4.72687e+06	4.65219e+06	4.57531e+06	4.65219e+06	4.57531e+06		4.6128e+06
10-15S	4.88369e+06	4.58509e+06	4.43579e+06	4.43579e+06	4.43362e+06	4.88369e+06		4.6053e+06
15-20S	4.55568e+06	3.89581e+06	3.74776e+06	3.82178e+06	3.74987e+06	3.89792e+06		3.93556e+06
20-25S	4.0597e+06	3.83826e+06	3.83826e+06	3.76855e+06	3.55531e+06	3.55531e+06		3.76515e+06
25-30S	3.49529e+06	4.23809e+06	4.10608e+06	3.90117e+06	3.76325e+06	3.76522e+06		3.87054e+06
30-35S	2.99297e+06	3.97749e+06	4.1594e+06	3.90248e+06	3.83872e+06	3.96624e+06		3.78537e+06
35-40S	2.76197e+06	3.31472e+06	3.56725e+06	3.80566e+06	3.62376e+06	3.63259e+06		3.43269e+06
40-45S	2.62392e+06	3.01825e+06	3.07575e+06	3.36164e+06	2.90652e+06	2.72908e+06		2.94284e+06
45-50S	2.7584e+06	3.28747e+06	3.23772e+06	3.34927e+06	2.97846e+06	3.08548e+06		3.10936e+06
50-55S	2.93033e+06	3.21588e+06	3.30291e+06	3.1139e+06	3.19685e+06	3.15061e+06		3.1496e+06
55-60S	2.34168e+06	2.58918e+06	2.80064e+06	2.71173e+06	2.88715e+06	2.96164e+06		2.70728e+06
60-65S	1.36743e+06	1.83667e+06	2.2129e+06	2.55088e+06	2.82891e+06	3.28989e+06		2.25631e+06
65-70S	2.15114e+06	3.41748e+06	3.63953e+06	3.89332e+06	3.96533e+06	4.1008e+06		3.45261e+06
70-75S	4.14574e+06	4.37564e+06	4.27249e+06	4.12146e+06	4.1154e+06	3.99404e+06		4.16901e+06
75-80S	4.01027e+06	3.85441e+06	3.86509e+06	3.89568e+06	3.86169e+06	3.73059e+06		3.86876e+06
80-85S	2.65142e+06	2.52252e+06	2.56002e+06	2.80052e+06	2.76332e+06	2.79408e+06		2.67965e+06
85-90S	965545	890835	924812	917958	924714	979155		933364

## Sheet: Jurassic
lat_band	Tithonian	Kimmeridgian	Oxfordian	Callovian	Bathonian	Bajocian	Aalenian	Toarcian	Pliensbachian	Sinemurian	Hettangian		Geometric mean			15 degree bands	L_area
85-90N	802418	768343	951935	625582	595033	414770	459028	537262	979155	979155	979155		703776			75-90N	5.13155e+06
80-85N	1.32292e+06	1.69232e+06	2.04854e+06	1.60386e+06	1.50572e+06	1.37653e+06	1.35281e+06	1.32556e+06	2.37048e+06	2.92942e+06	2.92942e+06		1.77649e+06			60-75N	1.16915e+07
75-80N	1.61499e+06	1.89953e+06	2.17581e+06	2.13163e+06	2.05394e+06	2.79491e+06	3.03332e+06	2.67594e+06	3.43245e+06	4.55313e+06	4.39144e+06		2.65128e+06			45-60N	2.01382e+07
70-75N	2.40829e+06	2.27075e+06	2.47908e+06	2.52897e+06	2.68876e+06	3.47961e+06	4.01898e+06	4.27856e+06	4.75657e+06	4.75118e+06	4.6696e+06		3.34264e+06			30-45N	1.51394e+07
65-70N	2.8156e+06	2.81046e+06	3.22885e+06	3.22285e+06	3.34974e+06	3.6884e+06	3.81872e+06	3.99191e+06	4.64694e+06	5.08763e+06	5.07477e+06		3.71511e+06			15-30N	9.78834e+06
60-65N	3.22374e+06	3.86973e+06	4.28523e+06	4.56946e+06	5.11416e+06	4.76688e+06	4.72553e+06	4.68936e+06	5.18341e+06	5.67023e+06	5.45214e+06		4.63373e+06			0-15N	1.15346e+07
55-60N	4.85517e+06	5.31413e+06	5.59408e+06	6.02301e+06	6.78715e+06	7.02864e+06	6.70304e+06	6.49158e+06	6.77874e+06	5.4511e+06	5.24805e+06		5.98035e+06			0-15S	1.5633e+07
50-55N	7.04367e+06	7.55223e+06	7.55495e+06	7.77931e+06	7.96832e+06	8.06622e+06	8.21308e+06	7.83234e+06	6.8533e+06	5.707e+06	5.80763e+06		7.25618e+06			15-30S	1.46632e+07
45-50N	7.41451e+06	6.97889e+06	6.86886e+06	7.07838e+06	8.10034e+06	7.87876e+06	7.48987e+06	6.96834e+06	5.73535e+06	5.86197e+06	6.00667e+06		6.90166e+06			30-45S	1.76572e+07
40-45N	6.83008e+06	5.91491e+06	5.80976e+06	5.57973e+06	6.98288e+06	6.53762e+06	5.80483e+06	5.6931e+06	5.47458e+06	5.91491e+06	5.86727e+06		6.01863e+06			45-60S	1.61002e+07
35-40N	5.99016e+06	4.82992e+06	4.6339e+06	4.701e+06	5.19018e+06	4.99769e+06	5.51158e+06	5.39326e+06	5.50982e+06	4.8829e+06	4.88643e+06		5.12368e+06			60-75S	7.74759e+06
30-35N	4.67698e+06	4.15752e+06	3.57993e+06	3.44304e+06	3.63619e+06	3.77684e+06	4.54196e+06	4.86638e+06	4.93202e+06	3.31177e+06	3.50117e+06		3.99705e+06			75-90S	1.17738e+06
25-30N	4.0982e+06	3.62336e+06	3.41845e+06	3.48938e+06	3.41845e+06	3.61942e+06	3.41057e+06	3.41254e+06	3.34358e+06	2.79978e+06	2.9377e+06		3.39981e+06
20-25N	3.69679e+06	3.63323e+06	3.27237e+06	2.98327e+06	2.9115e+06	3.13089e+06	3.06323e+06	3.2047e+06	3.49585e+06	2.77823e+06	2.92175e+06		3.17713e+06
15-20N	2.26938e+06	2.92926e+06	2.78755e+06	2.57394e+06	2.57182e+06	3.30573e+06	3.67585e+06	3.82178e+06	4.40763e+06	3.90215e+06	3.8239e+06		3.2114e+06
10-15N	1.35021e+06	1.87601e+06	2.02748e+06	3.30629e+06	3.15698e+06	3.98572e+06	4.05712e+06	4.20859e+06	4.95943e+06	5.2602e+06	5.11089e+06		3.28852e+06
05-10N	1.60344e+06	2.21407e+06	2.51938e+06	3.58469e+06	3.66156e+06	4.72906e+06	4.80594e+06	4.88282e+06	5.26281e+06	5.41437e+06	5.49125e+06		3.74606e+06
0-05N	2.99848e+06	3.38131e+06	3.61145e+06	4.22663e+06	4.61168e+06	5.07196e+06	5.07196e+06	5.07196e+06	5.3021e+06	5.53224e+06	5.60969e+06		4.5e+06
0-05S	4.53201e+06	4.68692e+06	4.83961e+06	4.91706e+06	4.99451e+06	5.07196e+06	5.1472e+06	5.22465e+06	5.68493e+06	5.68493e+06	5.68715e+06		5.11932e+06
05-10S	5.03438e+06	5.03438e+06	5.03438e+06	5.03438e+06	5.18593e+06	5.10906e+06	5.49125e+06	5.49125e+06	5.33969e+06	5.94592e+06	5.64281e+06		5.29611e+06
10-15S	5.033e+06	5.033e+06	4.88369e+06	4.95943e+06	5.03516e+06	4.73656e+06	5.03949e+06	4.51152e+06	5.55447e+06	6.53684e+06	6.45894e+06		5.21761e+06
15-20S	4.70162e+06	4.48377e+06	4.40763e+06	4.55568e+06	4.5578e+06	4.25324e+06	4.32726e+06	4.76718e+06	5.80353e+06	6.4634e+06	6.38938e+06		4.9165e+06
20-25S	4.13146e+06	3.98794e+06	4.13146e+06	3.91823e+06	3.77265e+06	4.69941e+06	5.05207e+06	5.26736e+06	5.33912e+06	6.96505e+06	6.75387e+06		4.80612e+06
25-30S	3.69429e+06	3.56031e+06	3.76128e+06	4.29917e+06	4.64003e+06	4.92178e+06	5.19762e+06	5.26658e+06	5.53257e+06	7.59744e+06	7.66049e+06		4.94059e+06
30-35S	3.83497e+06	4.08626e+06	4.48195e+06	4.87763e+06	5.14018e+06	5.07642e+06	5.14393e+06	5.52274e+06	6.63478e+06	7.15799e+06	7.42053e+06		5.28313e+06
35-40S	4.58621e+06	5.37737e+06	5.80473e+06	6.16675e+06	5.93012e+06	5.37913e+06	6.0502e+06	6.37161e+06	6.67889e+06	6.9897e+06	7.11508e+06		5.99665e+06
40-45S	5.56988e+06	6.54255e+06	6.61156e+06	6.67892e+06	6.38975e+06	6.26488e+06	6.38482e+06	6.43904e+06	6.44397e+06	6.4489e+06	6.4489e+06		6.37742e+06
45-50S	6.36843e+06	6.24332e+06	5.96597e+06	6.16795e+06	6.21317e+06	6.27799e+06	6.22373e+06	6.17549e+06	5.76249e+06	5.75947e+06	5.75947e+06		6.07944e+06
50-55S	5.7342e+06	5.64989e+06	5.75459e+06	6.12717e+06	6.18293e+06	5.66621e+06	5.61862e+06	5.43505e+06	4.78507e+06	4.91833e+06	5.01079e+06		5.51698e+06
55-60S	4.85757e+06	5.25646e+06	5.17596e+06	5.51839e+06	5.50998e+06	4.64491e+06	4.48391e+06	4.10785e+06	3.51312e+06	3.4975e+06	3.6609e+06		4.50379e+06
60-65S	4.80305e+06	4.34828e+06	4.06714e+06	4.34518e+06	4.45887e+06	3.66611e+06	3.52038e+06	3.19687e+06	2.74002e+06	1.85424e+06	1.96484e+06		3.38924e+06
65-70S	4.19168e+06	3.51607e+06	3.21514e+06	3.5195e+06	3.43634e+06	2.86447e+06	2.74787e+06	2.51038e+06	1.83477e+06	1.07771e+06	1.16688e+06		2.5209e+06
70-75S	3.663e+06	2.82293e+06	2.67595e+06	2.51751e+06	2.3975e+06	2.06983e+06	1.90937e+06	1.67812e+06	1.10706e+06	789503	832653		1.83745e+06
75-80S	3.48732e+06	2.37781e+06	2.14813e+06	1.78736e+06	1.72667e+06	1.3421e+06	1.17652e+06	947335	538976	296194	403989		1.16377e+06
80-85S	2.64497e+06	1.83469e+06	1.50543e+06	1.48199e+06	1.41784e+06	559226	440584	342449	108388	0.0001	0.0001		12714.6
85-90S	979155	815930	656230	584751	598362	136005	129248	91746.8	0.0001	0.0001	0.0001		895.19

## Sheet: Santonian
lat_band	L_fraction	area	L_area
85-90N	0	979155	0
80-85N	0.288	2.92942e+06	843672
75-80N	0.5525	4.85564e+06	2.68274e+06
70-75N	0.6088	6.74213e+06	4.10461e+06
65-70N	0.5312	8.5737e+06	4.55435e+06
60-65N	0.5159	1.03358e+07	5.33225e+06
55-60N	0.5	1.20148e+07	6.00739e+06
50-55N	0.46	1.35978e+07	6.25499e+06
45-50N	0.3851	1.50732e+07	5.80469e+06
40-45N	0.3461	1.64303e+07	5.68653e+06
35-40N	0.2631	1.76597e+07	4.64626e+06
30-35N	0.1939	1.87529e+07	3.63619e+06
25-30N	0.1491	1.97029e+07	2.9377e+06
20-25N	0.1143	2.05035e+07	2.34355e+06
15-20N	0.1324	2.11499e+07	2.80024e+06
10-15N	0.191	2.1638e+07	4.13286e+06
05-10N	0.2153	2.1965e+07	4.72906e+06
0-05N	0.2326	2.2129e+07	5.1472e+06
0-05S	0.2083	2.2129e+07	4.60946e+06
05-10S	0.2118	2.1965e+07	4.65219e+06
10-15S	0.205	2.1638e+07	4.43579e+06
15-20S	0.1772	2.11499e+07	3.74776e+06
20-25S	0.1872	2.05035e+07	3.83826e+06
25-30S	0.2084	1.97029e+07	4.10608e+06
30-35S	0.2218	1.87529e+07	4.1594e+06
35-40S	0.202	1.76597e+07	3.56725e+06
40-45S	0.1872	1.64303e+07	3.07575e+06
45-50S	0.2148	1.50732e+07	3.23772e+06
50-55S	0.2429	1.35978e+07	3.30291e+06
55-60S	0.2331	1.20148e+07	2.80064e+06
60-65S	0.2141	1.03358e+07	2.2129e+06
65-70S	0.4245	8.5737e+06	3.63953e+06
70-75S	0.6337	6.74213e+06	4.27249e+06
75-80S	0.796	4.85564e+06	3.86509e+06
80-85S	0.8739	2.92942e+06	2.56002e+06
85-90S	0.9445	979155	924812

## Sheet: Coniacian
lat_band	L_fraction	area	L_area
85-90N	0.1388	979155	135907
80-85N	0.3217	2.92942e+06	942394
75-80N	0.5462	4.85564e+06	2.65215e+06
70-75N	0.6162	6.74213e+06	4.1545e+06
65-70N	0.564	8.5737e+06	4.83556e+06
60-65N	0.5321	1.03358e+07	5.49969e+06
55-60N	0.5037	1.20148e+07	6.05184e+06
50-55N	0.4415	1.35978e+07	6.00343e+06
45-50N	0.3471	1.50732e+07	5.23191e+06
40-45N	0.3222	1.64303e+07	5.29385e+06
35-40N	0.2808	1.76597e+07	4.95883e+06
30-35N	0.2004	1.87529e+07	3.75809e+06
25-30N	0.1247	1.97029e+07	2.45695e+06
20-25N	0.1112	2.05035e+07	2.27999e+06
15-20N	0.1042	2.11499e+07	2.20382e+06
10-15N	0.167	2.1638e+07	3.61354e+06
05-10N	0.2083	2.1965e+07	4.57531e+06
0-05N	0.2118	2.2129e+07	4.68692e+06
0-05S	0.1944	2.2129e+07	4.30187e+06
05-10S	0.2083	2.1965e+07	4.57531e+06
10-15S	0.205	2.1638e+07	4.43579e+06
15-20S	0.1807	2.11499e+07	3.82178e+06
20-25S	0.1838	2.05035e+07	3.76855e+06
25-30S	0.198	1.97029e+07	3.90117e+06
30-35S	0.2081	1.87529e+07	3.90248e+06
35-40S	0.2155	1.76597e+07	3.80566e+06
40-45S	0.2046	1.64303e+07	3.36164e+06
45-50S	0.2222	1.50732e+07	3.34927e+06
50-55S	0.229	1.35978e+07	3.1139e+06
55-60S	0.2257	1.20148e+07	2.71173e+06
60-65S	0.2468	1.03358e+07	2.55088e+06
65-70S	0.4541	8.5737e+06	3.89332e+06
70-75S	0.6113	6.74213e+06	4.12146e+06
75-80S	0.8023	4.85564e+06	3.89568e+06
80-85S	0.956	2.92942e+06	2.80052e+06
85-90S	0.9375	979155	917958

## Sheet: Turonian
lat_band	L_fraction	area	L_area
85-90N	0.3124	979155	305888
80-85N	0.3935	2.92942e+06	1.15273e+06
75-80N	0.5442	4.85564e+06	2.64244e+06
70-75N	0.6187	6.74213e+06	4.17136e+06
65-70N	0.5347	8.5737e+06	4.58436e+06
60-65N	0.5301	1.03358e+07	5.47901e+06
55-60N	0.5102	1.20148e+07	6.12994e+06
50-55N	0.4137	1.35978e+07	5.62542e+06
45-50N	0.3438	1.50732e+07	5.18217e+06
40-45N	0.322	1.64303e+07	5.29056e+06
35-40N	0.2634	1.76597e+07	4.65156e+06
30-35N	0.1937	1.87529e+07	3.63244e+06
25-30N	0.1143	1.97029e+07	2.25204e+06
20-25N	0.0867	2.05035e+07	1.77766e+06
15-20N	0.0939	2.11499e+07	1.98597e+06
10-15N	0.1635	2.1638e+07	3.53781e+06
05-10N	0.1909	2.1965e+07	4.19312e+06
0-05N	0.2118	2.2129e+07	4.68692e+06
0-05S	0.2014	2.2129e+07	4.45677e+06
05-10S	0.2118	2.1965e+07	4.65219e+06
10-15S	0.2049	2.1638e+07	4.43362e+06
15-20S	0.1773	2.11499e+07	3.74987e+06
20-25S	0.1734	2.05035e+07	3.55531e+06
25-30S	0.191	1.97029e+07	3.76325e+06
30-35S	0.2047	1.87529e+07	3.83872e+06
35-40S	0.2052	1.76597e+07	3.62376e+06
40-45S	0.1769	1.64303e+07	2.90652e+06
45-50S	0.1976	1.50732e+07	2.97846e+06
50-55S	0.2351	1.35978e+07	3.19685e+06
55-60S	0.2403	1.20148e+07	2.88715e+06
60-65S	0.2737	1.03358e+07	2.82891e+06
65-70S	0.4625	8.5737e+06	3.96533e+06
70-75S	0.6104	6.74213e+06	4.1154e+06
75-80S	0.7953	4.85564e+06	3.86169e+06
80-85S	0.9433	2.92942e+06	2.76332e+06
85-90S	0.9444	979155	924714

## Sheet: Cenomanian
lat_band	L_fraction	area	L_area
85-90N	0.4305	979155	421526
80-85N	0.5393	2.92942e+06	1.57983e+06
75-80N	0.6221	4.85564e+06	3.02069e+06
70-75N	0.5717	6.74213e+06	3.85448e+06
65-70N	0.5557	8.5737e+06	4.7644e+06
60-65N	0.5532	1.03358e+07	5.71777e+06
55-60N	0.5137	1.20148e+07	6.17199e+06
50-55N	0.4278	1.35978e+07	5.81714e+06
45-50N	0.3542	1.50732e+07	5.33893e+06
40-45N	0.3219	1.64303e+07	5.28892e+06
35-40N	0.274	1.76597e+07	4.83875e+06
30-35N	0.2075	1.87529e+07	3.89123e+06
25-30N	0.1211	1.97029e+07	2.38602e+06
20-25N	0.0972	2.05035e+07	1.99294e+06
15-20N	0.0798	2.11499e+07	1.68776e+06
10-15N	0.1358	2.1638e+07	2.93844e+06
05-10N	0.1805	2.1965e+07	3.96468e+06
0-05N	0.2118	2.2129e+07	4.68692e+06
0-05S	0.2223	2.2129e+07	4.91927e+06
05-10S	0.2083	2.1965e+07	4.57531e+06
10-15S	0.2257	2.1638e+07	4.88369e+06
15-20S	0.1843	2.11499e+07	3.89792e+06
20-25S	0.1734	2.05035e+07	3.55531e+06
25-30S	0.1911	1.97029e+07	3.76522e+06
30-35S	0.2115	1.87529e+07	3.96624e+06
35-40S	0.2057	1.76597e+07	3.63259e+06
40-45S	0.1661	1.64303e+07	2.72908e+06
45-50S	0.2047	1.50732e+07	3.08548e+06
50-55S	0.2317	1.35978e+07	3.15061e+06
55-60S	0.2465	1.20148e+07	2.96164e+06
60-65S	0.3183	1.03358e+07	3.28989e+06
65-70S	0.4783	8.5737e+06	4.1008e+06
70-75S	0.5924	6.74213e+06	3.99404e+06
75-80S	0.7683	4.85564e+06	3.73059e+06
80-85S	0.9538	2.92942e+06	2.79408e+06
85-90S	1	979155	979155

[truncated: 17 more sheets: Albian, Aptian, Barremian, Hauterivian, Valanginian, Berriasian, Tithonian, Kimmeridgian, Oxfordian, Callovian, Bathonian, Bajocian, Aalenian, Toarcian, Pliensbachian, Sinemurian, Hettangian]
