# Supplementary material for: Latitudinal diversity gradients in Mesozoic non-marine turtles
Source: R Soc Open Sci. 2016 Nov 23;3(11):160581. doi: 10.1098/rsos.160581 (PMC5180147; doi:10.1098/rsos.160581)
Supplement: File name: Nicholson_et_al_Mesozoic_latitude_script_ESM.R Title: Mesozoic turtle latitude analyses R scriptDescription: R script for cleaning and partitioning Mesozoic turtle occurrence data into 15 degree palaeolatitudinal bands and various temporal bins, Shareholder Quorum Subsampling and generali [file rsos160581supp3.R]

# Code for analyses contained in 'Latitudinal diversity gradients in Mesozoic 
# non-marine turtles' by David B Nicholson, Patricia A Holroyd, Paul Valdes and 
# Paul M Barrett, published in Royal Society Open Science.

# Code written by David Nicholson and Pat Holroyd, with contributions (lines 
# 33–45) from Roger BJ Benson (also available from supplementary material in 
# Benson et al 2016 PLoS Biology 14, e1002359, 
# DOI: 10.1371/journal.pbio.1002359)


# Load or install appropriate packages

library(nlme)
library(AICcmodavg)


# Set working directory to location of folder containing files from 
# supplementary data.

# setwd("")
	
	# Load data from sheet 1 of supplementary data file, as csv
	turtles<-read.csv("Mesozoic Turtles August 2016.csv")
	# Remove occurrences labelled as trace fossils in dataset
	turtles_data<-turtles[turtles$preservation!="trace",]

	
# Exclude trace fossils, ootaxa, and marine taxa by using lists of names (terms)
# to remove these
# Files "Trace terms.txt", "Egg terms.txt", "Marine terms.txt" are available 
# from Benson et al 2016 PLoS Biology 14, e1002359.

	trace.terms<-scan("Trace terms.txt",what="character")
	egg.terms<-scan("Egg terms.txt",what="character")		
	marine.terms<-scan("Marine terms.txt",what="character")
	
	exclude.terms<-c(trace.terms,egg.terms,marine.terms)
	
	exclude.rows<-c()
		for(i in 1:length(exclude.terms)) { X<-exclude.terms[i]
		exclude.rows<-c(exclude.rows, which(turtles_data$order_name==X | 	
		turtles_data$family_name==X | 	turtles_data$occurrence.genus_name==X))
		}
		
	land_turtles<-turtles_data[-unique(exclude.rows),]
	
write.csv(land_turtles,"land_turtles.csv") # for Dataset 1, sheet 2
	
### Check counts of unique genera in eastern and western halves of the northern 
# hemisphere
# subset data by paleolatitude
# the data frame mz will be the land turtles of northern hemisphere

mz <-subset(land_turtles, paleolatdec > 0)

# now divide them  into east and west

mzW <-subset(mz, paleolngdec < 0)
mzE <-subset(mz, paleolngdec > 0)

##count unique genera for each time period for each area
east.genera <-aggregate(mzE$occurrence.genus_name, list(mzE$period), function(x) 
length(unique(x)))
write.csv(east.genera, file="ngen_east.csv")
west.genera <-aggregate(mzW$occurrence.genus_name, list(mzW$period), function(x) 
length(unique(x)))
write.csv(west.genera, file="ngen_west.csv")


# Verify number of occurrences, unique genera and collections quoted in Methods
	
	# For full PBDB download (Dataset 1, sheet 1)
		nrow(turtles)
		# 1862 occurrences
		all_colls <- sort(unique(turtles$collection_no))
		length(all_colls)
		# 1103 PBDB collections
		all_taxa <- sort(unique(turtles$occurrence.genus_name))
		length(all_taxa)
		# 271 unique genera
	
	# For non-marine taxa (i.e. after removal of marine taxa, ootaxa and other
	# ichnotaxa)
		nrow(land_turtles)
		# 1506 occurrences
		land_colls <- sort(unique(land_turtles$collection_no))
		length(land_colls)
		# 894 PBDB collections
		land_taxa <- sort(unique(land_turtles$occurrence.genus_name))
		length(land_taxa)
		# 192 unique genera
	
# Count number of occs with empty formation names

	empty_fms <- land_turtles[land_turtles$formation=="",]
	nrow(empty_fms)

	# 36 occurrences with empty formations remain, roughly split between Early 
	# and Late Cretaceous, where most of the data is. Not a concern - see 
	# Dataset 1, sheet 1 for justifications.


# Subset the turtle data into time bins by Triassic, Jurassic and finer 
# divisions for Cretaceous

	# Triassic
	Triassic <- subset(land_turtles, period=="Triassic")
	# Jurassic
	Jurassic <- subset(land_turtles, period=="Jurassic")
	# Campanian
	Camp <- subset(land_turtles, interval_midpoint>70.6 & 
	interval_midpoint<84.9)
	# Maastrichtian
	Maas <- subset(land_turtles, interval_midpoint>66.043 & 
	interval_midpoint<70.6)
	# Rest of Cretaceous (i.e. Berriasian-Santonian)
	RCret <- subset(land_turtles, interval_midpoint>84.9 & 
	interval_midpoint<145.5)
	# Lower Cretaceous
	LCret <- subset(land_turtles, interval_midpoint>100.5 & 
	interval_midpoint<145.5)
	# Upper Cretaceous
	UCret <- subset(land_turtles, interval_midpoint>66.043 & 
	interval_midpoint<100.5)


# Subset Triassic data into palaeolatitudinal bands

	# North
	
	Trias0_15 <- subset(Triassic, paleolatdec>0 & paleolatdec<15.01)
	Trias15_30 <- subset(Triassic, paleolatdec>15 & paleolatdec<30.01)
	Trias30_45 <- subset(Triassic, paleolatdec>30 & paleolatdec<45.01)
	Trias45_60 <- subset(Triassic, paleolatdec>45 & paleolatdec<60.01)
	Trias60_75 <- subset(Triassic, paleolatdec>60 & paleolatdec<75.01)
	Trias75_90 <- subset(Triassic, paleolatdec>75)

	# South
	
	Trias0_15S <- subset(Triassic, paleolatdec<0 & paleolatdec>-15.01)
	Trias15_30S <- subset(Triassic, paleolatdec<(-15) & paleolatdec>-30.01)
	Trias30_45S <- subset(Triassic, paleolatdec<(-30) & paleolatdec>-45.01)
	Trias45_60S <- subset(Triassic, paleolatdec<(-45) & paleolatdec>-60.01)
	Trias60_75S <- subset(Triassic, paleolatdec<(-60) & paleolatdec>-75.01)
	Trias75_90S <- subset(Triassic, paleolatdec<(-75))
	
# Subset Jurassic data into palaeolatitudinal bands

	# North
	
	Jur0_15 <- subset(Jurassic, paleolatdec>0 & paleolatdec<15.01)
	Jur15_30 <- subset(Jurassic, paleolatdec>15 & paleolatdec<30.01)
	Jur30_45 <- subset(Jurassic, paleolatdec>30 & paleolatdec<45.01)
	Jur45_60 <- subset(Jurassic, paleolatdec>45 & paleolatdec<60.01)
	Jur60_75 <- subset(Jurassic, paleolatdec>60 & paleolatdec<75.01)
	Jur75_90 <- subset(Jurassic, paleolatdec>75)

	# South
	
	Jur0_15S <- subset(Jurassic, paleolatdec<0 & paleolatdec>-15.01)
	Jur15_30S <- subset(Jurassic, paleolatdec<(-15) & paleolatdec>-30.01)
	Jur30_45S <- subset(Jurassic, paleolatdec<(-30) & paleolatdec>-45.01)
	Jur45_60S <- subset(Jurassic, paleolatdec<(-45) & paleolatdec>-60.01)
	Jur60_75S <- subset(Jurassic, paleolatdec<(-60) & paleolatdec>-75.01)
	Jur75_90S <- subset(Jurassic, paleolatdec<(-75))


# Subset Cretaceous bins into palaeolatitudinal bands
	
	# Campanian North
	
	Camp0_15 <- subset(Camp, paleolatdec>0 & paleolatdec<15.01)
	Camp15_30 <- subset(Camp, paleolatdec>15 & paleolatdec<30.01)
	Camp30_45 <- subset(Camp, paleolatdec>30 & paleolatdec<45.01)
	Camp45_60 <- subset(Camp, paleolatdec>45 & paleolatdec<60.01)
	Camp60_75 <- subset(Camp, paleolatdec>60 & paleolatdec<75.01)
	Camp75_90 <- subset(Camp, paleolatdec>75)
	
	# Campanian South
	
	Camp0_15S <- subset(Camp, paleolatdec<0 & paleolatdec>-15.01)
	Camp15_30S <- subset(Camp, paleolatdec<(-15) & paleolatdec>-30.01)
	Camp30_45S <- subset(Camp, paleolatdec<(-30) & paleolatdec>-45.01)
	Camp45_60S <- subset(Camp, paleolatdec<(-45) & paleolatdec>-60.01)
	Camp60_75S <- subset(Camp, paleolatdec<(-60) & paleolatdec>-75.01)
	Camp75_90S <- subset(Camp, paleolatdec<(-75))
	
	# Maastrichtian North
	
	Maas0_15 <- subset(Maas, paleolatdec>0 & paleolatdec<15.01)
	Maas15_30 <- subset(Maas, paleolatdec>15 & paleolatdec<30.01)
	Maas30_45 <- subset(Maas, paleolatdec>30 & paleolatdec<45.01)
	Maas45_60 <- subset(Maas, paleolatdec>45 & paleolatdec<60.01)
	Maas60_75 <- subset(Maas, paleolatdec>60 & paleolatdec<75.01)
	Maas75_90 <- subset(Maas, paleolatdec>75)
	
	# Maastrichtian South
	
	Maas0_15S <- subset(Maas, paleolatdec<0 & paleolatdec>-15.01)
	Maas15_30S <- subset(Maas, paleolatdec<(-15) & paleolatdec>-30.01)
	Maas30_45S <- subset(Maas, paleolatdec<(-30) & paleolatdec>-45.01)
	Maas45_60S <- subset(Maas, paleolatdec<(-45) & paleolatdec>-60.01)
	Maas60_75S <- subset(Maas, paleolatdec<(-60) & paleolatdec>-75.01)
	Maas75_90S <- subset(Maas, paleolatdec<(-75))
	
	# Rest of Cretaceous North
	
	RCret0_15 <- subset(RCret, paleolatdec>0 & paleolatdec<15.01)
	RCret15_30 <- subset(RCret, paleolatdec>15 & paleolatdec<30.01)
	RCret30_45 <- subset(RCret, paleolatdec>30 & paleolatdec<45.01)
	RCret45_60 <- subset(RCret, paleolatdec>45 & paleolatdec<60.01)
	RCret60_75 <- subset(RCret, paleolatdec>60 & paleolatdec<75.01)
	RCret75_90 <- subset(RCret, paleolatdec>75)
	
	# Rest of Cretaceous South
	
	RCret0_15S <- subset(RCret, paleolatdec<0 & paleolatdec>-15.01)
	RCret15_30S <- subset(RCret, paleolatdec<(-15) & paleolatdec>-30.01)
	RCret30_45S <- subset(RCret, paleolatdec<(-30) & paleolatdec>-45.01)
	RCret45_60S <- subset(RCret, paleolatdec<(-45) & paleolatdec>-60.01)
	RCret60_75S <- subset(RCret, paleolatdec<(-60) & paleolatdec>-75.01)
	RCret75_90S <- subset(RCret, paleolatdec<(-75))

	# Lower Cretaceous North
	
	LCret0_15 <- subset(LCret, paleolatdec>0 & paleolatdec<15.01)
	LCret15_30 <- subset(LCret, paleolatdec>15 & paleolatdec<30.01)
	LCret30_45 <- subset(LCret, paleolatdec>30 & paleolatdec<45.01)
	LCret45_60 <- subset(LCret, paleolatdec>45 & paleolatdec<60.01)
	LCret60_75 <- subset(LCret, paleolatdec>60 & paleolatdec<75.01)
	LCret75_90 <- subset(LCret, paleolatdec>75)
	
	# Lower Cretaceous South
	
	LCret0_15S <- subset(LCret, paleolatdec<0 & paleolatdec>-15.01)
	LCret15_30S <- subset(LCret, paleolatdec<(-15) & paleolatdec>-30.01)
	LCret30_45S <- subset(LCret, paleolatdec<(-30) & paleolatdec>-45.01)
	LCret45_60S <- subset(LCret, paleolatdec<(-45) & paleolatdec>-60.01)
	LCret60_75S <- subset(LCret, paleolatdec<(-60) & paleolatdec>-75.01)
	LCret75_90S <- subset(LCret, paleolatdec<(-75))

	# Upper Cretaceous North
	
	UCret0_15 <- subset(UCret, paleolatdec>0 & paleolatdec<15.01)
	UCret15_30 <- subset(UCret, paleolatdec>15 & paleolatdec<30.01)
	UCret30_45 <- subset(UCret, paleolatdec>30 & paleolatdec<45.01)
	UCret45_60 <- subset(UCret, paleolatdec>45 & paleolatdec<60.01)
	UCret60_75 <- subset(UCret, paleolatdec>60 & paleolatdec<75.01)
	UCret75_90 <- subset(UCret, paleolatdec>75)
	
	# Upper Cretaceous South
	
	UCret0_15S <- subset(UCret, paleolatdec<0 & paleolatdec>-15.01)
	UCret15_30S <- subset(UCret, paleolatdec<(-15) & paleolatdec>-30.01)
	UCret30_45S <- subset(UCret, paleolatdec<(-30) & paleolatdec>-45.01)
	UCret45_60S <- subset(UCret, paleolatdec<(-45) & paleolatdec>-60.01)
	UCret60_75S <- subset(UCret, paleolatdec<(-60) & paleolatdec>-75.01)
	UCret75_90S <- subset(UCret, paleolatdec<(-75))

	
	
# Count unique genera and formations

	# Set up empty vector object to receive values for Triassic
	Triassic_raw_genera <- vector(mod="numeric", length=0)
	# Add counts of unique genera in each palaeolatitudinal band, starting from 
	# the north
	Triassic_raw_genera[1] <- length(unique(Trias75_90$occurrence.genus_name))
	Triassic_raw_genera[2] <- length(unique(Trias60_75$occurrence.genus_name))
	Triassic_raw_genera[3] <- length(unique(Trias45_60$occurrence.genus_name))
	Triassic_raw_genera[4] <- length(unique(Trias30_45$occurrence.genus_name))
	Triassic_raw_genera[5] <- length(unique(Trias15_30$occurrence.genus_name))
	Triassic_raw_genera[6] <- length(unique(Trias0_15$occurrence.genus_name))
	Triassic_raw_genera[7] <- length(unique(Trias0_15S$occurrence.genus_name))
	Triassic_raw_genera[8] <- length(unique(Trias15_30S$occurrence.genus_name))
	Triassic_raw_genera[9] <- length(unique(Trias30_45S$occurrence.genus_name))
	Triassic_raw_genera[10] <- length(unique(Trias45_60S$occurrence.genus_name))
	Triassic_raw_genera[11] <- length(unique(Trias60_75S$occurrence.genus_name))
	Triassic_raw_genera[12] <- length(unique(Trias75_90S$occurrence.genus_name))

	# As above, for Jurassic
	Jurassic_raw_genera <- vector(mod="numeric", length=0)
	Jurassic_raw_genera[1] <- length(unique(Jur75_90$occurrence.genus_name))
	Jurassic_raw_genera[2] <- length(unique(Jur60_75$occurrence.genus_name))
	Jurassic_raw_genera[3] <- length(unique(Jur45_60$occurrence.genus_name))
	Jurassic_raw_genera[4] <- length(unique(Jur30_45$occurrence.genus_name))
	Jurassic_raw_genera[5] <- length(unique(Jur15_30$occurrence.genus_name))
	Jurassic_raw_genera[6] <- length(unique(Jur0_15$occurrence.genus_name))
	Jurassic_raw_genera[7] <- length(unique(Jur0_15S$occurrence.genus_name))
	Jurassic_raw_genera[8] <- length(unique(Jur15_30S$occurrence.genus_name))
	Jurassic_raw_genera[9] <- length(unique(Jur30_45S$occurrence.genus_name))
	Jurassic_raw_genera[10] <- length(unique(Jur45_60S$occurrence.genus_name))
	Jurassic_raw_genera[11] <- length(unique(Jur60_75S$occurrence.genus_name))
	Jurassic_raw_genera[12] <- length(unique(Jur75_90S$occurrence.genus_name))

	# As above, for Lower Cretaceous
	LCret_raw_genera <- vector(mod="numeric", length=0)
	LCret_raw_genera[1] <- length(unique(LCret75_90$occurrence.genus_name))
	LCret_raw_genera[2] <- length(unique(LCret60_75$occurrence.genus_name))
	LCret_raw_genera[3] <- length(unique(LCret45_60$occurrence.genus_name))
	LCret_raw_genera[4] <- length(unique(LCret30_45$occurrence.genus_name))
	LCret_raw_genera[5] <- length(unique(LCret15_30$occurrence.genus_name))
	LCret_raw_genera[6] <- length(unique(LCret0_15$occurrence.genus_name))
	LCret_raw_genera[7] <- length(unique(LCret0_15S$occurrence.genus_name))
	LCret_raw_genera[8] <- length(unique(LCret15_30S$occurrence.genus_name))
	LCret_raw_genera[9] <- length(unique(LCret30_45S$occurrence.genus_name))
	LCret_raw_genera[10] <- length(unique(LCret45_60S$occurrence.genus_name))
	LCret_raw_genera[11] <- length(unique(LCret60_75S$occurrence.genus_name))
	LCret_raw_genera[12] <- length(unique(LCret75_90S$occurrence.genus_name))

	# As above, for Upper Cretaceous
	UCret_raw_genera <- vector(mod="numeric", length=0)
	UCret_raw_genera[1] <- length(unique(UCret75_90$occurrence.genus_name))
	UCret_raw_genera[2] <- length(unique(UCret60_75$occurrence.genus_name))
	UCret_raw_genera[3] <- length(unique(UCret45_60$occurrence.genus_name))
	UCret_raw_genera[4] <- length(unique(UCret30_45$occurrence.genus_name))
	UCret_raw_genera[5] <- length(unique(UCret15_30$occurrence.genus_name))
	UCret_raw_genera[6] <- length(unique(UCret0_15$occurrence.genus_name))
	UCret_raw_genera[7] <- length(unique(UCret0_15S$occurrence.genus_name))
	UCret_raw_genera[8] <- length(unique(UCret15_30S$occurrence.genus_name))
	UCret_raw_genera[9] <- length(unique(UCret30_45S$occurrence.genus_name))
	UCret_raw_genera[10] <- length(unique(UCret45_60S$occurrence.genus_name))
	UCret_raw_genera[11] <- length(unique(UCret60_75S$occurrence.genus_name))
	UCret_raw_genera[12] <- length(unique(UCret75_90S$occurrence.genus_name))

	# As above, for Maastrichtian
	Maas_raw_genera <- vector(mod="numeric", length=0)
	Maas_raw_genera[1] <- length(unique(Maas75_90$occurrence.genus_name))
	Maas_raw_genera[2] <- length(unique(Maas60_75$occurrence.genus_name))
	Maas_raw_genera[3] <- length(unique(Maas45_60$occurrence.genus_name))
	Maas_raw_genera[4] <- length(unique(Maas30_45$occurrence.genus_name))
	Maas_raw_genera[5] <- length(unique(Maas15_30$occurrence.genus_name))
	Maas_raw_genera[6] <- length(unique(Maas0_15$occurrence.genus_name))
	Maas_raw_genera[7] <- length(unique(Maas0_15S$occurrence.genus_name))
	Maas_raw_genera[8] <- length(unique(Maas15_30S$occurrence.genus_name))
	Maas_raw_genera[9] <- length(unique(Maas30_45S$occurrence.genus_name))
	Maas_raw_genera[10] <- length(unique(Maas45_60S$occurrence.genus_name))
	Maas_raw_genera[11] <- length(unique(Maas60_75S$occurrence.genus_name))
	Maas_raw_genera[12] <- length(unique(Maas75_90S$occurrence.genus_name))

	# As above, for Campanian
	Camp_raw_genera <- vector(mod="numeric", length=0)
	Camp_raw_genera[1] <- length(unique(Camp75_90$occurrence.genus_name))
	Camp_raw_genera[2] <- length(unique(Camp60_75$occurrence.genus_name))
	Camp_raw_genera[3] <- length(unique(Camp45_60$occurrence.genus_name))
	Camp_raw_genera[4] <- length(unique(Camp30_45$occurrence.genus_name))
	Camp_raw_genera[5] <- length(unique(Camp15_30$occurrence.genus_name))
	Camp_raw_genera[6] <- length(unique(Camp0_15$occurrence.genus_name))
	Camp_raw_genera[7] <- length(unique(Camp0_15S$occurrence.genus_name))
	Camp_raw_genera[8] <- length(unique(Camp15_30S$occurrence.genus_name))
	Camp_raw_genera[9] <- length(unique(Camp30_45S$occurrence.genus_name))
	Camp_raw_genera[10] <- length(unique(Camp45_60S$occurrence.genus_name))
	Camp_raw_genera[11] <- length(unique(Camp60_75S$occurrence.genus_name))
	Camp_raw_genera[12] <- length(unique(Camp75_90S$occurrence.genus_name))

	# As above, for Rest of Cretaceous (i.e. Berriasian–Santonian)
	RCret_raw_genera <- vector(mod="numeric", length=0)
	RCret_raw_genera[1] <- length(unique(RCret75_90$occurrence.genus_name))
	RCret_raw_genera[2] <- length(unique(RCret60_75$occurrence.genus_name))
	RCret_raw_genera[3] <- length(unique(RCret45_60$occurrence.genus_name))
	RCret_raw_genera[4] <- length(unique(RCret30_45$occurrence.genus_name))
	RCret_raw_genera[5] <- length(unique(RCret15_30$occurrence.genus_name))
	RCret_raw_genera[6] <- length(unique(RCret0_15$occurrence.genus_name))
	RCret_raw_genera[7] <- length(unique(RCret0_15S$occurrence.genus_name))
	RCret_raw_genera[8] <- length(unique(RCret15_30S$occurrence.genus_name))
	RCret_raw_genera[9] <- length(unique(RCret30_45S$occurrence.genus_name))
	RCret_raw_genera[10] <- length(unique(RCret45_60S$occurrence.genus_name))
	RCret_raw_genera[11] <- length(unique(RCret60_75S$occurrence.genus_name))
	RCret_raw_genera[12] <- length(unique(RCret75_90S$occurrence.genus_name))


#######################################################
### SQS on genera per time bin per latitudinal band ###
#######################################################


# Make data files for SQS

### Land data split by latitude, having changed the 'manual splits 9 my bin' 
# file to have Triassic, Jurassic and Rest of Cretaceous bins.

# North

	L0_15N <- subset(land_turtles, paleolatdec>0 & paleolatdec<15.01)
	L15_30N <- subset(land_turtles, paleolatdec>15 & paleolatdec<30.01)
	L30_45N <- subset(land_turtles, paleolatdec>30 & paleolatdec<45.01)
	L45_60N <- subset(land_turtles, paleolatdec>45 & paleolatdec<60.01)
	L60_75N <- subset(land_turtles, paleolatdec>60 & paleolatdec<75.01)
	L75_90N <- subset(land_turtles, paleolatdec>75)
	
# South

	L0_15S <- subset(land_turtles, paleolatdec<0 & paleolatdec>-15.01)
	L15_30S <- subset(land_turtles, paleolatdec<(-15) & paleolatdec>-30.01)
	L30_45S <- subset(land_turtles, paleolatdec<(-30) & paleolatdec>-45.01)
	L45_60S <- subset(land_turtles, paleolatdec<(-45) & paleolatdec>-60.01)
	L60_75S <- subset(land_turtles, paleolatdec<(-60) & paleolatdec>-75.01)
	L75_90S <- subset(land_turtles, paleolatdec<(-75))
	
# Make files for SQS

	write.csv(L0_15N, "L0_15N", quote=F)
	write.csv(L15_30N, "L15_30N", quote=F)
	write.csv(L30_45N, "L30_45N", quote=F)
	write.csv(L45_60N, "L45_60N", quote=F)
	write.csv(L60_75N, "L60_75N", quote=F)
	write.csv(L75_90N, "L75_90N", quote=F)
	write.csv(L0_15S, "L0_15S", quote=F)
	write.csv(L15_30S, "L15_30S", quote=F)
	write.csv(L30_45S, "L30_45S", quote=F)
	write.csv(L45_60S, "L45_60S", quote=F)
	write.csv(L60_75S, "L60_75S", quote=F)
	write.csv(L75_90S, "L75_90S", quote=F)


# For Mac users, enter these commands in Terminal (change for user's own file 
# pathway):

	#cd ~/Dropbox/Turtle\ stuff/Mesozoic\ latitude\ turtles/REVISED\ Mesozoic\ Lat
	
# For Windows users, enter, make sure you have an implementation of Perl 
# installed on your system.  If you do not, there are several free versions 
# available online.  Once installed, use the command prompt to navigate to the 
# proper file path and/or folder that holds both your output files and the 
# quorumSubsample4-3.pl script file.  If you are using multiple input files (as 
# in this example), you will need to move them to a separate folder that 
# contains only the input files (e.g., L*_*, the file 
# "Nicholson_et_al_manual_splits_9Myr_splits_ESM" and the perl script 
# "quorumSubsample4-3.pl")

# Perl script "quorumSubsample4-3.pl" is available from Benson et al 2016 PloS 
# Biology 14, e1002359

# Execute the Perl script from the Terminal (Mac) or command prompt (Windows)

	# perl quorumSubsample4-3.pl


# Repeat the following line for each set of SQS output files, followed by 
# assigning results to object.

results<-read.csv("quorumSubsample4.txt",skip=1,header=F,sep="	")
	colnames(results)<-c("Bin.name", "Start", "End", "References", 
	"Collections", "Collections.used", "Collections.drawn", "Occurrences", 
	"Occurrences.drawn", "Raw.genera", "Genera.used", "Raw.one.timers", 
	"Raw.two.timers", "Raw.three.timers", "Raw.part.timers", 
	"Raw.forward.gap.fillers", "Raw.backward.gap.fillers", "Raw.range.throughs", 
	"Raw.boundary.crossers", "Raw.single.intervals", "Gaps","Gap.statistic", 
	"Chao.2", "Subsampled.diversity", "Three.timer.diversity", "One.timers", 
	"Two.timers", "Three.timers", "Part.timers", "Three.timer.sampling", 
	"Forward.gap.fillers", "Backward.gap.fillers", "Range.throughs", 
	"Boundary.crossers", "Single.intervals", "Drawn.once", "Subsampled.Chao.2", 
	"Dominance", "Good.s.u", "Maximum.quorum", "Quorum.drawn")
	
# Quorum level 0.4

SQS75_90N <- results
SQS60_75N <- results
SQS45_60N <- results
SQS30_45N <- results
SQS15_30N <- results
SQS0_15N <- results
SQS0_15S <- results
SQS15_30S <- results
SQS30_45S <- results
SQS45_60S <- results
SQS60_75S <- results
SQS75_90S <- results


##########################################
##########################################
### GLS regressions
##########################################
##########################################

# Setting up variables for regressions

# Need to count unique formation names for each latitudinal bin of Jurassic, 
# Early Cretaceous and Late Cretaceous.

# Fms = turtle-bearing formations in the non-marine turtle dataset

Jur.Fms <- vector(mod="numeric", length=0)
Jur.Fms[1] <- length(unique(Jur75_90$formation))
Jur.Fms[2] <- length(unique(Jur60_75$formation))
Jur.Fms[3] <- length(unique(Jur45_60$formation))
Jur.Fms[4] <- length(unique(Jur30_45$formation))
Jur.Fms[5] <- length(unique(Jur15_30$formation))
Jur.Fms[6] <- length(unique(Jur0_15$formation))
Jur.Fms[7] <- length(unique(Jur0_15S$formation))
Jur.Fms[8] <- length(unique(Jur15_30S$formation))
Jur.Fms[9] <- length(unique(Jur30_45S$formation))
Jur.Fms[10] <- length(unique(Jur45_60S$formation))
Jur.Fms[11] <- length(unique(Jur60_75S$formation))
Jur.Fms[12] <- length(unique(Jur75_90S$formation))

LCret.Fms <- vector(mod="numeric", length=0)
LCret.Fms[1] <- length(unique(LCret75_90$formation))
LCret.Fms[2] <- length(unique(LCret60_75$formation))
LCret.Fms[3] <- length(unique(LCret45_60$formation))
LCret.Fms[4] <- length(unique(LCret30_45$formation))
LCret.Fms[5] <- length(unique(LCret15_30$formation))
LCret.Fms[6] <- length(unique(LCret0_15$formation))
LCret.Fms[7] <- length(unique(LCret0_15S$formation))
LCret.Fms[8] <- length(unique(LCret15_30S$formation))
LCret.Fms[9] <- length(unique(LCret30_45S$formation))
LCret.Fms[10] <- length(unique(LCret45_60S$formation))
LCret.Fms[11] <- length(unique(LCret60_75S$formation))
LCret.Fms[12] <- length(unique(LCret75_90S$formation))

UCret.Fms <- vector(mod="numeric", length=0)
UCret.Fms[1] <- length(unique(UCret75_90$formation))
UCret.Fms[2] <- length(unique(UCret60_75$formation))
UCret.Fms[3] <- length(unique(UCret45_60$formation))
UCret.Fms[4] <- length(unique(UCret30_45$formation))
UCret.Fms[5] <- length(unique(UCret15_30$formation))
UCret.Fms[6] <- length(unique(UCret0_15$formation))
UCret.Fms[7] <- length(unique(UCret0_15S$formation))
UCret.Fms[8] <- length(unique(UCret15_30S$formation))
UCret.Fms[9] <- length(unique(UCret30_45S$formation))
UCret.Fms[10] <- length(unique(UCret45_60S$formation))
UCret.Fms[11] <- length(unique(UCret60_75S$formation))
UCret.Fms[12] <- length(unique(UCret75_90S$formation))


# Set up vectors for raw genus counts, turtle-bearing formations and land area 
# values. "[variable]2" are without zeros and log10 transformed for gls. Ordered 
# from north to south.

# Gen = raw genera | LA = land area (shorthand for non-marine area) | Fms = 
# turtle-bearing formations in the non-marine turtle dataset

	# Jurassic

	Jurassic_raw_genera # Reminder. Now remove zeros from series
	Jur.Gen2 <- log10(c(6,13,11,1,3))
	Jur.Fms # Reminder. Now remove latitudinal bands where value is zero in 
	# Jurassic_raw_genera
	Jur.Fms2 <- log10(c(6,15,8,2,3))
	Jur.LA <- c(5131549.647, 11691474.61, 20138187.26, 15139360.2, 9788340.064, 
	11534570.85, 15633039.19, 14663211.88, 17657199.29, 16100212.48, 
	7747594.027, 1177383.198)
	# Remove latitudinal bands where value is zero in Jurassic_raw_genera
	Jur.LA2 <- log10(c(20138187.26, 15139360.2, 9788340.064, 11534570.85, 
	17657199.29))

	# Lower Cretaceous

	LCret_raw_genera # Reminder. Now remove zeros from series
	LCret.Gen2 <- log10(c(11,47,11,4,5,2,1,2,2))
	LCret.Fms # Reminder. Now remove latitudinal bands where value is zero in 
	LCret_raw_genera
	LCret.Fms2 <- log10(c(12,49,6,2,3,2,1,2,2))
	LCret.LA <- c(2605161.645, 10439188.3, 19039127.73, 20900744.72, 
	8654004.701, 10610924.16, 15228962.96, 12411179.8, 10442632.53, 9283390.6, 
	14565718.05, 8429803.541)
	# Remove latitudinal bands where value is zero in LCret_raw_genera
	LCret.LA2 <- log10(c(19039127.73, 20900744.72, 8654004.701, 10610924.16, 
	15228962.96, 10442632.53, 9283390.6, 14565718.05, 8429803.541))

	# Upper Cretaceous

	UCret_raw_genera # Reminder. Now remove zeros from series
	UCret.Gen2 <- log10(c(2,46,55,6,2,9,12,7))
	UCret.Fms # Reminder. Now remove latitudinal bands where value is zero in 
	# UCret_raw_genera
	UCret.Fms2 <- log10(c(1,37,79,5,3,6,9,4))
	UCret.LA <- c(4036904.753, 14782658.94, 17932798.83, 13884226.45, 
	7208120.221, 12790928.45, 13861902.17, 11571252.06, 10160894.57, 
	8966237.337, 9877932.783, 7481766.179)
	# Remove latitudinal bands where value is zero in UCret_raw_genera
	UCret.LA2 <- log10(c(14782658.94, 17932798.83, 13884226.45, 7208120.221, 
	12790928.45, 11571252.06, 10160894.57, 8966237.337))
	

# Get land tetrapod data for collections counts

land_tetrapods <- read.csv("land_tetrapods.csv")


# Get counts of tetrapod-bearing collections for each latitudinal bin in 
# Jurassic, Lower Cretaceous and Upper Cretaceous. "[variable]2" are to match 
# turtle "[variable]2" (i.e. without zeros) and log10 transformed for gls. 
# Ordered from north to south.

Tets.Jur <- subset(land_tetrapods, period=="Jurassic")
Tets.LCret <- subset(land_tetrapods, ma_mid>100.5 & ma_mid<145.5)
Tets.UCret <- subset(land_tetrapods, ma_mid>66.043 & ma_mid<100.5)

	
	Tets.JurL0_15N <- subset(Tets.Jur, paleolatdec>0 & paleolatdec<15.01)
	Tets.JurL15_30N <- subset(Tets.Jur, paleolatdec>15 & paleolatdec<30.01)
	Tets.JurL30_45N <- subset(Tets.Jur, paleolatdec>30 & paleolatdec<45.01)
	Tets.JurL45_60N <- subset(Tets.Jur, paleolatdec>45 & paleolatdec<60.01)
	Tets.JurL60_75N <- subset(Tets.Jur, paleolatdec>60 & paleolatdec<75.01)
	Tets.JurL75_90N <- subset(Tets.Jur, paleolatdec>75)
	Tets.JurL0_15S <- subset(Tets.Jur, paleolatdec<0 & paleolatdec>-15.01)
	Tets.JurL15_30S <- subset(Tets.Jur, paleolatdec<(-15) & paleolatdec>-30.01)
	Tets.JurL30_45S <- subset(Tets.Jur, paleolatdec<(-30) & paleolatdec>-45.01)
	Tets.JurL45_60S <- subset(Tets.Jur, paleolatdec<(-45) & paleolatdec>-60.01)
	Tets.JurL60_75S <- subset(Tets.Jur, paleolatdec<(-60) & paleolatdec>-75.01)
	Tets.JurL75_90S <- subset(Tets.Jur, paleolatdec<(-75))
	

	TetJur.Colls <- vector(mod="numeric", length=0)
	TetJur.Colls[1] <- length(unique(Tets.JurL75_90N$collection_no))
	TetJur.Colls[2] <- length(unique(Tets.JurL60_75N$collection_no))
	TetJur.Colls[3] <- length(unique(Tets.JurL45_60N$collection_no))
	TetJur.Colls[4] <- length(unique(Tets.JurL30_45N$collection_no))
	TetJur.Colls[5] <- length(unique(Tets.JurL15_30N$collection_no))
	TetJur.Colls[6] <- length(unique(Tets.JurL0_15N$collection_no))
	TetJur.Colls[7] <- length(unique(Tets.JurL0_15S$collection_no))
	TetJur.Colls[8] <- length(unique(Tets.JurL15_30S$collection_no))
	TetJur.Colls[9] <- length(unique(Tets.JurL30_45S$collection_no))
	TetJur.Colls[10] <- length(unique(Tets.JurL45_60S$collection_no))
	TetJur.Colls[11] <- length(unique(Tets.JurL60_75S$collection_no))
	TetJur.Colls[12] <- length(unique(Tets.JurL75_90S$collection_no))
	
TetJur.Colls2 <- log10(c(31,575,104,6,111))

	Tets.LCretL0_15N <- subset(Tets.LCret, paleolatdec>0 & paleolatdec<15.01)
	Tets.LCretL15_30N <- subset(Tets.LCret, paleolatdec>15 & paleolatdec<30.01)
	Tets.LCretL30_45N <- subset(Tets.LCret, paleolatdec>30 & paleolatdec<45.01)
	Tets.LCretL45_60N <- subset(Tets.LCret, paleolatdec>45 & paleolatdec<60.01)
	Tets.LCretL60_75N <- subset(Tets.LCret, paleolatdec>60 & paleolatdec<75.01)
	Tets.LCretL75_90N <- subset(Tets.LCret, paleolatdec>75)
	Tets.LCretL0_15S <- subset(Tets.LCret, paleolatdec<0 & paleolatdec>-15.01)
	Tets.LCretL15_30S <- subset(Tets.LCret, paleolatdec<(-15) & 
	paleolatdec>-30.01)
	Tets.LCretL30_45S <- subset(Tets.LCret, paleolatdec<(-30) & 
	paleolatdec>-45.01)
	Tets.LCretL45_60S <- subset(Tets.LCret, paleolatdec<(-45) & 
	paleolatdec>-60.01)
	Tets.LCretL60_75S <- subset(Tets.LCret, paleolatdec<(-60) & 
	paleolatdec>-75.01)
	Tets.LCretL75_90S <- subset(Tets.LCret, paleolatdec<(-75))
	
	TetLCret.Colls <- vector(mod="numeric", length=0)
	TetLCret.Colls[1] <- length(unique(Tets.LCretL75_90N$collection_no))
	TetLCret.Colls[2] <- length(unique(Tets.LCretL60_75N$collection_no))
	TetLCret.Colls[3] <- length(unique(Tets.LCretL45_60N$collection_no))
	TetLCret.Colls[4] <- length(unique(Tets.LCretL30_45N$collection_no))
	TetLCret.Colls[5] <- length(unique(Tets.LCretL15_30N$collection_no))
	TetLCret.Colls[6] <- length(unique(Tets.LCretL0_15N$collection_no))
	TetLCret.Colls[7] <- length(unique(Tets.LCretL0_15S$collection_no))
	TetLCret.Colls[8] <- length(unique(Tets.LCretL15_30S$collection_no))
	TetLCret.Colls[9] <- length(unique(Tets.LCretL30_45S$collection_no))
	TetLCret.Colls[10] <- length(unique(Tets.LCretL45_60S$collection_no))
	TetLCret.Colls[11] <- length(unique(Tets.LCretL60_75S$collection_no))
	TetLCret.Colls[12] <- length(unique(Tets.LCretL75_90S$collection_no))

TetLCret.Colls2 <- log10(c(56,575,68,41,28,33,15,9,11))

	Tets.UCretL0_15N <- subset(Tets.UCret, paleolatdec>0 & paleolatdec<15.01)
	Tets.UCretL15_30N <- subset(Tets.UCret, paleolatdec>15 & paleolatdec<30.01)
	Tets.UCretL30_45N <- subset(Tets.UCret, paleolatdec>30 & paleolatdec<45.01)
	Tets.UCretL45_60N <- subset(Tets.UCret, paleolatdec>45 & paleolatdec<60.01)
	Tets.UCretL60_75N <- subset(Tets.UCret, paleolatdec>60 & paleolatdec<75.01)
	Tets.UCretL75_90N <- subset(Tets.UCret, paleolatdec>75)
	Tets.UCretL0_15S <- subset(Tets.UCret, paleolatdec<0 & paleolatdec>-15.01)
	Tets.UCretL15_30S <- subset(Tets.UCret, paleolatdec<(-15) & 
	paleolatdec>-30.01)
	Tets.UCretL30_45S <- subset(Tets.UCret, paleolatdec<(-30) & 
	paleolatdec>-45.01)
	Tets.UCretL45_60S <- subset(Tets.UCret, paleolatdec<(-45) & 
	paleolatdec>-60.01)
	Tets.UCretL60_75S <- subset(Tets.UCret, paleolatdec<(-60) & 
	paleolatdec>-75.01)
	Tets.UCretL75_90S <- subset(Tets.UCret, paleolatdec<(-75))

	TetUCret.Colls <- vector(mod="numeric", length=0)
	TetUCret.Colls[1] <- length(unique(Tets.UCretL75_90N$collection_no))
	TetUCret.Colls[2] <- length(unique(Tets.UCretL60_75N$collection_no))
	TetUCret.Colls[3] <- length(unique(Tets.UCretL45_60N$collection_no))
	TetUCret.Colls[4] <- length(unique(Tets.UCretL30_45N$collection_no))
	TetUCret.Colls[5] <- length(unique(Tets.UCretL15_30N$collection_no))
	TetUCret.Colls[6] <- length(unique(Tets.UCretL0_15N$collection_no))
	TetUCret.Colls[7] <- length(unique(Tets.UCretL0_15S$collection_no))
	TetUCret.Colls[8] <- length(unique(Tets.UCretL15_30S$collection_no))
	TetUCret.Colls[9] <- length(unique(Tets.UCretL30_45S$collection_no))
	TetUCret.Colls[10] <- length(unique(Tets.UCretL45_60S$collection_no))
	TetUCret.Colls[11] <- length(unique(Tets.UCretL60_75S$collection_no))
	TetUCret.Colls[12] <- length(unique(Tets.UCretL75_90S$collection_no))
	
TetUCret.Colls2 <- log10(c(15,1212,936,46,32,84,167,56))


### Perform generalised least squares regression analyses to investigate 
### relationships between observed turtle genus richness and turtle-bearing 
### formations, tetrapod-bearing collections and land area.

# Formula for generalised R2:
	#   1-exp(-1*2/N*(logLik(model)-logLik(null.model)))


### Jurassic GLS set ###

Jur_null <- gls(Jur.Gen2~1, method="ML")

Jur_GLS_TetColls <- gls(Jur.Gen2~TetJur.Colls2, method = "ML")
	Jur_GLS_TetColls_R2 <- 
	1-exp(-1*2/5*(logLik(Jur_GLS_TetColls)-logLik(Jur_null)))
	anova(Jur_GLS_TetColls,Jur_null)
	
Jur_GLS_Fms <- gls(Jur.Gen2~Jur.Fms2, method = "ML")
	Jur_GLS_Fms_R2 <- 1-exp(-1*2/5*(logLik(Jur_GLS_Fms)-logLik(Jur_null)))
	anova(Jur_GLS_Fms,Jur_null)
	
Jur_GLS_LA <- gls(Jur.Gen2~Jur.LA2, method = "ML")
	Jur_GLS_LA_R2 <- 1-exp(-1*2/5*(logLik(Jur_GLS_LA)-logLik(Jur_null)))
	anova(Jur_GLS_LA,Jur_null)
	
Jur_GLS_TetCollsLA <- gls(Jur.Gen2~TetJur.Colls2+Jur.LA2, method = "ML")
	Jur_GLS_TetCollsLA_R2 <- 
	1-exp(-1*2/5*(logLik(Jur_GLS_TetCollsLA)-logLik(Jur_null)))
	anova(Jur_GLS_TetCollsLA,Jur_null)
	
Jur_GLS_FmsLA <- gls(Jur.Gen2~Jur.Fms2+Jur.LA2, method = "ML")
	Jur_GLS_FmsLA_R2 <- 1-exp(-1*2/5*(logLik(Jur_GLS_FmsLA)-logLik(Jur_null)))
	anova(Jur_GLS_FmsLA,Jur_null)


# Make model comparisons
# Obtain AICc weights etc for Jurassic

Jur.AIC <- list()
Jur.AIC[[1]] <- Jur_GLS_TetColls
Jur.AIC[[2]] <- Jur_GLS_Fms
Jur.AIC[[3]] <- Jur_GLS_LA
Jur.AIC[[4]] <- Jur_GLS_TetCollsLA
Jur.AIC[[5]] <- Jur_GLS_FmsLA
Jur.AIC[[6]] <- Jur_null
Modnames <- c("JurGen~TetColls", "JurGen~Fms", "JurGen~Land Area", 
"JurGen~TetColls+Land Area", "JurGen~Fms+Land Area", "NULL model")
# Note that aictab() defaults to second order AIC (AICc)
aictab(cand.set=Jur.AIC, modnames = Modnames, sort = T)
evidence(aictab(cand.set=Jur.AIC, modnames = Modnames, sort = T))

# AICc values for Jur_GLS_TetCollsLA and Jur_GLS_FmsLA are infinity because n = 
# 5 and K = 4 for those models, so the final multiplier term in the AICc formula 
# "(n/(n - K - 1))" becomes (5/(5-4-1)) or (5/0). This doesn't really matter 
# because the null model is preferred by AICc in this case anyway.


### Lower Cretaceous GLS set ###

LCret_null <- gls(LCret.Gen2~1, method="ML")

LCret_GLS_TetColls <- gls(LCret.Gen2~TetLCret.Colls2, method = "ML")
	LCret_GLS_TetColls_R2 <- 
	1-exp(-1*2/9*(logLik(LCret_GLS_TetColls)-logLik(LCret_null)))
	anova(LCret_GLS_TetColls,LCret_null)
	
LCret_GLS_Fms <- gls(LCret.Gen2~LCret.Fms2, method = "ML")
	LCret_GLS_Fms_R2 <- 1-exp(-1*2/9*(logLik(LCret_GLS_Fms)-logLik(LCret_null)))
	anova(LCret_GLS_Fms,LCret_null)
	
LCret_GLS_LA <- gls(LCret.Gen2~LCret.LA2, method = "ML")
	LCret_GLS_LA_R2 <- 1-exp(-1*2/9*(logLik(LCret_GLS_LA)-logLik(LCret_null)))
	anova(LCret_GLS_LA,LCret_null)
	
LCret_GLS_TetCollsLA <- gls(LCret.Gen2~TetLCret.Colls2+LCret.LA2, method = "ML")
	LCret_GLS_TetCollsLA_R2 <- 
	1-exp(-1*2/9*(logLik(LCret_GLS_TetCollsLA)-logLik(LCret_null)))
	anova(LCret_GLS_TetCollsLA,LCret_null)
	
LCret_GLS_FmsLA <- gls(LCret.Gen2~LCret.Fms2+LCret.LA2, method = "ML")
	LCret_GLS_FmsLA_R2 <- 
	1-exp(-1*2/9*(logLik(LCret_GLS_FmsLA)-logLik(LCret_null)))
	anova(LCret_GLS_FmsLA,LCret_null)

# Make model comparisons
# AICc weights etc

LCret.AIC <- list()
LCret.AIC[[1]] <- LCret_GLS_TetColls
LCret.AIC[[2]] <- LCret_GLS_LA
LCret.AIC[[3]] <- LCret_GLS_TetCollsLA
LCret.AIC[[4]] <- LCret_null
LCret.AIC[[5]] <- LCret_GLS_Fms
LCret.AIC[[6]] <- LCret_GLS_FmsLA
Modnames <- c("LCretGen~TetColls", "LCretGen~Land Area", 
"LCretGen~TetColls+Land Area", "NULL model", "LCretGen~Fms", 
"LCretGen~Fms+Land Area")
aictab(cand.set=LCret.AIC, modnames = Modnames, sort = T)
evidence(aictab(cand.set=LCret.AIC, modnames = Modnames, sort = T))


### Upper Cretaceous GLS set ###

UCret_null <- gls(UCret.Gen2~1, method="ML")

UCret_GLS_TetColls <- gls(UCret.Gen2~TetUCret.Colls2, method = "ML")
	UCret_GLS_TetColls_R2 <- 
	1-exp(-1*2/8*(logLik(UCret_GLS_TetColls)-logLik(UCret_null)))
	anova(UCret_GLS_TetColls,UCret_null)
	
UCret_GLS_Fms <- gls(UCret.Gen2~UCret.Fms2, method = "ML")
	UCret_GLS_Fms_R2 <- 1-exp(-1*2/8*(logLik(UCret_GLS_Fms)-logLik(UCret_null)))
	anova(UCret_GLS_Fms,UCret_null)
	
UCret_GLS_LA <- gls(UCret.Gen2~UCret.LA2, method = "ML")
	UCret_GLS_LA_R2 <- 1-exp(-1*2/8*(logLik(UCret_GLS_LA)-logLik(UCret_null)))
	anova(UCret_GLS_LA,UCret_null)
	
UCret_GLS_TetCollsLA <- gls(UCret.Gen2~TetUCret.Colls2+UCret.LA2, method = "ML")
	UCret_GLS_TetCollsLA_R2 <- 
	1-exp(-1*2/8*(logLik(UCret_GLS_TetCollsLA)-logLik(UCret_null)))
	anova(UCret_GLS_TetCollsLA,UCret_null)
	
UCret_GLS_FmsLA <- gls(UCret.Gen2~UCret.Fms2+UCret.LA2, method = "ML")
	UCret_GLS_FmsLA_R2 <- 
	1-exp(-1*2/8*(logLik(UCret_GLS_FmsLA)-logLik(UCret_null)))
	anova(UCret_GLS_FmsLA,UCret_null)

# Make model comparisons
# AICc weights etc

UCret.AIC <- list()
UCret.AIC[[1]] <- UCret_GLS_TetColls
UCret.AIC[[2]] <- UCret_GLS_LA
UCret.AIC[[3]] <- UCret_GLS_TetCollsLA
UCret.AIC[[4]] <- UCret_null
UCret.AIC[[5]] <- UCret_GLS_Fms
UCret.AIC[[6]] <- UCret_GLS_FmsLA
Modnames <- c("UCretGen~TetColls", "UCretGen~Land Area", 
"UCretGen~TetColls+Land Area", "NULL model", "UCretGen~Fms", 
"UCretGen~Fms+Land Area")
aictab(cand.set=UCret.AIC, modnames = Modnames, sort = T)
evidence(aictab(cand.set=UCret.AIC, modnames = Modnames, sort = T))
