# Supplementary material for: Latitudinal diversity gradients in Mesozoic non-marine turtles
Source: R Soc Open Sci. 2016 Nov 23;3(11):160581. doi: 10.1098/rsos.160581 (PMC5180147; doi:10.1098/rsos.160581)
Supplement: File name: Nicholson_et_al_manual_splits_9Myr_splits_ESM Title: Time binsDescription: File containing temporal bin information for use in Shareholder Quorum Subsampling analyses [file rsos160581supp4.zip]

Archive with 1 entries (1 files):
- rsos160581supp4
